# Supplementary material for: Japanese encephalitis virus persists in the human reproductive epithelium and porcine reproductive tissues
Source: PLoS Negl Trop Dis. 2022 Jul 29;16(7):e0010656. doi: 10.1371/journal.pntd.0010656 (PMC9337681; doi:10.1371/journal.pntd.0010656)
Supplement: S1 Table — (XLS) [file pntd.0010656.s010.xls]

## Sheet: A - DEG
Gene id	External_gene_name	Description	log2 FC	adj.P.Val	AveExpr	t	P.Value	B
ENSG00000182393	IFNL1	interferon lambda 1 [Source:HGNC Symbol;Acc:HGNC:18363]	13.3259	1.02532e-12	1.20339	25.0787	8.13476e-15	21.3856
ENSG00000183709	IFNL2	interferon lambda 2 [Source:HGNC Symbol;Acc:HGNC:18364]	12.3039	2.1643e-12	0.692236	23.7639	1.9747e-14	20.825
ENSG00000197110	IFNL3	interferon lambda 3 [Source:HGNC Symbol;Acc:HGNC:18365]	12.1206	5.95416e-13	0.600039	26.1438	4.0941e-15	21.803
ENSG00000169245	CXCL10	C-X-C motif chemokine ligand 10 [Source:HGNC Symbol;Acc:HGNC:10637]	11.3369	9.74588e-13	3.77359	25.1817	7.6034e-15	23.6124
ENSG00000169248	CXCL11	C-X-C motif chemokine ligand 11 [Source:HGNC Symbol;Acc:HGNC:10638]	10.6901	5.19701e-13	3.38465	26.4066	3.4704e-15	24.2518
ENSG00000271503	CCL5	C-C motif chemokine ligand 5 [Source:HGNC Symbol;Acc:HGNC:10632]	10.5662	3.07946e-15	2.72528	40.1345	3.25761e-18	28.0652
ENSG00000119922	IFIT2	interferon induced protein with tetratricopeptide repeats 2 [Source:HGNC Symbol;Acc:HGNC:5409]	10.5094	2.989e-11	5.53509	19.5894	4.64406e-13	20.2587
ENSG00000171855	IFNB1	interferon beta 1 [Source:HGNC Symbol;Acc:HGNC:5434]	10.4786	1.65308e-11	0.345537	20.4751	2.2624e-13	19.2507
ENSG00000241534	CFB	complement factor B [Source:HGNC Symbol;Acc:HGNC:1037]	10.1575	3.78386e-14	1.2465	32.0759	1.37595e-16	23.9437
ENSG00000242335	CFB	complement factor B [Source:HGNC Symbol;Acc:HGNC:1037]	10.1027	3.61393e-14	1.22393	32.2731	1.24248e-16	24.0043
ENSG00000243570	CFB	complement factor B [Source:HGNC Symbol;Acc:HGNC:1037]	10.1027	3.61393e-14	1.22393	32.2731	1.24248e-16	24.0043
ENSG00000239754	CFB	complement factor B [Source:HGNC Symbol;Acc:HGNC:1037]	10.0497	2.38551e-14	1.13943	33.376	7.09739e-17	24.1973
ENSG00000185745	IFIT1	interferon induced protein with tetratricopeptide repeats 1 [Source:HGNC Symbol;Acc:HGNC:5407]	10.0029	4.17047e-10	5.73152	16.1276	1.06157e-11	17.0994
ENSG00000163121	NEURL3	neuralized E3 ubiquitin protein ligase 3 [Source:HGNC Symbol;Acc:HGNC:25162]	9.34309	7.23571e-14	1.02031	30.4062	3.34876e-16	24.4868
ENSG00000138135	CH25H	cholesterol 25-hydroxylase [Source:HGNC Symbol;Acc:HGNC:1907]	9.33289	4.37157e-08	-0.420898	11.3459	2.50299e-09	11.5253
ENSG00000138755	CXCL9	C-X-C motif chemokine ligand 9 [Source:HGNC Symbol;Acc:HGNC:7098]	9.32657	6.19349e-12	0.28862	21.9763	7.12507e-14	19.9661
ENSG00000134321	RSAD2	radical S-adenosyl methionine domain containing 2 [Source:HGNC Symbol;Acc:HGNC:30908]	9.16332	3.78386e-14	6.13761	32.0962	1.36155e-16	28.3382
ENSG00000119917	IFIT3	interferon induced protein with tetratricopeptide repeats 3 [Source:HGNC Symbol;Acc:HGNC:5411]	9.15217	4.71174e-11	6.1168	18.9699	7.81952e-13	19.6717
ENSG00000243649	CFB	complement factor B [Source:HGNC Symbol;Acc:HGNC:1037]	8.85139	3.79672e-10	1.46153	16.2335	9.56397e-12	16.8845
ENSG00000162654	GBP4	guanylate binding protein 4 [Source:HGNC Symbol;Acc:HGNC:20480]	8.79695	6.22635e-14	3.3209	30.8192	2.67579e-16	26.7562
ENSG00000134326	CMPK2	cytidine/uridine monophosphate kinase 2 [Source:HGNC Symbol;Acc:HGNC:27015]	8.73632	6.36281e-12	2.90818	21.9324	7.36192e-14	21.7558
ENSG00000138646	HERC5	HECT and RLD domain containing E3 ubiquitin protein ligase 5 [Source:HGNC Symbol;Acc:HGNC:24368]	8.68104	4.11204e-12	3.92298	22.6921	4.21399e-14	22.5296
ENSG00000135114	OASL	2'-5'-oligoadenylate synthetase like [Source:HGNC Symbol;Acc:HGNC:8090]	8.62375	4.26827e-15	5.70736	38.484	6.57885e-18	31.215
ENSG00000268916	CSAG3	CSAG family member 3 [Source:HGNC Symbol;Acc:HGNC:26237]	8.61071	2.94591e-12	-1.15072	23.2446	2.83928e-14	20.5486
ENSG00000187608	ISG15	ISG15 ubiquitin like modifier [Source:HGNC Symbol;Acc:HGNC:4053]	8.60424	4.34916e-10	6.91715	16.0721	1.12144e-11	16.807
ENSG00000137745	MMP13	matrix metallopeptidase 13 [Source:HGNC Symbol;Acc:HGNC:7159]	8.57902	5.50217e-13	1.81545	26.2928	3.72714e-15	24.1357
ENSG00000078081	LAMP3	lysosomal associated membrane protein 3 [Source:HGNC Symbol;Acc:HGNC:14582]	8.54303	1.2183e-13	3.0804	29.1043	6.92719e-16	26.0223
ENSG00000141574	SECTM1	secreted and transmembrane 1 [Source:HGNC Symbol;Acc:HGNC:10707]	8.38076	4.67931e-12	1.313	22.4534	5.01189e-14	21.4941
ENSG00000185885	IFITM1	interferon induced transmembrane protein 1 [Source:HGNC Symbol;Acc:HGNC:5412]	8.2123	3.10777e-10	4.6625	16.497	7.39701e-12	17.4604
ENSG00000241253	CFB	complement factor B [Source:HGNC Symbol;Acc:HGNC:1037]	7.93651	4.35648e-10	-0.0676728	16.0679	1.1262e-11	16.2955
ENSG00000168062	BATF2	basic leucine zipper ATF-like transcription factor 2 [Source:HGNC Symbol;Acc:HGNC:25163]	7.8845	5.78359e-09	0.947577	13.2528	2.32873e-10	13.9783
ENSG00000126709	IFI6	interferon alpha inducible protein 6 [Source:HGNC Symbol;Acc:HGNC:4054]	7.82829	2.7087e-09	6.92085	14.0222	9.6701e-11	14.5373
ENSG00000168961	LGALS9	galectin 9 [Source:HGNC Symbol;Acc:HGNC:6570]	7.81456	3.37765e-12	1.64772	23.0025	3.37206e-14	22.2135
ENSG00000275302	CCL4	C-C motif chemokine ligand 4 [Source:HGNC Symbol;Acc:HGNC:10630]	7.75526	4.22886e-14	-1.58043	31.7942	1.59369e-16	23.4667
ENSG00000110446	SLC15A3	solute carrier family 15 member 3 [Source:HGNC Symbol;Acc:HGNC:18068]	7.73766	4.26827e-15	2.11754	38.3403	7.00384e-18	29.0914
ENSG00000130303	BST2	bone marrow stromal cell antigen 2 [Source:HGNC Symbol;Acc:HGNC:1119]	7.62847	5.84032e-11	4.51355	18.6485	1.03099e-12	19.4377
ENSG00000010030	ETV7	ETS variant transcription factor 7 [Source:HGNC Symbol;Acc:HGNC:18160]	7.62416	2.72369e-12	-0.175849	23.3832	2.57513e-14	21.1452
ENSG00000133321	PLAAT4	phospholipase A and acyltransferase 4 [Source:HGNC Symbol;Acc:HGNC:9869]	7.51699	1.14826e-13	0.340595	29.2289	6.45304e-16	23.7211
ENSG00000234442		chromosome X open reading frame 49 (CXorf49) pseudogene	7.41689	1.95273e-08	-1.55336	12.0884	9.5797e-10	12.3613
ENSG00000225349	ANKRD49P2	ANKRD49 pseudogene 2 [Source:HGNC Symbol;Acc:HGNC:54620]	7.27404	2.29197e-09	-1.62592	14.205	7.895e-11	14.5248
ENSG00000183486	MX2	MX dynamin like GTPase 2 [Source:HGNC Symbol;Acc:HGNC:7533]	7.19196	1.65233e-13	4.84463	28.4964	9.83203e-16	26.3884
ENSG00000215113	CXorf49B	chromosome X open reading frame 49B [Source:HGNC Symbol;Acc:HGNC:34229]	7.17273	3.91206e-08	-0.0143031	11.4485	2.18558e-09	11.758
ENSG00000196684	HSH2D	hematopoietic SH2 domain containing [Source:HGNC Symbol;Acc:HGNC:24920]	7.17249	1.78854e-10	1.18575	17.1824	3.85498e-12	17.8804
ENSG00000137959	IFI44L	interferon induced protein 44 like [Source:HGNC Symbol;Acc:HGNC:17817]	7.16108	2.21993e-11	4.1153	20.0213	3.25834e-13	20.6107
ENSG00000124256	ZBP1	Z-DNA binding protein 1 [Source:HGNC Symbol;Acc:HGNC:16176]	7.10592	1.19778e-11	0.998868	20.9803	1.52049e-13	20.7763
ENSG00000123610	TNFAIP6	TNF alpha induced protein 6 [Source:HGNC Symbol;Acc:HGNC:11898]	7.07855	4.24956e-09	-0.608698	13.5654	1.62134e-10	13.9883
ENSG00000157601	MX1	MX dynamin like GTPase 1 [Source:HGNC Symbol;Acc:HGNC:7532]	6.97754	1.70614e-10	6.77897	17.2496	3.62096e-12	17.9014
ENSG00000105559	PLEKHA4	pleckstrin homology domain containing A4 [Source:HGNC Symbol;Acc:HGNC:14339]	6.95056	9.60091e-11	5.022	17.9678	1.87892e-12	18.7518
ENSG00000173110	HSPA6	heat shock protein family A (Hsp70) member 6 [Source:HGNC Symbol;Acc:HGNC:5239]	6.92725	8.64536e-09	2.41332	12.8649	3.68678e-10	13.5549
ENSG00000229077	SLC44A4	solute carrier family 44 member 4 [Source:HGNC Symbol;Acc:HGNC:13941]	6.9196	4.56433e-11	-0.808418	19.0166	7.51417e-13	18.352
ENSG00000232180	SLC44A4	solute carrier family 44 member 4 [Source:HGNC Symbol;Acc:HGNC:13941]	6.9196	4.56433e-11	-0.808418	19.0166	7.51417e-13	18.352
ENSG00000235336	SLC44A4	solute carrier family 44 member 4 [Source:HGNC Symbol;Acc:HGNC:13941]	6.9196	4.56433e-11	-0.808418	19.0166	7.51417e-13	18.352
ENSG00000229474	PATL2	PAT1 homolog 2 [Source:HGNC Symbol;Acc:HGNC:33630]	6.91805	1.11152e-09	0.143832	15.0213	3.27759e-11	15.6069
ENSG00000272395	IFNL4	interferon lambda 4 (gene/pseudogene) [Source:HGNC Symbol;Acc:HGNC:44480]	6.88382	3.63609e-09	-2.03257	13.7127	1.37029e-10	14.0352
ENSG00000105894	PTN	pleiotrophin [Source:HGNC Symbol;Acc:HGNC:9630]	6.87195	8.59964e-11	-1.34102	18.114	1.64886e-12	17.6361
ENSG00000154451	GBP5	guanylate binding protein 5 [Source:HGNC Symbol;Acc:HGNC:19895]	6.85335	5.69067e-15	2.34406	37.4157	1.05348e-17	29.2583
ENSG00000115267	IFIH1	interferon induced with helicase C domain 1 [Source:HGNC Symbol;Acc:HGNC:18873]	6.83394	8.29479e-15	6.39866	36.0964	1.91946e-17	30.3253
ENSG00000089127	OAS1	2'-5'-oligoadenylate synthetase 1 [Source:HGNC Symbol;Acc:HGNC:8086]	6.75792	5.91152e-15	6.32045	37.2524	1.13345e-17	30.8477
ENSG00000137965	IFI44	interferon induced protein 44 [Source:HGNC Symbol;Acc:HGNC:16938]	6.7252	1.29907e-09	4.31425	14.8486	3.93371e-11	15.7283
ENSG00000198535	C2CD4A	C2 calcium dependent domain containing 4A [Source:HGNC Symbol;Acc:HGNC:33627]	6.47239	4.03085e-07	2.71332	9.48489	3.50184e-08	8.89531
ENSG00000159403	C1R	complement C1r [Source:HGNC Symbol;Acc:HGNC:1246]	6.43222	9.55356e-13	1.29948	25.2251	7.3902e-15	23.9058
ENSG00000288512	C1R	complement C1r [Source:HGNC Symbol;Acc:HGNC:1246]	6.43222	9.55356e-13	1.29948	25.2251	7.3902e-15	23.9058
ENSG00000214872	SMTNL1	smoothelin like 1 [Source:HGNC Symbol;Acc:HGNC:32394]	6.42126	3.2928e-10	-1.10598	16.4136	8.02025e-12	16.4404
ENSG00000128284	APOL3	apolipoprotein L3 [Source:HGNC Symbol;Acc:HGNC:14868]	6.40371	5.44112e-14	1.42735	31.1877	2.19584e-16	26.538
ENSG00000130487	KLHDC7B	kelch domain containing 7B [Source:HGNC Symbol;Acc:HGNC:25145]	6.38263	2.45852e-11	-0.352219	19.8742	3.67355e-13	19.1652
ENSG00000108771	DHX58	DExH-box helicase 58 [Source:HGNC Symbol;Acc:HGNC:29517]	6.35079	2.54105e-11	5.16548	19.8285	3.81368e-13	20.3275
ENSG00000215115	CXorf49	chromosome X open reading frame 49 [Source:HGNC Symbol;Acc:HGNC:30891]	6.28208	2.32677e-07	-0.951016	9.91295	1.84911e-08	9.68777
ENSG00000068079	IFI35	interferon induced protein 35 [Source:HGNC Symbol;Acc:HGNC:5399]	6.2635	3.65076e-13	4.01262	27.0593	2.31718e-15	25.5215
ENSG00000184979	USP18	ubiquitin specific peptidase 18 [Source:HGNC Symbol;Acc:HGNC:12616]	6.2627	3.73669e-13	4.06873	26.9877	2.42113e-15	25.4804
ENSG00000169418	NPR1	natriuretic peptide receptor 1 [Source:HGNC Symbol;Acc:HGNC:7943]	6.24038	1.10949e-10	-2.13657	17.785	2.21532e-12	17.3446
ENSG00000133106	EPSTI1	epithelial stromal interaction 1 [Source:HGNC Symbol;Acc:HGNC:16465]	6.22562	1.87261e-14	3.59774	33.9565	5.32379e-17	29.0452
ENSG00000153253	SCN3A	sodium voltage-gated channel alpha subunit 3 [Source:HGNC Symbol;Acc:HGNC:10590]	6.20849	1.33199e-06	-1.46462	8.58659	1.43159e-07	7.76894
ENSG00000162772	ATF3	activating transcription factor 3 [Source:HGNC Symbol;Acc:HGNC:785]	6.20751	2.50548e-13	4.71377	27.7528	1.52399e-15	25.9575
ENSG00000239836	PSMB9	proteasome 20S subunit beta 9 [Source:HGNC Symbol;Acc:HGNC:9546]	6.19981	2.64681e-10	-0.409928	16.7049	6.05486e-12	16.9678
ENSG00000243594	PSMB9	proteasome 20S subunit beta 9 [Source:HGNC Symbol;Acc:HGNC:9546]	6.19981	2.64681e-10	-0.409928	16.7049	6.05486e-12	16.9678
ENSG00000107201	DDX58	DExD/H-box helicase 58 [Source:HGNC Symbol;Acc:HGNC:19102]	6.18674	9.31784e-14	5.60222	29.685	4.99005e-16	27.0655
ENSG00000203811	H3C14	H3 clustered histone 14 [Source:HGNC Symbol;Acc:HGNC:20503]	6.16553	4.36203e-08	-1.59693	11.3484	2.49465e-09	11.4971
ENSG00000113749	HRH2	histamine receptor H2 [Source:HGNC Symbol;Acc:HGNC:5183]	6.16154	3.39196e-10	-2.18757	16.3731	8.34253e-12	16.3073
ENSG00000137198	GMPR	guanosine monophosphate reductase [Source:HGNC Symbol;Acc:HGNC:4376]	6.1409	6.03627e-09	1.82491	13.2135	2.43846e-10	14.0393
ENSG00000243067	PSMB9	proteasome 20S subunit beta 9 [Source:HGNC Symbol;Acc:HGNC:9546]	6.12503	2.7548e-10	-0.348959	16.6482	6.39295e-12	16.9587
ENSG00000023445	BIRC3	baculoviral IAP repeat containing 3 [Source:HGNC Symbol;Acc:HGNC:591]	6.1246	2.56495e-11	3.31289	19.8063	3.88345e-13	20.4375
ENSG00000117228	GBP1	guanylate binding protein 1 [Source:HGNC Symbol;Acc:HGNC:4182]	6.11294	8.72609e-15	3.6912	35.9264	2.07695e-17	29.9902
ENSG00000184611	KCNH7	potassium voltage-gated channel subfamily H member 7 [Source:HGNC Symbol;Acc:HGNC:18863]	6.10446	1.42582e-07	-1.93094	10.317	1.03036e-08	10.2595
ENSG00000237265		chromosome X open reading frame 49 (CXorf49) pseudogene	6.09364	1.67489e-10	-0.737361	17.2762	3.5325e-12	17.374
ENSG00000240118	PSMB9	proteasome 20S subunit beta 9 [Source:HGNC Symbol;Acc:HGNC:9546]	6.0679	3.07907e-10	-0.334078	16.5123	7.28797e-12	16.8683
ENSG00000225217	HSPA7	heat shock protein family A (Hsp70) member 7 (pseudogene) [Source:HGNC Symbol;Acc:HGNC:5240]	6.0532	3.31452e-08	-1.2487	11.5997	1.79278e-09	11.973
ENSG00000004468	CD38	CD38 molecule [Source:HGNC Symbol;Acc:HGNC:1667]	6.05102	1.36407e-08	-0.415657	12.4355	6.21383e-10	12.9458
ENSG00000163568	AIM2	absent in melanoma 2 [Source:HGNC Symbol;Acc:HGNC:357]	5.99393	1.34696e-08	-0.0176944	12.4486	6.11432e-10	13.0749
ENSG00000283525		phospholipase A2 inhibitor and LY6/PLAUR domain containing (PINLYP) pseudogene	5.9626	8.55967e-11	-1.26071	18.1231	1.63553e-12	17.8848
ENSG00000182179	UBA7	ubiquitin like modifier activating enzyme 7 [Source:HGNC Symbol;Acc:HGNC:12471]	5.94666	5.32377e-14	3.00557	31.2924	2.07671e-16	27.7778
ENSG00000236530	KPNA2P1	karyopherin subunit alpha 2 pseudogene 1 [Source:HGNC Symbol;Acc:HGNC:52871]	5.92074	1.52048e-05	-2.1008	6.90194	2.63584e-06	4.94994
ENSG00000174804	FZD4	frizzled class receptor 4 [Source:HGNC Symbol;Acc:HGNC:4042]	5.88876	4.849e-08	2.54997	11.2517	2.83726e-09	11.4411
ENSG00000276070	CCL4L2	C-C motif chemokine ligand 4 like 2 [Source:HGNC Symbol;Acc:HGNC:24066]	5.88116	6.02758e-12	-2.52125	22.0441	6.7748e-14	19.7485
ENSG00000276125	CCL4L2	C-C motif chemokine ligand 4 like 2 [Source:HGNC Symbol;Acc:HGNC:24066]	5.88116	6.02758e-12	-2.52125	22.0441	6.7748e-14	19.7485
ENSG00000167550	RHEBL1	RHEB like 1 [Source:HGNC Symbol;Acc:HGNC:21166]	5.87339	2.30715e-08	1.37939	11.9338	1.1654e-09	12.4842
ENSG00000233935		HLA complex group 4 pseudogene 11	5.87051	0.00135923	-2.39659	4.29456	0.000496062	-0.139601
ENSG00000006210	CX3CL1	C-X3-C motif chemokine ligand 1 [Source:HGNC Symbol;Acc:HGNC:10647]	5.84823	6.65536e-15	3.1883	36.772	1.40808e-17	30.0872
ENSG00000187595	ZNF385C	zinc finger protein 385C [Source:HGNC Symbol;Acc:HGNC:33722]	5.83417	4.14675e-11	0.432885	19.1536	6.68963e-13	19.3984
ENSG00000104951	IL4I1	interleukin 4 induced 1 [Source:HGNC Symbol;Acc:HGNC:19094]	5.79142	7.32155e-13	1.22304	25.7503	5.25956e-15	24.3885
ENSG00000282604	CCL4L2	C-C motif chemokine ligand 4 like 2 [Source:HGNC Symbol;Acc:HGNC:24066]	5.77067	5.5537e-10	-2.58927	15.7822	1.49812e-11	15.793
ENSG00000153993	SEMA3D	semaphorin 3D [Source:HGNC Symbol;Acc:HGNC:10726]	5.75474	1.11784e-07	0.878634	10.5257	7.669e-09	10.6403
ENSG00000225101	OR52K3P	olfactory receptor family 52 subfamily K member 3 pseudogene [Source:HGNC Symbol;Acc:HGNC:15224]	5.75151	5.57691e-11	-0.37172	18.7193	9.69737e-13	18.6042
ENSG00000135406	PRPH	peripherin [Source:HGNC Symbol;Acc:HGNC:9461]	5.7355	8.04642e-10	-2.32713	15.3713	2.27694e-11	15.4638
ENSG00000240065	PSMB9	proteasome 20S subunit beta 9 [Source:HGNC Symbol;Acc:HGNC:9546]	5.72676	2.61413e-09	-0.83351	14.0658	9.21211e-11	14.6416
ENSG00000206450	HLA-B	major histocompatibility complex, class I, B [Source:HGNC Symbol;Acc:HGNC:4932]	5.71291	5.44112e-14	3.67285	31.1584	2.23041e-16	27.7888
ENSG00000137628	DDX60	DExD/H-box helicase 60 [Source:HGNC Symbol;Acc:HGNC:25942]	5.69819	5.84181e-14	5.83409	30.9665	2.47191e-16	27.7604
ENSG00000125347	IRF1	interferon regulatory factor 1 [Source:HGNC Symbol;Acc:HGNC:6116]	5.67422	1.80171e-09	4.36509	14.4736	5.88458e-11	15.2077
ENSG00000240508	PSMB9	proteasome 20S subunit beta 9 [Source:HGNC Symbol;Acc:HGNC:9546]	5.65263	7.46645e-10	-1.07244	15.4578	2.0832e-11	16.3564
ENSG00000243958	PSMB9	proteasome 20S subunit beta 9 [Source:HGNC Symbol;Acc:HGNC:9546]	5.65263	7.46645e-10	-1.07244	15.4578	2.0832e-11	16.3564
ENSG00000182326	C1S	complement C1s [Source:HGNC Symbol;Acc:HGNC:1247]	5.64762	5.44112e-14	2.58632	31.2042	2.17655e-16	27.6898
ENSG00000242711	PSMB9	proteasome 20S subunit beta 9 [Source:HGNC Symbol;Acc:HGNC:9546]	5.63162	8.39057e-10	-1.10088	15.3284	2.37987e-11	16.2336
ENSG00000132530	XAF1	XIAP associated factor 1 [Source:HGNC Symbol;Acc:HGNC:30932]	5.62372	7.90277e-14	3.92836	30.12	3.91873e-16	27.2962
ENSG00000152689	RASGRP3	RAS guanyl releasing protein 3 [Source:HGNC Symbol;Acc:HGNC:14545]	5.61682	1.31417e-12	1.02955	24.6429	1.08609e-14	23.2584
ENSG00000185201	IFITM2	interferon induced transmembrane protein 2 [Source:HGNC Symbol;Acc:HGNC:5413]	5.5752	6.95228e-13	3.59784	25.8699	4.87234e-15	24.7973
ENSG00000283599		novel protein similar to CXorf49	5.57289	4.69871e-07	-2.23876	9.36641	4.19389e-08	8.88848
ENSG00000157303	SUSD3	sushi domain containing 3 [Source:HGNC Symbol;Acc:HGNC:28391]	5.55506	3.67454e-09	-2.22059	13.7019	1.38722e-10	13.971
ENSG00000206190	ATP10A	ATPase phospholipid transporting 10A (putative) [Source:HGNC Symbol;Acc:HGNC:13542]	5.55457	1.24732e-08	0.0598946	12.5238	5.57479e-10	13.1873
ENSG00000243978	RTL9	retrotransposon Gag like 9 [Source:HGNC Symbol;Acc:HGNC:29245]	5.54276	6.18199e-07	-0.221917	9.15511	5.808e-08	8.61087
ENSG00000130234	ACE2	angiotensin converting enzyme 2 [Source:HGNC Symbol;Acc:HGNC:13557]	5.5222	3.75212e-10	1.83878	16.2527	9.38515e-12	17.2631
ENSG00000136514	RTP4	receptor transporter protein 4 [Source:HGNC Symbol;Acc:HGNC:23992]	5.51043	2.72684e-12	2.80692	23.3717	2.59613e-14	23.0758
ENSG00000121380	BCL2L14	BCL2 like 14 [Source:HGNC Symbol;Acc:HGNC:16657]	5.46374	9.56362e-09	-2.36481	12.7732	4.11631e-10	13.0392
ENSG00000281449	BCL2L14	BCL2 like 14 [Source:HGNC Symbol;Acc:HGNC:16657]	5.46374	9.56362e-09	-2.36481	12.7732	4.11631e-10	13.0392
ENSG00000116194	ANGPTL1	angiopoietin like 1 [Source:HGNC Symbol;Acc:HGNC:489]	5.4598	4.96092e-06	-1.971	7.63983	7.02893e-07	6.22874
ENSG00000216621		pseudogene similar to small nuclear RNA activating complex, polypeptide 1, 43kD SNAPC1	5.43922	5.26608e-05	-3.18109	6.12608	1.14583e-05	3.52255
ENSG00000136244	IL6	interleukin 6 [Source:HGNC Symbol;Acc:HGNC:6018]	5.43877	2.34282e-07	-0.317679	9.90544	1.86961e-08	9.75448
ENSG00000141682	PMAIP1	phorbol-12-myristate-13-acetate-induced protein 1 [Source:HGNC Symbol;Acc:HGNC:9108]	5.42588	1.22174e-10	6.37322	17.6537	2.49599e-12	18.2092
ENSG00000161031	PGLYRP2	peptidoglycan recognition protein 2 [Source:HGNC Symbol;Acc:HGNC:30013]	5.41114	5.99695e-11	-2.74906	18.6044	1.07121e-12	17.7623
ENSG00000163131	CTSS	cathepsin S [Source:HGNC Symbol;Acc:HGNC:2545]	5.40229	4.26827e-15	2.60847	38.3236	7.05498e-18	30.7017
ENSG00000171522	PTGER4	prostaglandin E receptor 4 [Source:HGNC Symbol;Acc:HGNC:9596]	5.3989	1.48305e-07	2.95215	10.2856	1.0776e-08	9.93365
ENSG00000233902		HLA complex group 4 (HCG4) pseudogene	5.34503	5.37282e-08	-2.21866	11.1612	3.20299e-09	11.2332
ENSG00000164651	SP8	Sp8 transcription factor [Source:HGNC Symbol;Acc:HGNC:19196]	5.3216	5.27618e-05	1.77173	6.12465	1.14901e-05	3.15287
ENSG00000232126	HLA-B	major histocompatibility complex, class I, B [Source:HGNC Symbol;Acc:HGNC:4932]	5.31329	9.50757e-14	3.28031	29.6133	5.19475e-16	26.9167
ENSG00000117013	KCNQ4	potassium voltage-gated channel subfamily Q member 4 [Source:HGNC Symbol;Acc:HGNC:6298]	5.30969	1.27467e-09	-1.10381	14.8698	3.84619e-11	15.226
ENSG00000163600	ICOS	inducible T cell costimulator [Source:HGNC Symbol;Acc:HGNC:5351]	5.30019	2.08063e-06	-2.89496	8.25252	2.47749e-07	7.20405
ENSG00000111331	OAS3	2'-5'-oligoadenylate synthetase 3 [Source:HGNC Symbol;Acc:HGNC:8088]	5.28694	5.65477e-15	7.48866	37.5114	1.00945e-17	30.9551
ENSG00000115271	GCA	grancalcin [Source:HGNC Symbol;Acc:HGNC:15990]	5.2706	8.15393e-13	3.79965	25.5222	6.09186e-15	24.5778
ENSG00000187479	C11orf96	chromosome 11 open reading frame 96 [Source:HGNC Symbol;Acc:HGNC:38675]	5.25817	1.10244e-09	1.31773	15.0355	3.22896e-11	16.0399
ENSG00000081479	LRP2	LDL receptor related protein 2 [Source:HGNC Symbol;Acc:HGNC:6694]	5.25599	3.19131e-08	-0.967462	11.6402	1.70062e-09	11.9655
ENSG00000131203	IDO1	indoleamine 2,3-dioxygenase 1 [Source:HGNC Symbol;Acc:HGNC:6059]	5.24668	3.45694e-08	-0.411559	11.5582	1.89246e-09	11.9967
ENSG00000234745	HLA-B	major histocompatibility complex, class I, B [Source:HGNC Symbol;Acc:HGNC:4932]	5.24125	8.76804e-15	4.05815	35.8573	2.14491e-17	30.1881
ENSG00000223532	HLA-B	major histocompatibility complex, class I, B [Source:HGNC Symbol;Acc:HGNC:4932]	5.24002	4.26827e-15	2.9125	38.9292	5.4272e-18	31.1984
ENSG00000220412		protein tyrosine phosphatase, non-receptor type 11 (PTPN11) pseudogene	5.23968	2.14641e-06	-1.19952	8.2285	2.57853e-07	7.20063
ENSG00000175946	KLHL38	kelch like family member 38 [Source:HGNC Symbol;Acc:HGNC:34435]	5.21295	4.57683e-07	-1.34329	9.38605	4.06997e-08	8.97197
ENSG00000269720	CCDC194	coiled-coil domain containing 194 [Source:HGNC Symbol;Acc:HGNC:53438]	5.21241	3.40831e-08	-1.89864	11.5718	1.85908e-09	11.7535
ENSG00000105327	BBC3	BCL2 binding component 3 [Source:HGNC Symbol;Acc:HGNC:17868]	5.19677	1.86521e-09	3.48212	14.4251	6.20298e-11	15.1997
ENSG00000102524	TNFSF13B	TNF superfamily member 13b [Source:HGNC Symbol;Acc:HGNC:11929]	5.19427	1.051e-07	1.49199	10.5826	7.08079e-09	10.6479
ENSG00000204010	IFIT1B	interferon induced protein with tetratricopeptide repeats 1B [Source:HGNC Symbol;Acc:HGNC:23442]	5.18102	1.1902e-09	-2.46944	14.9416	3.56471e-11	15.0797
ENSG00000140853	NLRC5	NLR family CARD domain containing 5 [Source:HGNC Symbol;Acc:HGNC:29933]	5.16807	6.24909e-14	3.6656	30.7842	2.72688e-16	27.6286
ENSG00000224608	HLA-B	major histocompatibility complex, class I, B [Source:HGNC Symbol;Acc:HGNC:4932]	5.1632	3.38991e-11	0.722935	19.4179	5.35662e-13	19.7603
ENSG00000275214	IFI27	interferon alpha inducible protein 27 [Source:HGNC Symbol;Acc:HGNC:5397]	5.1554	2.05205e-10	5.69376	17.0132	4.51791e-12	17.6639
ENSG00000081041	CXCL2	C-X-C motif chemokine ligand 2 [Source:HGNC Symbol;Acc:HGNC:4603]	5.15337	1.28083e-07	2.09738	10.4114	9.01024e-09	10.2376
ENSG00000165949	IFI27	interferon alpha inducible protein 27 [Source:HGNC Symbol;Acc:HGNC:5397]	5.14339	2.60698e-09	7.05396	14.0716	9.15243e-11	14.4276
ENSG00000138642	HERC6	HECT and RLD domain containing E3 ubiquitin protein ligase family member 6 [Source:HGNC Symbol;Acc:HGNC:26072]	5.12145	1.16839e-15	5.16733	44.6734	5.40741e-19	33.7945
ENSG00000216775		heterogeneous nuclear ribonucleoprotein A/B (HNRNPAB) pseudogene	5.11772	1.05407e-06	0.137021	8.75545	1.09066e-07	7.95422
ENSG00000228964	HLA-B	major histocompatibility complex, class I, B [Source:HGNC Symbol;Acc:HGNC:4932]	5.11476	1.30939e-14	3.46467	34.7917	3.54941e-17	29.691
ENSG00000204490	TNF	tumor necrosis factor [Source:HGNC Symbol;Acc:HGNC:11892]	5.10965	5.84771e-08	-1.71378	11.0834	3.55695e-09	11.1591
ENSG00000206439	TNF	tumor necrosis factor [Source:HGNC Symbol;Acc:HGNC:11892]	5.10965	5.84771e-08	-1.71378	11.0834	3.55695e-09	11.1591
ENSG00000223952	TNF	tumor necrosis factor [Source:HGNC Symbol;Acc:HGNC:11892]	5.10965	5.84771e-08	-1.71378	11.0834	3.55695e-09	11.1591
ENSG00000228321	TNF	tumor necrosis factor [Source:HGNC Symbol;Acc:HGNC:11892]	5.10965	5.84771e-08	-1.71378	11.0834	3.55695e-09	11.1591
ENSG00000228849	TNF	tumor necrosis factor [Source:HGNC Symbol;Acc:HGNC:11892]	5.10965	5.84771e-08	-1.71378	11.0834	3.55695e-09	11.1591
ENSG00000230108	TNF	tumor necrosis factor [Source:HGNC Symbol;Acc:HGNC:11892]	5.10965	5.84771e-08	-1.71378	11.0834	3.55695e-09	11.1591
ENSG00000237379	CBX1P3	chromobox 1 pseudogene 3 [Source:HGNC Symbol;Acc:HGNC:38657]	5.09759	5.62734e-10	-2.91607	15.7667	1.52171e-11	15.7048
ENSG00000186562	DEFB105A	defensin beta 105A [Source:HGNC Symbol;Acc:HGNC:18087]	5.08506	1.12107e-05	-1.25997	7.0998	1.83597e-06	5.26769
ENSG00000134470	IL15RA	interleukin 15 receptor subunit alpha [Source:HGNC Symbol;Acc:HGNC:5978]	5.08238	8.6112e-13	0.716304	25.4244	6.49043e-15	23.722
ENSG00000147003	CLTRN	collectrin, amino acid transport regulator [Source:HGNC Symbol;Acc:HGNC:29437]	5.06213	1.65233e-13	3.02577	28.5078	9.76733e-16	26.2888
ENSG00000268902	CSAG2	CSAG family member 2 [Source:HGNC Symbol;Acc:HGNC:16847]	5.04264	0.000135444	-3.51982	5.56456	3.49021e-05	2.46721
ENSG00000111335	OAS2	2'-5'-oligoadenylate synthetase 2 [Source:HGNC Symbol;Acc:HGNC:8087]	5.04192	1.04583e-14	7.32513	35.3691	2.69668e-17	29.9596
ENSG00000187889	FYB2	FYN binding protein 2 [Source:HGNC Symbol;Acc:HGNC:27295]	5.03764	3.16266e-05	-1.47486	6.44071	6.25213e-06	4.06758
ENSG00000236699	ARHGEF38	Rho guanine nucleotide exchange factor 38 [Source:HGNC Symbol;Acc:HGNC:25968]	5.02584	6.04963e-07	-0.26348	9.17269	5.65165e-08	8.68237
ENSG00000260325	HSPB9	heat shock protein family B (small) member 9 [Source:HGNC Symbol;Acc:HGNC:30589]	4.998	2.22671e-07	-2.1671	9.94919	1.7534e-08	9.69233
ENSG00000168016	TRANK1	tetratricopeptide repeat and ankyrin repeat containing 1 [Source:HGNC Symbol;Acc:HGNC:29011]	4.9887	1.93047e-15	4.8888	41.8747	1.59999e-18	32.7308
ENSG00000243710	CFAP57	cilia and flagella associated protein 57 [Source:HGNC Symbol;Acc:HGNC:26485]	4.9721	2.25829e-05	-0.346234	6.64981	4.21122e-06	4.40819
ENSG00000238241	CCR12P	C-C motif chemokine receptor 12, pseudogene [Source:HGNC Symbol;Acc:HGNC:39812]	4.95276	5.31975e-06	-2.16877	7.59196	7.64127e-07	6.14542
ENSG00000160932	LY6E	lymphocyte antigen 6 family member E [Source:HGNC Symbol;Acc:HGNC:6727]	4.94864	1.56345e-12	5.70882	24.3264	1.3438e-14	23.6598
ENSG00000174514	MFSD4A	major facilitator superfamily domain containing 4A [Source:HGNC Symbol;Acc:HGNC:25433]	4.93865	8.60087e-07	-0.188675	8.91204	8.50136e-08	8.23934
ENSG00000261429	DPPA2P4	developmental pluripotency associated 2 pseudogene 4 [Source:HGNC Symbol;Acc:HGNC:44629]	4.93389	1.38085e-05	-2.46801	6.96402	2.35179e-06	5.06316
ENSG00000224748	TAP1	transporter 1, ATP binding cassette subfamily B member [Source:HGNC Symbol;Acc:HGNC:43]	4.92077	3.74401e-07	-0.751513	9.54078	3.218e-08	9.21949
ENSG00000167780	SOAT2	sterol O-acyltransferase 2 [Source:HGNC Symbol;Acc:HGNC:11178]	4.91441	2.91879e-06	-2.21798	8.00683	3.74184e-07	6.82309
ENSG00000128610	FEZF1	FEZ family zinc finger 1 [Source:HGNC Symbol;Acc:HGNC:22788]	4.90891	1.28897e-07	-2.17814	10.4063	9.07605e-09	10.314
ENSG00000111181	SLC6A12	solute carrier family 6 member 12 [Source:HGNC Symbol;Acc:HGNC:11045]	4.90837	7.73697e-12	1.53132	21.6055	9.41225e-14	21.7454
ENSG00000101347	SAMHD1	SAM and HD domain containing deoxynucleoside triphosphate triphosphohydrolase 1 [Source:HGNC Symbol;Acc:HGNC:15925]	4.90461	1.16839e-15	4.14426	45.0961	4.61711e-19	33.7957
ENSG00000259470	KRT8P9	keratin 8 pseudogene 9 [Source:HGNC Symbol;Acc:HGNC:33363]	4.88504	2.19049e-06	-2.86782	8.21335	2.64446e-07	7.14091
ENSG00000288656		novel protein	4.88337	8.04673e-13	4.65555	25.5564	5.95857e-15	24.5657
ENSG00000171126	KCNG3	potassium voltage-gated channel modifier subfamily G member 3 [Source:HGNC Symbol;Acc:HGNC:18306]	4.882	3.61233e-07	-2.86524	9.56892	3.08432e-08	9.14158
ENSG00000133328	PLAAT2	phospholipase A and acyltransferase 2 [Source:HGNC Symbol;Acc:HGNC:17824]	4.84681	4.57606e-07	3.36983	9.38664	4.06627e-08	8.58736
ENSG00000077522	ACTN2	actinin alpha 2 [Source:HGNC Symbol;Acc:HGNC:164]	4.80802	5.99695e-11	0.695747	18.5967	1.07846e-12	19.1984
ENSG00000224501	HSPA1B	heat shock protein family A (Hsp70) member 1B [Source:HGNC Symbol;Acc:HGNC:5233]	4.80154	0.00016196	0.775244	5.46098	4.3053e-05	1.83701
ENSG00000270379	HEATR9	HEAT repeat containing 9 [Source:HGNC Symbol;Acc:HGNC:26548]	4.78854	3.11907e-07	-2.96372	9.6859	2.58806e-08	9.29869
ENSG00000204385	SLC44A4	solute carrier family 44 member 4 [Source:HGNC Symbol;Acc:HGNC:13941]	4.77819	1.99523e-06	-2.45957	8.28583	2.34415e-07	7.26805
ENSG00000128250	RFPL1	ret finger protein like 1 [Source:HGNC Symbol;Acc:HGNC:9977]	4.77296	1.19313e-07	-1.91236	10.4689	8.30658e-09	10.3779
ENSG00000104213	PDGFRL	platelet derived growth factor receptor like [Source:HGNC Symbol;Acc:HGNC:8805]	4.75565	1.76607e-06	-1.53003	8.37411	2.02587e-07	7.43382
ENSG00000176532	PRR15	proline rich 15 [Source:HGNC Symbol;Acc:HGNC:22310]	4.75521	1.82958e-14	2.40181	34.0519	5.08047e-17	28.8593
ENSG00000156587	UBE2L6	ubiquitin conjugating enzyme E2 L6 [Source:HGNC Symbol;Acc:HGNC:12490]	4.75441	3.78386e-14	5.68398	32.1373	1.33288e-16	28.3763
ENSG00000164626	KCNK5	potassium two pore domain channel subfamily K member 5 [Source:HGNC Symbol;Acc:HGNC:6280]	4.7528	1.22295e-07	-2.05253	10.45	8.53125e-09	10.3525
ENSG00000104432	IL7	interleukin 7 [Source:HGNC Symbol;Acc:HGNC:6023]	4.73512	9.35582e-11	0.0663915	18.0031	1.82048e-12	18.5043
ENSG00000173114	LRRN3	leucine rich repeat neuronal 3 [Source:HGNC Symbol;Acc:HGNC:17200]	4.73236	2.93909e-06	-2.1583	8.00152	3.77563e-07	6.81857
ENSG00000173193	PARP14	poly(ADP-ribose) polymerase family member 14 [Source:HGNC Symbol;Acc:HGNC:29232]	4.70498	1.93047e-15	6.12312	42.3947	1.30101e-18	33.008
ENSG00000112773	TENT5A	terminal nucleotidyltransferase 5A [Source:HGNC Symbol;Acc:HGNC:18345]	4.69705	1.13119e-09	3.54565	14.9983	3.35804e-11	15.8182
ENSG00000276561	IRF7	interferon regulatory factor 7 [Source:HGNC Symbol;Acc:HGNC:6122]	4.69696	2.34953e-15	4.92986	41.1146	2.17477e-18	32.4542
ENSG00000171860	C3AR1	complement C3a receptor 1 [Source:HGNC Symbol;Acc:HGNC:1319]	4.69685	1.34846e-11	-0.421165	20.8022	1.74743e-13	20.6699
ENSG00000231372	MICB	MHC class I polypeptide-related sequence B [Source:HGNC Symbol;Acc:HGNC:7091]	4.69236	0.000285675	-1.22621	5.14044	8.31055e-05	1.37115
ENSG00000139192	TAPBPL	TAP binding protein like [Source:HGNC Symbol;Acc:HGNC:30683]	4.69164	3.22778e-09	3.50287	13.8446	1.18014e-10	14.5452
ENSG00000164929	BAALC	BAALC binder of MAP3K1 and KLF4 [Source:HGNC Symbol;Acc:HGNC:14333]	4.68251	2.13801e-06	0.671848	8.23284	2.55995e-07	7.06175
ENSG00000133107	TRPC4	transient receptor potential cation channel subfamily C member 4 [Source:HGNC Symbol;Acc:HGNC:12336]	4.67465	2.45942e-08	-2.23009	11.8746	1.25694e-09	12.2866
ENSG00000278705	H4C2	H4 clustered histone 2 [Source:HGNC Symbol;Acc:HGNC:4789]	4.64738	2.23736e-05	-2.43007	6.65563	4.16555e-06	4.50561
ENSG00000155629	PIK3AP1	phosphoinositide-3-kinase adaptor protein 1 [Source:HGNC Symbol;Acc:HGNC:30034]	4.63259	2.50087e-09	-0.620829	14.1158	8.71376e-11	14.8523
ENSG00000176046	NUPR1	nuclear protein 1, transcriptional regulator [Source:HGNC Symbol;Acc:HGNC:29990]	4.62706	9.0549e-14	7.02577	29.7585	4.78937e-16	27.0203
ENSG00000204525	HLA-C	major histocompatibility complex, class I, C [Source:HGNC Symbol;Acc:HGNC:4933]	4.60056	6.17199e-12	1.14048	21.9887	7.05954e-14	22.0249
ENSG00000185507	IRF7	interferon regulatory factor 7 [Source:HGNC Symbol;Acc:HGNC:6122]	4.58326	8.39868e-11	0.641951	18.1548	1.59014e-12	18.8175
ENSG00000161133	USP41	ubiquitin specific peptidase 41 [Source:HGNC Symbol;Acc:HGNC:20070]	4.57758	2.95521e-06	-1.71988	7.99594	3.81154e-07	6.81363
ENSG00000229698	HLA-F	major histocompatibility complex, class I, F [Source:HGNC Symbol;Acc:HGNC:4963]	4.5773	4.77055e-10	-0.819427	15.9587	1.25532e-11	16.6666
ENSG00000283421		ATP-binding cassette, sub-family A (ABC1), member 14 (Abca14) pseudogene	4.56917	0.00013263	-0.706033	5.57656	3.40672e-05	2.26414
ENSG00000276966	H4C5	H4 clustered histone 5 [Source:HGNC Symbol;Acc:HGNC:4790]	4.5627	7.19184e-08	0.550368	10.9145	4.47439e-09	11.1031
ENSG00000188404	SELL	selectin L [Source:HGNC Symbol;Acc:HGNC:10720]	4.544	1.51204e-07	-3.23161	10.2702	1.10167e-08	10.0515
ENSG00000115009	CCL20	C-C motif chemokine ligand 20 [Source:HGNC Symbol;Acc:HGNC:10619]	4.5231	6.11159e-07	2.16167	9.16385	5.72975e-08	8.40948
ENSG00000079215	SLC1A3	solute carrier family 1 member 3 [Source:HGNC Symbol;Acc:HGNC:10941]	4.51701	3.26502e-05	1.68768	6.421	6.49145e-06	3.61793
ENSG00000162645	GBP2	guanylate binding protein 2 [Source:HGNC Symbol;Acc:HGNC:4183]	4.51544	7.77428e-13	1.43186	25.6237	5.70542e-15	24.2578
ENSG00000100346	CACNA1I	calcium voltage-gated channel subunit alpha1 I [Source:HGNC Symbol;Acc:HGNC:1396]	4.46657	5.26026e-10	-1.85482	15.8485	1.40158e-11	16.2202
ENSG00000234487	HLA-F	major histocompatibility complex, class I, F [Source:HGNC Symbol;Acc:HGNC:4963]	4.45707	8.6289e-14	4.97293	29.8904	4.44994e-16	27.1712
ENSG00000197980	LEKR1	leucine, glutamate and lysine rich 1 [Source:HGNC Symbol;Acc:HGNC:33765]	4.45451	5.43226e-06	0.411675	7.57783	7.8325e-07	5.89627
ENSG00000221963	APOL6	apolipoprotein L6 [Source:HGNC Symbol;Acc:HGNC:14870]	4.41314	6.65536e-15	4.62822	36.7831	1.40096e-17	30.6252
ENSG00000276986	HEATR9	HEAT repeat containing 9 [Source:HGNC Symbol;Acc:HGNC:26548]	4.38527	2.68366e-06	-3.19282	8.0673	3.3783e-07	6.89897
ENSG00000153064	BANK1	B cell scaffold protein with ankyrin repeats 1 [Source:HGNC Symbol;Acc:HGNC:18233]	4.35743	6.87925e-08	0.551461	10.9517	4.25263e-09	11.2158
ENSG00000228263	SLC44A4	solute carrier family 44 member 4 [Source:HGNC Symbol;Acc:HGNC:13941]	4.35463	1.73451e-06	-2.62758	8.38822	1.97935e-07	7.41753
ENSG00000231479	SLC44A4	solute carrier family 44 member 4 [Source:HGNC Symbol;Acc:HGNC:13941]	4.35463	1.73451e-06	-2.62758	8.38822	1.97935e-07	7.41753
ENSG00000182575	NXPH3	neurexophilin 3 [Source:HGNC Symbol;Acc:HGNC:8077]	4.34	4.60028e-08	-0.207515	11.3006	2.65828e-09	11.6696
ENSG00000136999	CCN3	cellular communication network factor 3 [Source:HGNC Symbol;Acc:HGNC:7885]	4.33455	1.38258e-08	-0.2429	12.4211	6.3256e-10	13.0652
ENSG00000158859	ADAMTS4	ADAM metallopeptidase with thrombospondin type 1 motif 4 [Source:HGNC Symbol;Acc:HGNC:220]	4.33276	1.02786e-07	1.02874	10.6056	6.85694e-09	10.6947
ENSG00000226870		chromosome X open reading frame 49 (CXorf49) pseudogene	4.32984	7.04186e-06	-2.51036	7.4055	1.06105e-06	5.83103
ENSG00000168394	TAP1	transporter 1, ATP binding cassette subfamily B member [Source:HGNC Symbol;Acc:HGNC:43]	4.29983	5.50217e-13	6.33749	26.2844	3.74693e-15	24.9192
ENSG00000164188	RANBP3L	RAN binding protein 3 like [Source:HGNC Symbol;Acc:HGNC:26353]	4.29478	0.000233692	-2.97667	5.25069	6.61909e-05	1.83718
ENSG00000177409	SAMD9L	sterile alpha motif domain containing 9 like [Source:HGNC Symbol;Acc:HGNC:1349]	4.28765	1.49876e-11	5.3989	20.6441	1.97893e-13	20.8759
ENSG00000125726	CD70	CD70 molecule [Source:HGNC Symbol;Acc:HGNC:11937]	4.28071	6.07183e-05	0.512837	6.03813	1.36049e-05	3.12118
ENSG00000152778	IFIT5	interferon induced protein with tetratricopeptide repeats 5 [Source:HGNC Symbol;Acc:HGNC:13328]	4.24142	5.47521e-14	3.30975	31.1168	2.28058e-16	27.8003
ENSG00000243781		actin, beta (ACTB) pseudogene	4.2341	4.66503e-05	-2.24969	6.19845	9.95619e-06	3.66886
ENSG00000172243	CLEC7A	C-type lectin domain containing 7A [Source:HGNC Symbol;Acc:HGNC:14558]	4.22568	6.58788e-10	-0.310182	15.5991	1.80323e-11	16.3926
ENSG00000229677		ribosomal protein L17 (RPL17) pseudogene	4.22538	3.44269e-05	-2.87615	6.38892	6.90131e-06	4.0288
ENSG00000271581		HLA complex group 4 (HCG4) pseudogene	4.22423	1.08044e-07	-2.70487	10.5552	7.35771e-09	10.4873
ENSG00000118520	ARG1	arginase 1 [Source:HGNC Symbol;Acc:HGNC:663]	4.22133	7.35616e-05	-3.03481	5.92428	1.70177e-05	3.14003
ENSG00000183807	FAM162B	family with sequence similarity 162 member B [Source:HGNC Symbol;Acc:HGNC:21549]	4.20944	3.76742e-06	-3.24061	7.82714	5.08384e-07	6.51114
ENSG00000215328	HSPA1A	heat shock protein family A (Hsp70) member 1A [Source:HGNC Symbol;Acc:HGNC:5232]	4.19321	3.61393e-14	1.22657	32.2827	1.23631e-16	28.4663
ENSG00000144596	GRIP2	glutamate receptor interacting protein 2 [Source:HGNC Symbol;Acc:HGNC:23841]	4.19141	9.50757e-14	2.14217	29.6055	5.21738e-16	26.7358
ENSG00000135697	BCO1	beta-carotene oxygenase 1 [Source:HGNC Symbol;Acc:HGNC:13815]	4.18012	9.98849e-07	-2.78806	8.79596	1.02229e-07	8.0277
ENSG00000135116	HRK	harakiri, BCL2 interacting protein [Source:HGNC Symbol;Acc:HGNC:5185]	4.175	6.19634e-08	-0.782001	11.035	3.79769e-09	11.3329
ENSG00000129048	ACKR4	atypical chemokine receptor 4 [Source:HGNC Symbol;Acc:HGNC:1611]	4.16985	9.4164e-06	-1.85123	7.21389	1.49401e-06	5.47152
ENSG00000224982	TMEM233	transmembrane protein 233 [Source:HGNC Symbol;Acc:HGNC:37219]	4.1647	3.36287e-06	-2.87036	7.90563	4.44454e-07	6.65007
ENSG00000185272	RBM11	RNA binding motif protein 11 [Source:HGNC Symbol;Acc:HGNC:9897]	4.14204	2.03697e-06	-1.94886	8.26896	2.4107e-07	7.2439
ENSG00000135363	LMO2	LIM domain only 2 [Source:HGNC Symbol;Acc:HGNC:6642]	4.13674	9.97281e-09	0.720796	12.7335	4.3188e-10	13.4777
ENSG00000132274	TRIM22	tripartite motif containing 22 [Source:HGNC Symbol;Acc:HGNC:16379]	4.13577	5.73797e-18	6.37063	68.7945	3.7937e-22	40.7834
ENSG00000187510	PLEKHG7	pleckstrin homology and RhoGEF domain containing G7 [Source:HGNC Symbol;Acc:HGNC:33829]	4.12076	7.02062e-06	-3.29709	7.40745	1.05739e-06	5.81793
ENSG00000167371	PRRT2	proline rich transmembrane protein 2 [Source:HGNC Symbol;Acc:HGNC:30500]	4.11978	2.74777e-10	1.35855	16.6581	6.33255e-12	17.6547
ENSG00000123609	NMI	N-myc and STAT interactor [Source:HGNC Symbol;Acc:HGNC:7854]	4.11829	1.22975e-15	3.19006	43.875	7.3175e-19	33.1735
ENSG00000271134	IFITM3P9	IFITM3 pseudogene 9 [Source:HGNC Symbol;Acc:HGNC:54548]	4.11703	4.21437e-08	-1.60204	11.3812	2.38861e-09	11.5829
ENSG00000181381	DDX60L	DExD/H-box 60 like [Source:HGNC Symbol;Acc:HGNC:26429]	4.11131	4.45871e-12	6.04206	22.5627	4.62821e-14	22.3288
ENSG00000072858	SIDT1	SID1 transmembrane family member 1 [Source:HGNC Symbol;Acc:HGNC:25967]	4.09343	1.61394e-09	0.832896	14.5866	5.2073e-11	15.5696
ENSG00000225492	GBP1P1	guanylate binding protein 1 pseudogene 1 [Source:HGNC Symbol;Acc:HGNC:39561]	4.08647	2.88313e-07	0.223636	9.74895	2.35606e-08	9.49693
ENSG00000237724	HSPA1A	heat shock protein family A (Hsp70) member 1A [Source:HGNC Symbol;Acc:HGNC:5232]	4.07103	3.85908e-14	0.903857	32.0034	1.42882e-16	28.3217
ENSG00000234571	H2BP2	H2B histone pseudogene 2 [Source:HGNC Symbol;Acc:HGNC:20654]	4.06866	1.97011e-07	-0.162679	10.0512	1.51096e-08	9.97143
ENSG00000174521	TTC9B	tetratricopeptide repeat domain 9B [Source:HGNC Symbol;Acc:HGNC:26395]	4.05695	6.04693e-05	-2.45419	6.04053	1.35411e-05	3.35247
ENSG00000168124	OR1F1	olfactory receptor family 1 subfamily F member 1 [Source:HGNC Symbol;Acc:HGNC:8194]	4.05467	0.000225698	-2.24965	5.27046	6.35537e-05	1.8444
ENSG00000138496	PARP9	poly(ADP-ribose) polymerase family member 9 [Source:HGNC Symbol;Acc:HGNC:24118]	4.05319	2.74057e-15	6.20909	40.571	2.71792e-18	32.2781
ENSG00000112096	SOD2	superoxide dismutase 2 [Source:HGNC Symbol;Acc:HGNC:11180]	4.03496	5.02891e-11	7.63057	18.8617	8.57823e-13	19.2196
ENSG00000175745	NR2F1	nuclear receptor subfamily 2 group F member 1 [Source:HGNC Symbol;Acc:HGNC:7975]	4.03242	4.18185e-07	-0.227398	9.45648	3.65605e-08	9.05527
ENSG00000204642	HLA-F	major histocompatibility complex, class I, F [Source:HGNC Symbol;Acc:HGNC:4963]	4.02529	7.1356e-15	2.36473	36.5516	1.55686e-17	30.4267
ENSG00000130589	HELZ2	helicase with zinc finger 2 [Source:HGNC Symbol;Acc:HGNC:30021]	4.02351	9.58574e-14	6.98961	29.5696	5.32365e-16	26.9039
ENSG00000184113	CLDN5	claudin 5 [Source:HGNC Symbol;Acc:HGNC:2047]	4.01886	8.83721e-08	-1.14486	10.7381	5.70256e-09	10.9137
ENSG00000137571	SLCO5A1	solute carrier organic anion transporter family member 5A1 [Source:HGNC Symbol;Acc:HGNC:19046]	3.99458	5.30593e-05	-1.46071	6.12127	1.15661e-05	3.48545
ENSG00000100342	APOL1	apolipoprotein L1 [Source:HGNC Symbol;Acc:HGNC:618]	3.98219	5.10961e-13	7.72694	26.4496	3.37825e-15	24.979
ENSG00000228921		HLA complex group 4 pseudogene 5	3.97577	2.21715e-09	-1.23952	14.2386	7.60796e-11	15.054
ENSG00000196358	NTNG2	netrin G2 [Source:HGNC Symbol;Acc:HGNC:14288]	3.96919	2.32516e-08	-0.677389	11.9236	1.18064e-09	12.4192
ENSG00000131979	GCH1	GTP cyclohydrolase 1 [Source:HGNC Symbol;Acc:HGNC:4193]	3.95344	3.62294e-12	3.95559	22.877	3.68881e-14	22.7154
ENSG00000241106	HLA-DOB	major histocompatibility complex, class II, DO beta [Source:HGNC Symbol;Acc:HGNC:4937]	3.93966	4.83268e-05	-0.214171	6.17704	1.03779e-05	3.43395
ENSG00000278211	TRIM69	tripartite motif containing 69 [Source:HGNC Symbol;Acc:HGNC:17857]	3.93953	2.91246e-14	3.9363	32.9227	8.91424e-17	28.7829
ENSG00000213689	TREX1	three prime repair exonuclease 1 [Source:HGNC Symbol;Acc:HGNC:12269]	3.90463	4.27248e-10	2.5241	16.0965	1.09472e-11	17.0561
ENSG00000197142	ACSL5	acyl-CoA synthetase long chain family member 5 [Source:HGNC Symbol;Acc:HGNC:16526]	3.89364	1.04317e-09	0.177192	15.0969	3.02779e-11	16.0998
ENSG00000106560	GIMAP2	GTPase, IMAP family member 2 [Source:HGNC Symbol;Acc:HGNC:21789]	3.89339	1.37885e-09	0.0180992	14.7804	4.22999e-11	15.7101
ENSG00000273686	B2M	beta-2-microglobulin [Source:HGNC Symbol;Acc:HGNC:914]	3.89123	5.17842e-06	4.87519	7.61042	7.39872e-07	5.13674
ENSG00000283178		chromosome X open reading frame 49 (CXorf49) pseudogene	3.88682	1.85873e-08	-1.76603	12.1329	9.0571e-10	12.4501
ENSG00000232709	MARK2P9	microtubule affinity regulating kinase 2 pseudogene 9 [Source:HGNC Symbol;Acc:HGNC:39800]	3.87768	4.50559e-07	-1.41778	9.39877	3.99173e-08	8.99648
ENSG00000164342	TLR3	toll like receptor 3 [Source:HGNC Symbol;Acc:HGNC:11849]	3.85823	1.88295e-07	2.70436	10.0901	1.42793e-08	9.59983
ENSG00000197837	H4-16	H4 histone 16 [Source:HGNC Symbol;Acc:HGNC:20510]	3.84722	4.29998e-06	0.0559361	7.7383	5.92474e-07	6.24456
ENSG00000176177	ENTHD1	ENTH domain containing 1 [Source:HGNC Symbol;Acc:HGNC:26352]	3.83472	6.64654e-05	-3.43317	5.98427	1.51211e-05	3.27986
ENSG00000087237	CETP	cholesteryl ester transfer protein [Source:HGNC Symbol;Acc:HGNC:1869]	3.82699	3.11907e-07	-1.84945	9.68598	2.58777e-08	9.35869
ENSG00000228360		ribosomal protein L37a (RPL37A) pseudogene	3.81235	2.53965e-05	-3.25296	6.57701	4.82911e-06	4.37275
ENSG00000142089	IFITM3	interferon induced transmembrane protein 3 [Source:HGNC Symbol;Acc:HGNC:5414]	3.78951	6.65536e-15	7.04591	36.8666	1.34887e-17	30.655
ENSG00000206378	SLC44A4	solute carrier family 44 member 4 [Source:HGNC Symbol;Acc:HGNC:13941]	3.78923	4.04051e-06	-2.89095	7.78135	5.50044e-07	6.44204
ENSG00000128383	APOBEC3A	apolipoprotein B mRNA editing enzyme catalytic subunit 3A [Source:HGNC Symbol;Acc:HGNC:17343]	3.78393	2.75421e-07	-1.30541	9.78304	2.23978e-08	9.55687
ENSG00000171509	RXFP1	relaxin family peptide receptor 1 [Source:HGNC Symbol;Acc:HGNC:19718]	3.7792	2.34825e-08	0.187276	11.9128	1.19703e-09	12.4662
ENSG00000119508	NR4A3	nuclear receptor subfamily 4 group A member 3 [Source:HGNC Symbol;Acc:HGNC:7982]	3.77552	6.38667e-08	-1.80444	11.0103	3.92701e-09	11.105
ENSG00000278637	H4C1	H4 clustered histone 1 [Source:HGNC Symbol;Acc:HGNC:4781]	3.7621	7.97593e-05	-3.7194	5.87861	1.86255e-05	3.08293
ENSG00000243811	APOBEC3D	apolipoprotein B mRNA editing enzyme catalytic subunit 3D [Source:HGNC Symbol;Acc:HGNC:17354]	3.75491	5.39227e-08	0.10045	11.1574	3.21932e-09	11.4941
ENSG00000122643	NT5C3A	5'-nucleotidase, cytosolic IIIA [Source:HGNC Symbol;Acc:HGNC:17820]	3.75092	3.08458e-10	4.8112	16.5076	7.32142e-12	17.1502
ENSG00000140105	WARS1	tryptophanyl-tRNA synthetase 1 [Source:HGNC Symbol;Acc:HGNC:12729]	3.74999	7.84865e-14	8.31822	30.1815	3.78811e-16	27.2329
ENSG00000168497	CAVIN2	caveolae associated protein 2 [Source:HGNC Symbol;Acc:HGNC:10690]	3.73534	1.80172e-06	1.82936	8.3586	2.07833e-07	7.08233
ENSG00000198019	FCGR1B	Fc fragment of IgG receptor Ib [Source:HGNC Symbol;Acc:HGNC:3614]	3.73302	7.87843e-05	-1.86268	5.88539	1.83769e-05	3.06341
ENSG00000145832	SLC25A48	solute carrier family 25 member 48 [Source:HGNC Symbol;Acc:HGNC:30451]	3.72866	1.71768e-06	-2.41381	8.39556	1.9556e-07	7.45559
ENSG00000116833	NR5A2	nuclear receptor subfamily 5 group A member 2 [Source:HGNC Symbol;Acc:HGNC:7984]	3.7274	9.34558e-07	-1.35538	8.84755	9.41664e-08	8.17865
ENSG00000125384	PTGER2	prostaglandin E receptor 2 [Source:HGNC Symbol;Acc:HGNC:9594]	3.72098	2.29975e-06	-2.01392	8.17701	2.80988e-07	7.1007
ENSG00000011590	ZBTB32	zinc finger and BTB domain containing 32 [Source:HGNC Symbol;Acc:HGNC:16763]	3.70614	7.04785e-09	0.142995	13.0643	2.90712e-10	13.853
ENSG00000181634	TNFSF15	TNF superfamily member 15 [Source:HGNC Symbol;Acc:HGNC:11931]	3.69232	7.54007e-06	3.0922	7.36111	1.14808e-06	5.03197
ENSG00000185215	TNFAIP2	TNF alpha induced protein 2 [Source:HGNC Symbol;Acc:HGNC:11895]	3.68656	2.16392e-10	6.26135	16.9506	4.7928e-12	17.4643
ENSG00000178685	PARP10	poly(ADP-ribose) polymerase family member 10 [Source:HGNC Symbol;Acc:HGNC:25895]	3.68584	1.93047e-15	4.99608	42.0458	1.49426e-18	32.8547
ENSG00000137727	ARHGAP20	Rho GTPase activating protein 20 [Source:HGNC Symbol;Acc:HGNC:18357]	3.6762	1.68957e-08	-1.31673	12.2277	8.04293e-10	12.7774
ENSG00000164946	FREM1	FRAS1 related extracellular matrix 1 [Source:HGNC Symbol;Acc:HGNC:23399]	3.6755	3.56382e-05	-1.64961	6.3657	7.21482e-06	3.87576
ENSG00000243742	RPLP0P2	ribosomal protein lateral stalk subunit P0 pseudogene 2 [Source:HGNC Symbol;Acc:HGNC:17960]	3.67169	1.64543e-11	2.56329	20.4871	2.24104e-13	20.9785
ENSG00000172183	ISG20	interferon stimulated exonuclease gene 20 [Source:HGNC Symbol;Acc:HGNC:6130]	3.66749	9.10008e-17	6.44702	54.6937	1.80497e-20	37.2167
ENSG00000105939	ZC3HAV1	zinc finger CCCH-type containing, antiviral 1 [Source:HGNC Symbol;Acc:HGNC:23721]	3.66546	4.21437e-08	6.52586	11.3829	2.38319e-09	10.9496
ENSG00000115415	STAT1	signal transducer and activator of transcription 1 [Source:HGNC Symbol;Acc:HGNC:11362]	3.6463	4.26827e-15	8.01631	38.3548	6.95963e-18	31.3193
ENSG00000274729	DEFB105B	defensin beta 105B [Source:HGNC Symbol;Acc:HGNC:29930]	3.62401	0.000934234	-3.99683	4.49498	0.000323044	0.353478
ENSG00000206509	HLA-F	major histocompatibility complex, class I, F [Source:HGNC Symbol;Acc:HGNC:4963]	3.61079	1.12742e-12	1.79988	24.8852	9.243e-15	24.1043
ENSG00000237508	HLA-F	major histocompatibility complex, class I, F [Source:HGNC Symbol;Acc:HGNC:4963]	3.61079	1.12742e-12	1.79988	24.8852	9.243e-15	24.1043
ENSG00000121101	TEX14	testis expressed 14, intercellular bridge forming factor [Source:HGNC Symbol;Acc:HGNC:11737]	3.60659	2.74747e-05	-2.56079	6.52697	5.30785e-06	4.2813
ENSG00000101342	TLDC2	TBC/LysM-associated domain containing 2 [Source:HGNC Symbol;Acc:HGNC:16112]	3.58578	3.05856e-06	-1.45824	7.9729	3.96349e-07	6.78497
ENSG00000147168	IL2RG	interleukin 2 receptor subunit gamma [Source:HGNC Symbol;Acc:HGNC:6010]	3.58534	1.53858e-09	-0.138595	14.6522	4.85225e-11	15.5902
ENSG00000276333	HS3ST6	heparan sulfate-glucosamine 3-sulfotransferase 6 [Source:HGNC Symbol;Acc:HGNC:14178]	3.58153	0.0193386	-3.12662	2.88966	0.0102236	-2.98707
ENSG00000164236	ANKRD33B	ankyrin repeat domain 33B [Source:HGNC Symbol;Acc:HGNC:35240]	3.58012	9.74068e-07	0.92673	8.81375	9.9371e-08	7.95822
ENSG00000179044	EXOC3L1	exocyst complex component 3 like 1 [Source:HGNC Symbol;Acc:HGNC:27540]	3.57201	2.03804e-09	0.985647	14.3277	6.899e-11	15.29
ENSG00000131669	NINJ1	ninjurin 1 [Source:HGNC Symbol;Acc:HGNC:7824]	3.56662	3.01705e-10	4.40499	16.545	7.06139e-12	17.2416
ENSG00000233974		POM121 membrane glycoprotein (POM121) pseudogene	3.5645	3.31877e-05	-2.04255	6.41106	6.6156e-06	4.0016
ENSG00000105246	EBI3	Epstein-Barr virus induced 3 [Source:HGNC Symbol;Acc:HGNC:3129]	3.55752	3.9473e-08	-1.56418	11.4399	2.21049e-09	11.747
ENSG00000225864		HLA complex group 4 pseudogene 11	3.55713	0.000629598	-3.69082	4.70592	0.000206383	0.744033
ENSG00000175664	TEX26	testis expressed 26 [Source:HGNC Symbol;Acc:HGNC:28622]	3.55656	0.000173452	-3.69375	5.42226	4.65827e-05	2.20459
ENSG00000206452	HLA-C	major histocompatibility complex, class I, C [Source:HGNC Symbol;Acc:HGNC:4933]	3.55485	5.09544e-15	2.28481	37.8311	8.75911e-18	31.0806
ENSG00000270977		leucine rich repeat containing 37 member A3 (LRRC37A3) pseudogene	3.54364	1.32612e-07	-0.892608	10.381	9.40777e-09	10.4356
ENSG00000230238	HLA-V	major histocompatibility complex, class I, V (pseudogene) [Source:HGNC Symbol;Acc:HGNC:23482]	3.53861	3.50672e-07	-0.767182	9.59195	2.97927e-08	8.87477
ENSG00000272822		novel protein	3.53683	9.72411e-05	-1.76287	5.76206	2.34793e-05	2.76412
ENSG00000170689	HOXB9	homeobox B9 [Source:HGNC Symbol;Acc:HGNC:5120]	3.53505	1.3578e-05	2.94975	6.97448	2.30714e-06	4.24314
ENSG00000147896	IFNK	interferon kappa [Source:HGNC Symbol;Acc:HGNC:21714]	3.5309	1.82074e-07	-0.936832	10.1181	1.37113e-08	10.0588
ENSG00000100906	NFKBIA	NFKB inhibitor alpha [Source:HGNC Symbol;Acc:HGNC:7797]	3.53067	1.51017e-06	7.11803	8.49029	1.67441e-07	6.47607
ENSG00000268510	IFNL3P1	interferon lambda 3 pseudogene 1 [Source:HGNC Symbol;Acc:HGNC:44483]	3.52822	0.000673417	-3.42714	4.67015	0.000222617	0.680313
ENSG00000173762	CD7	CD7 molecule [Source:HGNC Symbol;Acc:HGNC:1695]	3.51481	3.47307e-07	-1.36722	9.60044	2.94149e-08	9.30172
ENSG00000239713	APOBEC3G	apolipoprotein B mRNA editing enzyme catalytic subunit 3G [Source:HGNC Symbol;Acc:HGNC:17357]	3.51185	2.88596e-13	2.87214	27.4813	1.79359e-15	25.791
ENSG00000198854	C1orf68	chromosome 1 open reading frame 68 [Source:HGNC Symbol;Acc:HGNC:29468]	3.50881	7.00179e-05	-1.35028	5.95311	1.60775e-05	3.14068
ENSG00000272921		novel protein	3.50788	0.0114599	-2.23603	3.16824	0.00564704	-2.47548
ENSG00000224831	TMEM183BP	transmembrane protein 183B, pseudogene [Source:HGNC Symbol;Acc:HGNC:33205]	3.50731	0.0098238	-2.5426	3.25026	0.00473491	-2.27948
ENSG00000225691	HLA-C	major histocompatibility complex, class I, C [Source:HGNC Symbol;Acc:HGNC:4933]	3.49842	1.89953e-14	2.29637	33.8808	5.52592e-17	29.2661
ENSG00000166710	B2M	beta-2-microglobulin [Source:HGNC Symbol;Acc:HGNC:914]	3.49738	2.90948e-16	9.4291	50.1744	7.69449e-20	35.823
ENSG00000175344	CHRNA7	cholinergic receptor nicotinic alpha 7 subunit [Source:HGNC Symbol;Acc:HGNC:1960]	3.49591	1.40524e-06	-0.586235	8.54481	1.53205e-07	7.67395
ENSG00000231382	NBPF21P	NBPF member 21, pseudogene [Source:HGNC Symbol;Acc:HGNC:32001]	3.49114	5.56838e-08	-1.54904	11.131	3.3355e-09	11.3689
ENSG00000100604	CHGA	chromogranin A [Source:HGNC Symbol;Acc:HGNC:1929]	3.48823	1.5732e-06	-1.74279	8.4591	1.76199e-07	7.56227
ENSG00000216490	IFI30	IFI30 lysosomal thiol reductase [Source:HGNC Symbol;Acc:HGNC:5398]	3.48434	8.6289e-14	4.73567	29.9133	4.39389e-16	27.1743
ENSG00000237223	SULT1C2P1	sulfotransferase family 1C member 2 pseudogene 1 [Source:HGNC Symbol;Acc:HGNC:33545]	3.47257	2.68346e-06	-1.59574	8.06794	3.37466e-07	6.94117
ENSG00000165197	VEGFD	vascular endothelial growth factor D [Source:HGNC Symbol;Acc:HGNC:3708]	3.47237	3.73872e-05	-1.98413	6.3346	7.6579e-06	3.88418
ENSG00000185880	TRIM69	tripartite motif containing 69 [Source:HGNC Symbol;Acc:HGNC:17857]	3.46807	4.08947e-15	3.07272	39.2969	4.63706e-18	31.5097
ENSG00000168685	IL7R	interleukin 7 receptor [Source:HGNC Symbol;Acc:HGNC:6024]	3.45484	8.99541e-05	3.47391	5.80725	2.14581e-05	1.94752
ENSG00000121966	CXCR4	C-X-C motif chemokine receptor 4 [Source:HGNC Symbol;Acc:HGNC:2561]	3.42121	0.000503687	-3.83206	4.82756	0.000159681	1.02176
ENSG00000226025	LGALS17A	galectin 14 pseudogene [Source:NCBI gene (formerly Entrezgene);Acc:400696]	3.421	0.00096743	-3.87983	4.47603	0.000336378	0.315978
ENSG00000118507	AKAP7	A-kinase anchoring protein 7 [Source:HGNC Symbol;Acc:HGNC:377]	3.42066	9.99016e-07	1.08078	8.79515	1.02362e-07	7.88951
ENSG00000223722	IFITM3P2	IFITM3 pseudogene 2 [Source:HGNC Symbol;Acc:HGNC:54539]	3.40634	1.999e-05	-2.12439	6.72622	3.65041e-06	4.61104
ENSG00000188313	PLSCR1	phospholipid scramblase 1 [Source:HGNC Symbol;Acc:HGNC:9092]	3.39642	7.40226e-12	5.83157	21.6712	8.95612e-14	21.6306
ENSG00000165731	RET	ret proto-oncogene [Source:HGNC Symbol;Acc:HGNC:9967]	3.39511	4.13317e-08	2.53145	11.3998	2.33073e-09	11.4752
ENSG00000100336	APOL4	apolipoprotein L4 [Source:HGNC Symbol;Acc:HGNC:14867]	3.3936	1.72019e-12	3.20736	24.1521	1.51263e-14	23.6602
ENSG00000176716	OR10AB1P	olfactory receptor family 10 subfamily AB member 1 pseudogene [Source:HGNC Symbol;Acc:HGNC:14804]	3.39145	0.000277422	-3.26916	5.15681	8.03376e-05	1.65608
ENSG00000231631	PSMB8	proteasome 20S subunit beta 8 [Source:HGNC Symbol;Acc:HGNC:9545]	3.38713	2.11761e-09	1.81977	14.2873	7.2114e-11	15.1517
ENSG00000153923	CLCA3P	chloride channel accessory 3, pseudogene [Source:HGNC Symbol;Acc:HGNC:2017]	3.37902	2.68025e-08	0.393185	11.7956	1.39107e-09	12.3142
ENSG00000278165	DUSP8	dual specificity phosphatase 8 [Source:HGNC Symbol;Acc:HGNC:3074]	3.37627	0.00428039	-0.811095	3.68968	0.00183187	-1.65781
ENSG00000104415	CCN4	cellular communication network factor 4 [Source:HGNC Symbol;Acc:HGNC:12769]	3.37269	7.17949e-06	-1.78879	7.39262	1.08559e-06	5.80669
ENSG00000152580	IGSF10	immunoglobulin superfamily member 10 [Source:HGNC Symbol;Acc:HGNC:26384]	3.37042	0.000277652	-2.97144	5.1563	8.04227e-05	1.65435
ENSG00000160013	PTGIR	prostaglandin I2 receptor [Source:HGNC Symbol;Acc:HGNC:9602]	3.36498	3.01731e-07	-0.760551	9.71297	2.48566e-08	9.48757
ENSG00000177575	CD163	CD163 molecule [Source:HGNC Symbol;Acc:HGNC:1631]	3.36309	2.86078e-05	-1.19116	6.50203	5.56458e-06	4.16381
ENSG00000164128	NPY1R	neuropeptide Y receptor Y1 [Source:HGNC Symbol;Acc:HGNC:7956]	3.35436	0.00126114	-2.1993	4.33388	0.000455927	-0.111475
ENSG00000059378	PARP12	poly(ADP-ribose) polymerase family member 12 [Source:HGNC Symbol;Acc:HGNC:21919]	3.3467	9.10008e-17	5.15084	55.6787	1.33678e-20	37.4131
ENSG00000159231	CBR3	carbonyl reductase 3 [Source:HGNC Symbol;Acc:HGNC:1549]	3.33528	1.49985e-09	0.95172	14.6798	4.71028e-11	15.6653
ENSG00000206435	HLA-C	major histocompatibility complex, class I, C [Source:HGNC Symbol;Acc:HGNC:4933]	3.32732	2.10862e-09	0.226298	14.2931	7.16584e-11	15.1482
ENSG00000120217	CD274	CD274 molecule [Source:HGNC Symbol;Acc:HGNC:17635]	3.31957	5.10128e-08	3.52487	11.2112	2.995e-09	11.0861
ENSG00000128335	APOL2	apolipoprotein L2 [Source:HGNC Symbol;Acc:HGNC:619]	3.31923	4.41781e-13	7.08677	26.6995	2.89166e-15	25.1409
ENSG00000136859	ANGPTL2	angiopoietin like 2 [Source:HGNC Symbol;Acc:HGNC:490]	3.31619	0.000340432	0.336878	5.04385	0.000101556	1.02391
ENSG00000146859	TMEM140	transmembrane protein 140 [Source:HGNC Symbol;Acc:HGNC:21870]	3.31579	4.57674e-12	4.13126	22.5094	4.81126e-14	22.4131
ENSG00000090339	ICAM1	intercellular adhesion molecule 1 [Source:HGNC Symbol;Acc:HGNC:5344]	3.30768	6.8317e-07	5.2413	9.08242	6.50423e-08	7.61598
ENSG00000100433	KCNK10	potassium two pore domain channel subfamily K member 10 [Source:HGNC Symbol;Acc:HGNC:6273]	3.30601	2.42982e-05	-1.64384	6.604	4.58975e-06	4.36154
ENSG00000139618	BRCA2	BRCA2 DNA repair associated [Source:HGNC Symbol;Acc:HGNC:1101]	3.29972	1.80947e-07	0.370242	10.1255	1.35668e-08	10.0373
ENSG00000167034	NKX3-1	NK3 homeobox 1 [Source:HGNC Symbol;Acc:HGNC:7838]	3.29766	4.27248e-10	2.51002	16.0984	1.09262e-11	17.0317
ENSG00000115165	CYTIP	cytohesin 1 interacting protein [Source:HGNC Symbol;Acc:HGNC:9506]	3.28792	0.00167332	-3.64616	4.18589	0.000626623	-0.29075
ENSG00000172602	RND1	Rho family GTPase 1 [Source:HGNC Symbol;Acc:HGNC:18314]	3.28314	2.26559e-08	0.465317	11.9502	1.14141e-09	12.5049
ENSG00000234115		isocitrate dehydrogenase 1 (NADP+), soluble (IDH1) pseudogene	3.2814	7.25957e-05	-2.78857	5.93171	1.67702e-05	3.13758
ENSG00000163734	CXCL3	C-X-C motif chemokine ligand 3 [Source:HGNC Symbol;Acc:HGNC:4604]	3.27619	4.66793e-06	2.31623	7.68212	6.53047e-07	5.69184
ENSG00000164136	IL15	interleukin 15 [Source:HGNC Symbol;Acc:HGNC:5977]	3.26976	3.1635e-12	2.96714	23.1227	3.09552e-14	22.9455
ENSG00000112149	CD83	CD83 molecule [Source:HGNC Symbol;Acc:HGNC:1703]	3.26367	2.29891e-07	1.98567	9.9257	1.81481e-08	9.49193
ENSG00000278224	PRICKLE4	prickle planar cell polarity protein 4 [Source:HGNC Symbol;Acc:HGNC:16805]	3.25708	5.23818e-09	0.587784	13.3548	2.06757e-10	14.207
ENSG00000215695	RSC1A1	regulator of solute carriers 1 [Source:HGNC Symbol;Acc:HGNC:10458]	3.24657	0.0443645	-2.86575	2.43634	0.0261934	-3.8563
ENSG00000237022	HLA-C	major histocompatibility complex, class I, C [Source:HGNC Symbol;Acc:HGNC:4933]	3.24012	2.35343e-10	3.29761	16.849	5.27717e-12	17.5823
ENSG00000165312	OTUD1	OTU deubiquitinase 1 [Source:HGNC Symbol;Acc:HGNC:27346]	3.23814	2.37926e-07	4.28525	9.89325	1.90341e-08	8.96821
ENSG00000156804	FBXO32	F-box protein 32 [Source:HGNC Symbol;Acc:HGNC:16731]	3.23747	1.34846e-11	3.40596	20.8076	1.74007e-13	21.1669
ENSG00000197635	DPP4	dipeptidyl peptidase 4 [Source:HGNC Symbol;Acc:HGNC:3009]	3.23399	9.11906e-11	3.67073	18.0405	1.76051e-12	18.7321
ENSG00000155962	CLIC2	chloride intracellular channel 2 [Source:HGNC Symbol;Acc:HGNC:2063]	3.23352	1.11942e-07	0.254274	10.5222	7.70644e-09	10.6046
ENSG00000285162		chimerin 2 [Source:NCBI gene (formerly Entrezgene);Acc:1124]	3.23216	0.00516097	-2.69283	3.5896	0.00227526	-1.58553
ENSG00000128052	KDR	kinase insert domain receptor [Source:HGNC Symbol;Acc:HGNC:6307]	3.2303	0.00764147	-2.65641	3.38361	0.00355221	-2.033
ENSG00000128285	MCHR1	melanin concentrating hormone receptor 1 [Source:HGNC Symbol;Acc:HGNC:4479]	3.22581	0.00164556	-2.38463	4.19448	0.00061514	-0.352898
ENSG00000196890	H2BU1	H2B.U histone 1 [Source:HGNC Symbol;Acc:HGNC:20514]	3.22248	0.000114492	0.684139	5.6623	2.86665e-05	2.14475
ENSG00000255398	HCAR3	hydroxycarboxylic acid receptor 3 [Source:HGNC Symbol;Acc:HGNC:16824]	3.21673	1.38888e-09	2.01223	14.7716	4.26993e-11	15.7016
ENSG00000206298	PSMB8	proteasome 20S subunit beta 8 [Source:HGNC Symbol;Acc:HGNC:9545]	3.21383	7.29002e-12	1.2913	21.6987	8.77212e-14	21.8862
ENSG00000226201	PSMB8	proteasome 20S subunit beta 8 [Source:HGNC Symbol;Acc:HGNC:9545]	3.21383	7.29002e-12	1.2913	21.6987	8.77212e-14	21.8862
ENSG00000230669	PSMB8	proteasome 20S subunit beta 8 [Source:HGNC Symbol;Acc:HGNC:9545]	3.21383	7.29002e-12	1.2913	21.6987	8.77212e-14	21.8862
ENSG00000236443	PSMB8	proteasome 20S subunit beta 8 [Source:HGNC Symbol;Acc:HGNC:9545]	3.21383	7.29002e-12	1.2913	21.6987	8.77212e-14	21.8862
ENSG00000137403	HLA-F	major histocompatibility complex, class I, F [Source:HGNC Symbol;Acc:HGNC:4963]	3.21297	1.60737e-11	3.85521	20.535	2.15733e-13	20.8947
ENSG00000107736	CDH23	cadherin related 23 [Source:HGNC Symbol;Acc:HGNC:13733]	3.20614	9.13e-06	-0.775489	7.23427	1.44028e-06	5.45758
ENSG00000163661	PTX3	pentraxin 3 [Source:HGNC Symbol;Acc:HGNC:9692]	3.20319	8.66363e-05	1.75347	5.8291	2.05464e-05	2.35354
ENSG00000205362	MT1A	metallothionein 1A [Source:HGNC Symbol;Acc:HGNC:7393]	3.20278	7.53804e-09	3.618	13.0007	3.13483e-10	13.3706
ENSG00000224212	TAP1	transporter 1, ATP binding cassette subfamily B member [Source:HGNC Symbol;Acc:HGNC:43]	3.17681	9.87177e-11	1.19875	17.9293	1.94498e-12	18.7506
ENSG00000267221	C17orf113	chromosome 17 open reading frame 113 [Source:HGNC Symbol;Acc:HGNC:53437]	3.17358	1.79726e-06	-0.0941022	8.36105	2.06997e-07	7.32423
ENSG00000183734	ASCL2	achaete-scute family bHLH transcription factor 2 [Source:HGNC Symbol;Acc:HGNC:739]	3.16921	9.62203e-08	-1.62091	10.6651	6.31078e-09	10.7515
ENSG00000227956	HCG4B	HLA complex group 4B [Source:HGNC Symbol;Acc:HGNC:22919]	3.16249	5.50732e-05	-2.45955	6.09827	1.20963e-05	3.46223
ENSG00000235220	HLA-F	major histocompatibility complex, class I, F [Source:HGNC Symbol;Acc:HGNC:4963]	3.15241	8.91123e-12	2.29248	21.4053	1.09586e-13	21.6935
ENSG00000181016	LSMEM1	leucine rich single-pass membrane protein 1 [Source:HGNC Symbol;Acc:HGNC:22036]	3.15016	1.62544e-05	-1.71961	6.85876	2.85432e-06	4.84321
ENSG00000118160	SLC8A2	solute carrier family 8 member A2 [Source:HGNC Symbol;Acc:HGNC:11069]	3.14934	1.78854e-10	1.12759	17.1832	3.85196e-12	18.1476
ENSG00000198963	RORB	RAR related orphan receptor B [Source:HGNC Symbol;Acc:HGNC:10259]	3.14899	6.05792e-07	-1.03866	9.17044	5.67142e-08	8.67988
ENSG00000235715	PSMB8	proteasome 20S subunit beta 8 [Source:HGNC Symbol;Acc:HGNC:9545]	3.14749	2.28938e-10	-0.259886	16.8848	5.10096e-12	17.7167
ENSG00000139567	ACVRL1	activin A receptor like type 1 [Source:HGNC Symbol;Acc:HGNC:175]	3.14416	1.92232e-07	-1.52526	10.0704	1.46923e-08	10.0032
ENSG00000158008	EXTL1	exostosin like glycosyltransferase 1 [Source:HGNC Symbol;Acc:HGNC:3515]	3.1383	5.14656e-05	-1.61077	6.1396	1.11608e-05	3.49275
ENSG00000166920	C15orf48	chromosome 15 open reading frame 48 [Source:HGNC Symbol;Acc:HGNC:29898]	3.13479	3.88296e-10	3.42638	16.2053	9.83255e-12	17.0033
ENSG00000087074	PPP1R15A	protein phosphatase 1 regulatory subunit 15A [Source:HGNC Symbol;Acc:HGNC:14375]	3.1251	4.74607e-06	8.35695	7.66929	6.67766e-07	5.01977
ENSG00000204264	PSMB8	proteasome 20S subunit beta 8 [Source:HGNC Symbol;Acc:HGNC:9545]	3.11033	4.27248e-10	1.73214	16.0953	1.09602e-11	17.0733
ENSG00000025708	TYMP	thymidine phosphorylase [Source:HGNC Symbol;Acc:HGNC:3148]	3.10856	1.50734e-12	7.03152	24.3919	1.2856e-14	23.5964
ENSG00000180628	PCGF5	polycomb group ring finger 5 [Source:HGNC Symbol;Acc:HGNC:28264]	3.10829	2.94591e-12	3.97126	23.2425	2.84365e-14	22.9623
ENSG00000111801	BTN3A3	butyrophilin subfamily 3 member A3 [Source:HGNC Symbol;Acc:HGNC:1140]	3.09795	7.22115e-14	2.90972	30.4362	3.29428e-16	27.4689
ENSG00000277224	H2BC7	H2B clustered histone 7 [Source:HGNC Symbol;Acc:HGNC:4752]	3.07933	1.47145e-05	-1.45931	6.9233	2.53431e-06	4.95989
ENSG00000198133	TMEM229B	transmembrane protein 229B [Source:HGNC Symbol;Acc:HGNC:20130]	3.07661	4.31865e-09	0.851868	13.5484	1.65322e-10	14.4074
ENSG00000067066	SP100	SP100 nuclear antigen [Source:HGNC Symbol;Acc:HGNC:11206]	3.07474	9.19736e-13	6.11329	25.3097	6.99303e-15	24.2584
ENSG00000137462	TLR2	toll like receptor 2 [Source:HGNC Symbol;Acc:HGNC:11848]	3.0665	1.4761e-10	4.06076	17.4367	3.04492e-12	18.117
ENSG00000187912	CLEC17A	C-type lectin domain containing 17A [Source:HGNC Symbol;Acc:HGNC:34520]	3.06374	1.07526e-06	-0.288375	8.74103	1.11614e-07	7.96634
ENSG00000184371	CSF1	colony stimulating factor 1 [Source:HGNC Symbol;Acc:HGNC:2432]	3.06369	2.14385e-09	4.0798	14.2709	7.34225e-11	14.819
ENSG00000177989	ODF3B	outer dense fiber of sperm tails 3B [Source:HGNC Symbol;Acc:HGNC:34388]	3.05803	2.64628e-11	2.83498	19.7577	4.04159e-13	20.3511
ENSG00000158457	TSPAN33	tetraspanin 33 [Source:HGNC Symbol;Acc:HGNC:28743]	3.05791	2.60126e-08	0.66932	11.821	1.34644e-09	12.326
ENSG00000080709	KCNN2	potassium calcium-activated channel subfamily N member 2 [Source:HGNC Symbol;Acc:HGNC:6291]	3.05367	0.000997928	-2.01358	4.45935	0.000348565	0.16141
ENSG00000204397	CARD16	caspase recruitment domain family member 16 [Source:HGNC Symbol;Acc:HGNC:33701]	3.04837	1.80258e-11	1.7513	20.3546	2.49084e-13	20.8807
ENSG00000227296	HLA-H	major histocompatibility complex, class I, H (pseudogene) [Source:HGNC Symbol;Acc:HGNC:4965]	3.04801	0.000341424	-2.93374	5.04224	0.000101897	1.25862
ENSG00000108387	SEPTIN4	septin 4 [Source:HGNC Symbol;Acc:HGNC:9165]	3.04485	1.82416e-09	-0.292591	14.451	6.03027e-11	15.3564
ENSG00000104518	GSDMD	gasdermin D [Source:HGNC Symbol;Acc:HGNC:25697]	3.04085	4.50554e-12	2.35688	22.5396	4.70661e-14	22.5313
ENSG00000228299	HLA-C	major histocompatibility complex, class I, C [Source:HGNC Symbol;Acc:HGNC:4933]	3.03933	3.4603e-12	6.18861	22.9594	3.47746e-14	22.6185
ENSG00000204389	HSPA1A	heat shock protein family A (Hsp70) member 1A [Source:HGNC Symbol;Acc:HGNC:5232]	3.03758	0.0114169	-2.83673	3.17063	0.00561825	-2.4517
ENSG00000203814	H2BC18	H2B clustered histone 18 [Source:HGNC Symbol;Acc:HGNC:24700]	3.03449	0.000158485	-0.881177	5.47357	4.19659e-05	2.10084
ENSG00000110057	UNC93B1	unc-93 homolog B1, TLR signaling regulator [Source:HGNC Symbol;Acc:HGNC:13481]	3.0184	6.21941e-13	4.7243	26.0598	4.31761e-15	24.8293
ENSG00000167779	IGFBP6	insulin like growth factor binding protein 6 [Source:HGNC Symbol;Acc:HGNC:5475]	3.00132	2.08911e-08	7.90708	12.0297	1.03178e-09	11.7735
ENSG00000090554	FLT3LG	fms related receptor tyrosine kinase 3 ligand [Source:HGNC Symbol;Acc:HGNC:3766]	2.9989	2.74018e-08	-0.0938135	11.7745	1.42942e-09	12.2958
ENSG00000106069	CHN2	chimerin 2 [Source:HGNC Symbol;Acc:HGNC:1944]	2.99873	5.95292e-06	-0.816157	7.51627	8.7257e-07	5.9454
ENSG00000128342	LIF	LIF interleukin 6 family cytokine [Source:HGNC Symbol;Acc:HGNC:6596]	2.98684	5.21899e-06	2.59549	7.60516	7.46704e-07	5.48603
ENSG00000118503	TNFAIP3	TNF alpha induced protein 3 [Source:HGNC Symbol;Acc:HGNC:11896]	2.98616	9.46163e-08	7.55735	10.6801	6.18056e-09	9.90175
ENSG00000164037	SLC9B1	solute carrier family 9 member B1 [Source:HGNC Symbol;Acc:HGNC:24244]	2.98596	1.88284e-06	-0.48107	8.32631	2.19218e-07	7.29313
ENSG00000023171	GRAMD1B	GRAM domain containing 1B [Source:HGNC Symbol;Acc:HGNC:29214]	2.98373	1.81637e-05	0.535746	6.78703	3.25982e-06	4.44679
ENSG00000104804	TULP2	TUB like protein 2 [Source:HGNC Symbol;Acc:HGNC:12424]	2.98371	0.000989426	-3.17282	4.46407	0.000345073	0.223946
ENSG00000179111	HES7	hes family bHLH transcription factor 7 [Source:HGNC Symbol;Acc:HGNC:15977]	2.98069	8.48938e-08	0.227262	10.7761	5.41075e-09	10.9642
ENSG00000179674	ARL14	ADP ribosylation factor like GTPase 14 [Source:HGNC Symbol;Acc:HGNC:22974]	2.97563	1.12742e-12	2.05621	24.908	9.10449e-15	24.1362
ENSG00000172421	EFCAB3	EF-hand calcium binding domain 3 [Source:HGNC Symbol;Acc:HGNC:26379]	2.96484	4.03417e-07	-0.542402	9.48384	3.50739e-08	9.13883
ENSG00000229959	HLA-K	major histocompatibility complex, class I, K (pseudogene) [Source:HGNC Symbol;Acc:HGNC:4969]	2.9618	0.00175278	-3.12114	4.16092	0.000661248	-0.45204
ENSG00000270276	H4C15	H4 clustered histone 15 [Source:HGNC Symbol;Acc:HGNC:29607]	2.96061	9.18236e-07	2.30455	8.86112	9.21575e-08	7.70867
ENSG00000184351	KRTAP19-1	keratin associated protein 19-1 [Source:HGNC Symbol;Acc:HGNC:18936]	2.94859	3.46819e-06	0.683338	7.88524	4.60208e-07	6.17207
ENSG00000059728	MXD1	MAX dimerization protein 1 [Source:HGNC Symbol;Acc:HGNC:6761]	2.94334	1.40326e-07	6.10748	10.3308	1.01035e-08	9.43794
ENSG00000196209	SIRPB2	signal regulatory protein beta 2 [Source:HGNC Symbol;Acc:HGNC:16247]	2.93169	1.39231e-08	1.24752	12.4142	6.37933e-10	13.0054
ENSG00000278563	MGAM2	maltase-glucoamylase 2 (putative) [Source:HGNC Symbol;Acc:HGNC:28101]	2.93001	2.7678e-05	-1.93376	6.52253	5.35263e-06	4.22786
ENSG00000168298	H1-4	H1.4 linker histone, cluster member [Source:HGNC Symbol;Acc:HGNC:4718]	2.9276	8.66524e-05	-1.49895	5.82886	2.0556e-05	2.86327
ENSG00000277157	H4C4	H4 clustered histone 4 [Source:HGNC Symbol;Acc:HGNC:4782]	2.92494	0.00034129	-1.57397	5.04253	0.000101834	1.32391
ENSG00000146232	NFKBIE	NFKB inhibitor epsilon [Source:HGNC Symbol;Acc:HGNC:7799]	2.92218	1.26097e-06	4.50199	8.62409	1.34726e-07	6.89438
ENSG00000143891	GALM	galactose mutarotase [Source:HGNC Symbol;Acc:HGNC:24063]	2.91975	4.28257e-11	1.55839	19.1059	6.96536e-13	19.852
ENSG00000183298	RPSAP19	ribosomal protein SA pseudogene 19 [Source:HGNC Symbol;Acc:HGNC:36508]	2.91242	4.18898e-05	-1.26601	6.265	8.75463e-06	3.65433
ENSG00000154655	L3MBTL4	L3MBTL histone methyl-lysine binding protein 4 [Source:HGNC Symbol;Acc:HGNC:26677]	2.90349	3.29956e-08	-0.903285	11.6063	1.77736e-09	12.041
ENSG00000151651	ADAM8	ADAM metallopeptidase domain 8 [Source:HGNC Symbol;Acc:HGNC:215]	2.90298	4.79881e-09	5.1304	13.442	1.86876e-10	13.7077
ENSG00000161955	TNFSF13	TNF superfamily member 13 [Source:HGNC Symbol;Acc:HGNC:11928]	2.8897	3.87263e-09	3.13996	13.6527	1.46712e-10	14.2194
ENSG00000235370	DNM1P51	dynamin 1 pseudogene 51 [Source:HGNC Symbol;Acc:HGNC:48500]	2.88762	7.44331e-05	1.15519	5.91759	1.72439e-05	2.53704
ENSG00000230795	HLA-K	major histocompatibility complex, class I, K (pseudogene) [Source:HGNC Symbol;Acc:HGNC:4969]	2.88448	1.863e-11	-0.786367	20.3074	2.58664e-13	20.8418
ENSG00000108932	SLC16A6	solute carrier family 16 member 6 [Source:HGNC Symbol;Acc:HGNC:10927]	2.88355	1.33213e-07	-1.69874	10.3771	9.45925e-09	10.3761
ENSG00000169429	CXCL8	C-X-C motif chemokine ligand 8 [Source:HGNC Symbol;Acc:HGNC:6025]	2.88354	4.43765e-06	4.65739	7.71732	6.14375e-07	5.28404
ENSG00000239254		Male-specific lethal-3 homolog 1 (Msl3l1) pseudogene	2.88232	0.00111742	-2.75095	4.39855	0.000396951	0.0775267
ENSG00000089472	HEPH	hephaestin [Source:HGNC Symbol;Acc:HGNC:4866]	2.8735	0.0018607	-1.06943	4.12932	0.000707839	-0.722133
ENSG00000151014	NOCT	nocturnin [Source:HGNC Symbol;Acc:HGNC:14254]	2.87345	5.53937e-08	5.17853	11.1357	3.31446e-09	10.6751
ENSG00000231834	HLA-A	major histocompatibility complex, class I, A [Source:HGNC Symbol;Acc:HGNC:4931]	2.87239	8.39868e-11	0.502496	18.1523	1.59367e-12	19.0196
ENSG00000255221	CARD17	caspase recruitment domain family member 17 [Source:HGNC Symbol;Acc:HGNC:33827]	2.86917	3.08363e-08	1.45966	11.6705	1.63509e-09	12.0357
ENSG00000232127	PSORS1C2	psoriasis susceptibility 1 candidate 2 [Source:HGNC Symbol;Acc:HGNC:17199]	2.86161	0.000856893	-1.51608	4.54132	0.000292671	0.267517
ENSG00000169071	ROR2	receptor tyrosine kinase like orphan receptor 2 [Source:HGNC Symbol;Acc:HGNC:10257]	2.84493	5.26165e-06	-1.26624	7.59997	7.53503e-07	6.1429
ENSG00000149131	SERPING1	serpin family G member 1 [Source:HGNC Symbol;Acc:HGNC:1228]	2.83566	1.9357e-10	4.87382	17.0849	4.22336e-12	17.6761
ENSG00000037280	FLT4	fms related receptor tyrosine kinase 4 [Source:HGNC Symbol;Acc:HGNC:3767]	2.83371	2.86639e-10	0.735319	16.601	6.68982e-12	17.5895
ENSG00000167895	TMC8	transmembrane channel like 8 [Source:HGNC Symbol;Acc:HGNC:20474]	2.83014	2.12555e-06	0.814033	8.23701	2.54222e-07	6.97526
ENSG00000285501	AGBL2	AGBL carboxypeptidase 2 [Source:HGNC Symbol;Acc:HGNC:26296]	2.82557	5.13696e-10	-0.062771	15.8746	1.36533e-11	16.8031
ENSG00000126561	STAT5A	signal transducer and activator of transcription 5A [Source:HGNC Symbol;Acc:HGNC:11366]	2.82012	7.88701e-14	3.31131	30.148	3.85877e-16	27.3274
ENSG00000288640		novel protein	2.81965	1.03191e-07	1.87478	10.6006	6.9044e-09	10.3967
ENSG00000163840	DTX3L	deltex E3 ubiquitin ligase 3L [Source:HGNC Symbol;Acc:HGNC:30323]	2.81151	3.29578e-14	5.70125	32.5681	1.06772e-16	28.5635
ENSG00000125735	TNFSF14	TNF superfamily member 14 [Source:HGNC Symbol;Acc:HGNC:11930]	2.80477	0.000131578	-1.79393	5.58114	3.37536e-05	2.42897
ENSG00000250011	HMGB1P3	high mobility group box 1 pseudogene 3 [Source:HGNC Symbol;Acc:HGNC:4995]	2.80298	4.50641e-05	-1.33374	6.22018	9.54613e-06	3.62917
ENSG00000212866	HSPA1B	heat shock protein family A (Hsp70) member 1B [Source:HGNC Symbol;Acc:HGNC:5233]	2.8023	1.28949e-05	6.52459	7.00805	2.16975e-06	3.87837
ENSG00000165923	AGBL2	AGBL carboxypeptidase 2 [Source:HGNC Symbol;Acc:HGNC:26296]	2.79542	4.81974e-10	-0.117227	15.9409	1.27783e-11	16.8566
ENSG00000268964	ERVV-2	endogenous retrovirus group V member 2, envelope [Source:HGNC Symbol;Acc:HGNC:39051]	2.79216	0.00115835	-1.49027	4.37923	0.000413713	-0.106095
ENSG00000189149	CRYM-AS1	CRYM antisense RNA 1 [Source:HGNC Symbol;Acc:HGNC:34405]	2.78982	9.99016e-07	1.11433	8.79487	1.02408e-07	7.80149
ENSG00000146192	FGD2	FYVE, RhoGEF and PH domain containing 2 [Source:HGNC Symbol;Acc:HGNC:3664]	2.78979	4.66353e-07	0.554863	9.37292	4.15238e-08	8.7929
ENSG00000134716	CYP2J2	cytochrome P450 family 2 subfamily J member 2 [Source:HGNC Symbol;Acc:HGNC:2634]	2.78681	7.24336e-11	3.23324	18.3557	1.33134e-12	19.0673
ENSG00000196116	TDRD7	tudor domain containing 7 [Source:HGNC Symbol;Acc:HGNC:30831]	2.77195	1.16839e-15	5.49008	45.0331	4.72665e-19	34.0165
ENSG00000164691	TAGAP	T cell activation RhoGTPase activating protein [Source:HGNC Symbol;Acc:HGNC:15669]	2.76604	1.41896e-06	-1.064	8.53623	1.55359e-07	7.67779
ENSG00000188385	JAKMIP3	Janus kinase and microtubule interacting protein 3 [Source:HGNC Symbol;Acc:HGNC:23523]	2.75992	5.3063e-05	0.132676	6.12099	1.15724e-05	3.14697
ENSG00000134070	IRAK2	interleukin 1 receptor associated kinase 2 [Source:HGNC Symbol;Acc:HGNC:6113]	2.74698	7.62255e-07	4.59955	9.0028	7.36805e-08	7.50187
ENSG00000026950	BTN3A1	butyrophilin subfamily 3 member A1 [Source:HGNC Symbol;Acc:HGNC:1138]	2.74409	2.23767e-10	4.0931	16.912	4.97097e-12	17.5969
ENSG00000185338	SOCS1	suppressor of cytokine signaling 1 [Source:HGNC Symbol;Acc:HGNC:19383]	2.7369	1.24095e-11	2.58029	20.9282	1.58349e-13	21.3147
ENSG00000124201	ZNFX1	zinc finger NFX1-type containing 1 [Source:HGNC Symbol;Acc:HGNC:29271]	2.73596	1.93047e-15	7.55234	41.7839	1.65925e-18	32.7657
ENSG00000136688	IL36G	interleukin 36 gamma [Source:HGNC Symbol;Acc:HGNC:15741]	2.73492	3.40044e-07	3.38038	9.61764	2.86649e-08	8.70117
ENSG00000205361	MT1DP	metallothionein 1D, pseudogene [Source:HGNC Symbol;Acc:HGNC:7396]	2.73485	8.05826e-06	-2.03581	7.31727	1.24137e-06	5.67703
ENSG00000169688	MT1B	metallothionein 1B [Source:HGNC Symbol;Acc:HGNC:7394]	2.72621	2.36409e-07	-0.0468719	9.89817	1.88971e-08	9.70399
ENSG00000130813	SHFL	shiftless antiviral inhibitor of ribosomal frameshifting [Source:HGNC Symbol;Acc:HGNC:25649]	2.72567	7.57062e-14	5.7766	30.2722	3.60386e-16	27.3182
ENSG00000288649	ACTL10	actin like 10 [Source:HGNC Symbol;Acc:HGNC:16127]	2.72194	1.50561e-08	1.96036	12.3326	7.0577e-10	12.8098
ENSG00000214866	DCDC2C	doublecortin domain containing 2C [Source:HGNC Symbol;Acc:HGNC:32696]	2.72174	3.63349e-06	-0.162103	7.85311	4.86228e-07	6.25869
ENSG00000174125	TLR1	toll like receptor 1 [Source:HGNC Symbol;Acc:HGNC:11847]	2.71731	5.51876e-12	1.80288	22.1791	6.12993e-14	22.2762
ENSG00000234127	TRIM26	tripartite motif containing 26 [Source:HGNC Symbol;Acc:HGNC:12962]	2.71049	8.80215e-09	-0.424027	12.8486	3.75946e-10	13.2658
ENSG00000000938	FGR	FGR proto-oncogene, Src family tyrosine kinase [Source:HGNC Symbol;Acc:HGNC:3697]	2.70871	1.57613e-07	-1.51854	10.2356	1.15774e-08	10.2107
ENSG00000227766		HLA complex group 4 pseudogene 5	2.70719	7.86649e-07	-2.39162	8.97671	7.67665e-08	8.32083
ENSG00000167157	PRRX2	paired related homeobox 2 [Source:HGNC Symbol;Acc:HGNC:21338]	2.70707	6.94881e-08	-1.01711	10.9428	4.30481e-09	11.1927
ENSG00000147113	DIPK2B	divergent protein kinase domain 2B [Source:HGNC Symbol;Acc:HGNC:25866]	2.70605	0.000719386	-2.17328	4.63496	0.000239857	0.540852
ENSG00000136286	MYO1G	myosin IG [Source:HGNC Symbol;Acc:HGNC:13880]	2.70247	1.3489e-06	-1.20483	8.57676	1.45458e-07	7.75644
ENSG00000011422	PLAUR	plasminogen activator, urokinase receptor [Source:HGNC Symbol;Acc:HGNC:9053]	2.70015	5.33867e-10	6.77504	15.8288	1.42953e-11	16.2709
ENSG00000174808	BTC	betacellulin [Source:HGNC Symbol;Acc:HGNC:1121]	2.69663	1.35427e-06	1.66582	8.57393	1.46127e-07	7.37845
ENSG00000105219	CCNP	cyclin P [Source:HGNC Symbol;Acc:HGNC:25805]	2.6926	6.48366e-05	-1.341	5.99972	1.46693e-05	3.1988
ENSG00000064300	NGFR	nerve growth factor receptor [Source:HGNC Symbol;Acc:HGNC:7809]	2.68933	0.00011014	-1.29002	5.68639	2.73147e-05	2.5626
ENSG00000185352	HS6ST3	heparan sulfate 6-O-sulfotransferase 3 [Source:HGNC Symbol;Acc:HGNC:19134]	2.68519	8.86792e-09	1.24943	12.8411	3.79342e-10	13.5362
ENSG00000134258	VTCN1	V-set domain containing T cell activation inhibitor 1 [Source:HGNC Symbol;Acc:HGNC:28873]	2.68257	4.9762e-07	-1.19511	9.32173	4.49092e-08	8.90817
ENSG00000121858	TNFSF10	TNF superfamily member 10 [Source:HGNC Symbol;Acc:HGNC:11925]	2.68036	8.57645e-08	5.48792	10.7635	5.50622e-09	10.1154
ENSG00000206444	HLA-V	major histocompatibility complex, class I, V (pseudogene) [Source:HGNC Symbol;Acc:HGNC:23482]	2.6754	1.54526e-06	-1.66041	8.47259	1.72354e-07	7.34005
ENSG00000230034	PSMB8	proteasome 20S subunit beta 8 [Source:HGNC Symbol;Acc:HGNC:9545]	2.67296	1.18334e-07	0.229357	10.4761	8.22272e-09	10.3867
ENSG00000220323	H2BC19P	H2B clustered histone 19, pseudogene [Source:HGNC Symbol;Acc:HGNC:20517]	2.67054	7.80447e-07	2.46989	8.9826	7.60581e-08	7.83052
ENSG00000123080	CDKN2C	cyclin dependent kinase inhibitor 2C [Source:HGNC Symbol;Acc:HGNC:1789]	2.67015	1.17665e-05	0.254696	7.06764	1.94642e-06	4.94884
ENSG00000132109	TRIM21	tripartite motif containing 21 [Source:HGNC Symbol;Acc:HGNC:11312]	2.66386	9.61996e-15	5.26969	35.6018	2.41691e-17	30.0848
ENSG00000096996	IL12RB1	interleukin 12 receptor subunit beta 1 [Source:HGNC Symbol;Acc:HGNC:5971]	2.66347	3.16036e-06	-0.980855	7.94916	4.12675e-07	6.70797
ENSG00000249884	RNF103-CHMP3	RNF103-CHMP3 readthrough [Source:HGNC Symbol;Acc:HGNC:38847]	2.66188	0.000222082	0.911875	5.27946	6.23886e-05	1.24415
ENSG00000283782		novel protein	2.65423	5.33975e-07	3.14726	9.27016	4.86137e-08	8.18212
ENSG00000000971	CFH	complement factor H [Source:HGNC Symbol;Acc:HGNC:4883]	2.64942	4.26827e-15	4.84894	38.8024	5.73165e-18	31.5315
ENSG00000172349	IL16	interleukin 16 [Source:HGNC Symbol;Acc:HGNC:5980]	2.64765	1.62117e-06	0.113747	8.43682	1.8275e-07	7.42289
ENSG00000121690	DEPDC7	DEP domain containing 7 [Source:HGNC Symbol;Acc:HGNC:29899]	2.64699	4.2813e-05	3.1102	6.25124	8.99003e-06	2.77701
ENSG00000129467	ADCY4	adenylate cyclase 4 [Source:HGNC Symbol;Acc:HGNC:235]	2.6419	1.85413e-08	-0.232905	12.1382	8.99687e-10	12.7532
ENSG00000137821	LRRC49	leucine rich repeat containing 49 [Source:HGNC Symbol;Acc:HGNC:25965]	2.64189	2.10018e-07	3.23658	9.99613	1.6371e-08	9.29931
ENSG00000235657	HLA-A	major histocompatibility complex, class I, A [Source:HGNC Symbol;Acc:HGNC:4931]	2.6234	2.6487e-07	4.46099	9.8138	2.14007e-08	8.93983
ENSG00000127528	KLF2	Kruppel like factor 2 [Source:HGNC Symbol;Acc:HGNC:6347]	2.61516	7.63925e-05	2.65183	5.90256	1.77635e-05	2.1673
ENSG00000205413	SAMD9	sterile alpha motif domain containing 9 [Source:HGNC Symbol;Acc:HGNC:1348]	2.61434	3.23593e-10	8.2527	16.4411	7.80902e-12	16.8888
ENSG00000176406	RIMS2	regulating synaptic membrane exocytosis 2 [Source:HGNC Symbol;Acc:HGNC:17283]	2.60405	3.40082e-09	1.27769	13.7857	1.26139e-10	14.6548
ENSG00000144229	THSD7B	thrombospondin type 1 domain containing 7B [Source:HGNC Symbol;Acc:HGNC:29348]	2.6013	2.5952e-08	-1.18171	11.8246	1.34007e-09	12.3592
ENSG00000172345	STARD5	StAR related lipid transfer domain containing 5 [Source:HGNC Symbol;Acc:HGNC:18065]	2.59779	3.17008e-14	4.39799	32.6846	1.00604e-16	28.6645
ENSG00000181444	ZNF467	zinc finger protein 467 [Source:HGNC Symbol;Acc:HGNC:23154]	2.59739	3.43169e-09	1.04815	13.7745	1.27738e-10	14.6618
ENSG00000042980	ADAM28	ADAM metallopeptidase domain 28 [Source:HGNC Symbol;Acc:HGNC:206]	2.59352	3.01592e-05	-1.08707	6.47046	5.90821e-06	4.03172
ENSG00000124772	CPNE5	copine 5 [Source:HGNC Symbol;Acc:HGNC:2318]	2.59091	2.23632e-06	-0.97598	8.19765	2.71463e-07	7.12115
ENSG00000176884	GRIN1	glutamate ionotropic receptor NMDA type subunit 1 [Source:HGNC Symbol;Acc:HGNC:4584]	2.59081	2.31779e-07	0.368649	9.91672	1.83891e-08	9.64858
ENSG00000248769		POM121 membrane glycoprotein-like 1 (POM121L1) pseudogene	2.58975	0.000132438	-1.39854	5.5774	3.40093e-05	2.15608
ENSG00000175197	DDIT3	DNA damage inducible transcript 3 [Source:HGNC Symbol;Acc:HGNC:2726]	2.57985	1.11784e-07	4.10111	10.5251	7.67513e-09	9.92256
ENSG00000205220	PSMB10	proteasome 20S subunit beta 10 [Source:HGNC Symbol;Acc:HGNC:9538]	2.57761	9.15883e-11	3.59203	18.0319	1.77424e-12	18.7191
ENSG00000232133	IMPDH1P10	inosine monophosphate dehydrogenase 1 pseudogene 10 [Source:HGNC Symbol;Acc:HGNC:33965]	2.57683	0.0325716	-0.437756	2.60989	0.0183564	-4.02679
ENSG00000206505	HLA-A	major histocompatibility complex, class I, A [Source:HGNC Symbol;Acc:HGNC:4931]	2.57585	1.10536e-08	2.0504	12.6386	4.84533e-10	13.0831
ENSG00000226893	HLA-H	major histocompatibility complex, class I, H (pseudogene) [Source:HGNC Symbol;Acc:HGNC:4965]	2.57575	1.3578e-05	-2.9987	6.97461	2.30659e-06	5.04947
ENSG00000231904	HLA-H	major histocompatibility complex, class I, H (pseudogene) [Source:HGNC Symbol;Acc:HGNC:4965]	2.57575	1.3578e-05	-2.9987	6.97461	2.30659e-06	5.04947
ENSG00000274290	H2BC6	H2B clustered histone 6 [Source:HGNC Symbol;Acc:HGNC:4753]	2.56562	5.15146e-07	1.11323	9.29586	4.67292e-08	8.62828
ENSG00000145777	TSLP	thymic stromal lymphopoietin [Source:HGNC Symbol;Acc:HGNC:30743]	2.56552	7.82251e-09	0.355688	12.9656	3.26865e-10	13.7529
ENSG00000214226	C17orf67	chromosome 17 open reading frame 67 [Source:HGNC Symbol;Acc:HGNC:27900]	2.56373	6.06235e-09	1.94116	13.2084	2.453e-10	13.8921
ENSG00000250422		tigger transposable element derived 1 (TIGD1) pseudogene	2.56365	0.000507716	-1.33405	4.82298	0.000161227	0.804003
ENSG00000206297	TAP1	transporter 1, ATP binding cassette subfamily B member [Source:HGNC Symbol;Acc:HGNC:43]	2.54917	9.69031e-10	3.01861	15.1762	2.78696e-11	15.9514
ENSG00000226173	TAP1	transporter 1, ATP binding cassette subfamily B member [Source:HGNC Symbol;Acc:HGNC:43]	2.54917	9.69031e-10	3.01861	15.1762	2.78696e-11	15.9514
ENSG00000115590	IL1R2	interleukin 1 receptor type 2 [Source:HGNC Symbol;Acc:HGNC:5994]	2.54454	3.11447e-07	1.40801	9.68796	2.58012e-08	9.17049
ENSG00000288349		POM121 transmembrane nucleoporin C (POM121C) pseudogene	2.54448	4.51423e-06	0.0731304	7.70607	6.26471e-07	5.98955
ENSG00000168679	SLC16A4	solute carrier family 16 member 4 [Source:HGNC Symbol;Acc:HGNC:10925]	2.54181	3.706e-11	1.50758	19.3015	5.9051e-13	20.0205
ENSG00000164463	CREBRF	CREB3 regulatory factor [Source:HGNC Symbol;Acc:HGNC:24050]	2.53523	5.24183e-09	4.04029	13.3528	2.07247e-10	13.6978
ENSG00000164308	ERAP2	endoplasmic reticulum aminopeptidase 2 [Source:HGNC Symbol;Acc:HGNC:29499]	2.5336	6.87123e-12	3.73661	21.8145	8.04105e-14	21.896
ENSG00000055955	ITIH4	inter-alpha-trypsin inhibitor heavy chain 4 [Source:HGNC Symbol;Acc:HGNC:6169]	2.53343	3.1755e-06	-0.562173	7.94545	4.15282e-07	6.64119
ENSG00000173821	RNF213	ring finger protein 213 [Source:HGNC Symbol;Acc:HGNC:14539]	2.53024	4.32616e-08	7.86711	11.3564	2.46842e-09	10.8592
ENSG00000179750	APOBEC3B	apolipoprotein B mRNA editing enzyme catalytic subunit 3B [Source:HGNC Symbol;Acc:HGNC:17352]	2.52774	1.41868e-09	1.10114	14.7457	4.3897e-11	15.7318
ENSG00000128394	APOBEC3F	apolipoprotein B mRNA editing enzyme catalytic subunit 3F [Source:HGNC Symbol;Acc:HGNC:17356]	2.52561	4.91895e-11	1.95072	18.9011	8.29311e-13	19.6676
ENSG00000125730	C3	complement C3 [Source:HGNC Symbol;Acc:HGNC:1318]	2.5222	2.60412e-12	5.56296	23.4877	2.39321e-14	23.0129
ENSG00000146411	SLC2A12	solute carrier family 2 member 12 [Source:HGNC Symbol;Acc:HGNC:18067]	2.51914	1.25058e-09	2.8448	14.8915	3.75904e-11	15.6751
ENSG00000081189	MEF2C	myocyte enhancer factor 2C [Source:HGNC Symbol;Acc:HGNC:6996]	2.51904	3.80311e-05	-1.06638	6.32419	7.8124e-06	3.79342
ENSG00000003989	SLC7A2	solute carrier family 7 member 2 [Source:HGNC Symbol;Acc:HGNC:11060]	2.51771	3.75212e-10	2.9389	16.2509	9.40199e-12	17.046
ENSG00000168702	LRP1B	LDL receptor related protein 1B [Source:HGNC Symbol;Acc:HGNC:6693]	2.51639	4.7349e-05	-0.244413	6.18949	1.01303e-05	3.40367
ENSG00000050344	NFE2L3	nuclear factor, erythroid 2 like 3 [Source:HGNC Symbol;Acc:HGNC:7783]	2.51616	1.22975e-15	4.96564	44.0063	6.95982e-19	33.6242
ENSG00000203797	DDO	D-aspartate oxidase [Source:HGNC Symbol;Acc:HGNC:2727]	2.51586	1.71883e-06	-0.265483	8.3948	1.95805e-07	7.37185
ENSG00000116701	NCF2	neutrophil cytosolic factor 2 [Source:HGNC Symbol;Acc:HGNC:7661]	2.51372	1.11021e-09	7.18315	15.0267	3.25907e-11	15.3983
ENSG00000204131	NHSL2	NHS like 2 [Source:HGNC Symbol;Acc:HGNC:33737]	2.51113	0.000370261	-1.33431	4.99762	0.000111825	1.17973
ENSG00000233841	HLA-C	major histocompatibility complex, class I, C [Source:HGNC Symbol;Acc:HGNC:4933]	2.50652	8.70702e-11	3.43759	18.0962	1.6752e-12	18.7577
ENSG00000136492	BRIP1	BRCA1 interacting helicase 1 [Source:HGNC Symbol;Acc:HGNC:20473]	2.50268	3.03898e-09	1.97311	13.9062	1.10106e-10	14.6814
ENSG00000130775	THEMIS2	thymocyte selection associated family member 2 [Source:HGNC Symbol;Acc:HGNC:16839]	2.49976	4.22122e-08	5.4151	11.3784	2.39738e-09	10.9759
ENSG00000282988		novel protein	2.498	1.80447e-10	2.16741	17.1696	3.90123e-12	18.0934
ENSG00000205189	ZBTB10	zinc finger and BTB domain containing 10 [Source:HGNC Symbol;Acc:HGNC:30953]	2.49481	6.18858e-05	2.31006	6.02601	1.3932e-05	2.45342
ENSG00000282377		chondroitin sulfate proteoglycan 4 (CSPG4) pseudogene	2.49446	0.000203428	1.10001	5.32998	5.62469e-05	1.24536
ENSG00000281216	KIF26B	kinesin family member 26B [Source:HGNC Symbol;Acc:HGNC:25484]	2.49073	0.0215359	-2.96631	2.83265	0.0115304	-3.13496
ENSG00000215156		POM121-like protein 1 pseudogene	2.48969	0.000219918	-0.43998	5.28515	6.16644e-05	1.53854
ENSG00000164627	KIF6	kinesin family member 6 [Source:HGNC Symbol;Acc:HGNC:21202]	2.48867	2.45156e-07	0.116554	9.87123	1.96611e-08	9.6593
ENSG00000188060	RAB42	RAB42, member RAS oncogene family [Source:HGNC Symbol;Acc:HGNC:28702]	2.48816	3.27678e-09	-0.532988	13.8267	1.20425e-10	14.7238
ENSG00000070182	SPTB	spectrin beta, erythrocytic [Source:HGNC Symbol;Acc:HGNC:11274]	2.48758	0.00430324	-0.184709	3.6868	0.00184335	-1.84899
ENSG00000135899	SP110	SP110 nuclear body protein [Source:HGNC Symbol;Acc:HGNC:5401]	2.48739	2.10321e-08	5.21891	12.0223	1.04152e-09	11.8671
ENSG00000187260	WDR86	WD repeat domain 86 [Source:HGNC Symbol;Acc:HGNC:28020]	2.48598	2.95158e-06	-0.831316	7.9972	3.80339e-07	6.77545
ENSG00000149289	ZC3H12C	zinc finger CCCH-type containing 12C [Source:HGNC Symbol;Acc:HGNC:29362]	2.48191	3.79017e-08	3.81186	11.4752	2.10997e-09	11.323
ENSG00000184545	DUSP8	dual specificity phosphatase 8 [Source:HGNC Symbol;Acc:HGNC:3074]	2.48011	0.000107454	0.910612	5.70352	2.63928e-05	2.13059
ENSG00000129226	CD68	CD68 molecule [Source:HGNC Symbol;Acc:HGNC:1693]	2.47918	6.90985e-12	6.84727	21.7995	8.13193e-14	21.6684
ENSG00000055332	EIF2AK2	eukaryotic translation initiation factor 2 alpha kinase 2 [Source:HGNC Symbol;Acc:HGNC:9437]	2.47546	1.09578e-14	6.18255	35.2169	2.89792e-17	29.8772
ENSG00000270882	H4C14	H4 clustered histone 14 [Source:HGNC Symbol;Acc:HGNC:4794]	2.47412	1.17911e-09	3.58602	14.9526	3.52369e-11	15.623
ENSG00000285697		chromosome 22 open reading frame 42 (C22orf42) pseudogene	2.47274	0.000114912	-1.99169	5.65982	2.88098e-05	2.57721
ENSG00000115896	PLCL1	phospholipase C like 1 (inactive) [Source:HGNC Symbol;Acc:HGNC:9063]	2.47185	0.000287179	-1.99127	5.13753	8.36084e-05	1.52647
ENSG00000282457	CSPG4P10	chondroitin sulfate proteoglycan 4 pseudogene 10 [Source:HGNC Symbol;Acc:HGNC:48361]	2.47089	9.954e-05	0.975878	5.74845	2.41255e-05	2.14557
ENSG00000162552	WNT4	Wnt family member 4 [Source:HGNC Symbol;Acc:HGNC:12783]	2.46061	1.67588e-07	-0.578154	10.1896	1.23672e-08	10.1704
ENSG00000124635	H2BC11	H2B clustered histone 11 [Source:HGNC Symbol;Acc:HGNC:4761]	2.45898	3.22832e-09	1.76991	13.8429	1.18247e-10	14.6562
ENSG00000226060	TRIM26	tripartite motif containing 26 [Source:HGNC Symbol;Acc:HGNC:12962]	2.45815	1.85873e-08	-0.0223843	12.1333	9.05244e-10	12.4807
ENSG00000228881	TRIM26	tripartite motif containing 26 [Source:HGNC Symbol;Acc:HGNC:12962]	2.45815	1.85873e-08	-0.0223843	12.1333	9.05244e-10	12.4807
ENSG00000282183	GOLGA2P10	GOLGA2 pseudogene 10 [Source:HGNC Symbol;Acc:HGNC:26229]	2.45199	3.05561e-09	1.61214	13.8998	1.10911e-10	14.5604
ENSG00000278718	GSDMD	gasdermin D [Source:HGNC Symbol;Acc:HGNC:25697]	2.45161	2.9795e-09	1.84122	13.9287	1.0736e-10	14.6942
ENSG00000188897		novel lipoprotein amino terminal region containing protein	2.44967	2.30663e-06	0.20803	8.17491	2.8198e-07	6.93605
ENSG00000117594	HSD11B1	hydroxysteroid 11-beta dehydrogenase 1 [Source:HGNC Symbol;Acc:HGNC:5208]	2.44658	7.58885e-08	0.0387834	10.8691	4.76153e-09	11.0914
ENSG00000137313	TRIM26	tripartite motif containing 26 [Source:HGNC Symbol;Acc:HGNC:12962]	2.44626	1.84658e-08	-0.828713	12.1436	8.93682e-10	12.4998
ENSG00000170684	ZNF296	zinc finger protein 296 [Source:HGNC Symbol;Acc:HGNC:15981]	2.4448	2.79711e-08	0.707984	11.7565	1.46282e-09	12.2075
ENSG00000236033	HCG4B	HLA complex group 4B [Source:HGNC Symbol;Acc:HGNC:22919]	2.4437	7.9951e-07	-2.17949	8.96555	7.81273e-08	8.24643
ENSG00000224526	HLA-K	major histocompatibility complex, class I, K (pseudogene) [Source:HGNC Symbol;Acc:HGNC:4969]	2.44015	7.11498e-06	-2.68697	7.39869	1.07395e-06	5.73403
ENSG00000158406	H4C8	H4 clustered histone 8 [Source:HGNC Symbol;Acc:HGNC:4788]	2.43789	4.51399e-09	3.8894	13.5045	1.73875e-10	13.9055
ENSG00000234465	PINLYP	phospholipase A2 inhibitor and LY6/PLAUR domain containing [Source:HGNC Symbol;Acc:HGNC:44206]	2.43654	1.69524e-05	1.29541	6.83075	3.00603e-06	4.3243
ENSG00000081803	CADPS2	calcium dependent secretion activator 2 [Source:HGNC Symbol;Acc:HGNC:16018]	2.42797	3.2928e-10	0.965179	16.4119	8.03335e-12	17.4268
ENSG00000223708		HLA complex group 4 pseudogene 5	2.42792	0.000200796	-3.34855	5.33774	5.53601e-05	1.9562
ENSG00000234831		HLA complex group 4 pseudogene 5	2.42792	0.000200796	-3.34855	5.33774	5.53601e-05	1.9562
ENSG00000124593		novel protein	2.42597	2.64248e-12	4.57105	23.4566	2.44594e-14	23.0389
ENSG00000162998	FRZB	frizzled related protein [Source:HGNC Symbol;Acc:HGNC:3959]	2.42108	1.16939e-05	-0.367394	7.07148	1.93288e-06	5.05173
ENSG00000107864	CPEB3	cytoplasmic polyadenylation element binding protein 3 [Source:HGNC Symbol;Acc:HGNC:21746]	2.42108	3.87996e-09	1.56529	13.6495	1.47246e-10	14.4595
ENSG00000176438	SYNE3	spectrin repeat containing nuclear envelope family member 3 [Source:HGNC Symbol;Acc:HGNC:19861]	2.4201	5.08601e-05	2.40484	6.14678	1.1006e-05	2.69229
ENSG00000173678	SPDYE2B	speedy/RINGO cell cycle regulator family member E2B [Source:HGNC Symbol;Acc:HGNC:48334]	2.40835	0.000814488	-1.2152	4.56799	0.000276522	0.259809
ENSG00000169260	ZNF311	zinc finger protein 311 [Source:HGNC Symbol;Acc:HGNC:13847]	2.40655	0.0148086	-2.40139	3.03264	0.00754676	-3.19758
ENSG00000140464	PML	PML nuclear body scaffold [Source:HGNC Symbol;Acc:HGNC:9113]	2.40609	6.32808e-14	6.96172	30.7332	2.80318e-16	27.5412
ENSG00000111912	NCOA7	nuclear receptor coactivator 7 [Source:HGNC Symbol;Acc:HGNC:21081]	2.40599	5.26164e-11	4.32588	18.7956	9.07959e-13	19.3183
ENSG00000138035	PNPT1	polyribonucleotide nucleotidyltransferase 1 [Source:HGNC Symbol;Acc:HGNC:23166]	2.40141	7.79707e-10	5.33967	15.4087	2.19091e-11	15.894
ENSG00000237599	TAP2	transporter 2, ATP binding cassette subfamily B member [Source:HGNC Symbol;Acc:HGNC:44]	2.40033	4.58245e-11	5.2004	19.0073	7.5743e-13	19.442
ENSG00000108551	RASD1	ras related dexamethasone induced 1 [Source:HGNC Symbol;Acc:HGNC:15828]	2.39456	1.00383e-05	0.41131	7.17281	1.60878e-06	5.11129
ENSG00000189377	CXCL17	C-X-C motif chemokine ligand 17 [Source:HGNC Symbol;Acc:HGNC:19232]	2.38356	6.77205e-11	2.91716	18.4448	1.23128e-12	19.1813
ENSG00000133401	PDZD2	PDZ domain containing 2 [Source:HGNC Symbol;Acc:HGNC:18486]	2.381	5.70788e-11	3.86968	18.6837	1.00006e-12	19.2736
ENSG00000172403	SYNPO2	synaptopodin 2 [Source:HGNC Symbol;Acc:HGNC:17732]	2.378	1.8243e-08	2.6587	12.1543	8.81697e-10	12.4269
ENSG00000232367	TAP1	transporter 1, ATP binding cassette subfamily B member [Source:HGNC Symbol;Acc:HGNC:43]	2.37764	2.36369e-09	2.89475	14.173	8.17931e-11	14.8344
ENSG00000227816	TAP1	transporter 1, ATP binding cassette subfamily B member [Source:HGNC Symbol;Acc:HGNC:43]	2.37491	7.36025e-09	2.9353	13.0235	3.05116e-10	13.4679
ENSG00000230705	TAP1	transporter 1, ATP binding cassette subfamily B member [Source:HGNC Symbol;Acc:HGNC:43]	2.37491	7.36025e-09	2.9353	13.0235	3.05116e-10	13.4679
ENSG00000285449	H2BU1	H2B.U histone 1 [Source:HGNC Symbol;Acc:HGNC:20514]	2.37158	5.33068e-05	-0.0830817	6.11763	1.16483e-05	3.21836
ENSG00000141497	ZMYND15	zinc finger MYND-type containing 15 [Source:HGNC Symbol;Acc:HGNC:20997]	2.37091	6.14051e-08	0.237134	11.0432	3.75536e-09	11.309
ENSG00000108679	LGALS3BP	galectin 3 binding protein [Source:HGNC Symbol;Acc:HGNC:6564]	2.36647	2.92638e-11	8.46055	19.6253	4.50807e-13	19.8747
ENSG00000189058	APOD	apolipoprotein D [Source:HGNC Symbol;Acc:HGNC:612]	2.36462	2.51523e-09	3.07104	14.109	8.78043e-11	14.7224
ENSG00000126262	FFAR2	free fatty acid receptor 2 [Source:HGNC Symbol;Acc:HGNC:4501]	2.36456	0.000108515	-1.99613	5.69634	2.67755e-05	2.63215
ENSG00000206507	HLA-V	major histocompatibility complex, class I, V (pseudogene) [Source:HGNC Symbol;Acc:HGNC:23482]	2.36348	1.25472e-06	-1.35081	8.62755	1.33975e-07	7.45761
ENSG00000276710	CSPG4P10	chondroitin sulfate proteoglycan 4 pseudogene 10 [Source:HGNC Symbol;Acc:HGNC:48361]	2.35161	0.000108445	2.95714	5.69693	2.67439e-05	1.63777
ENSG00000288411	SAA1	serum amyloid A1 [Source:HGNC Symbol;Acc:HGNC:10513]	2.34884	2.13022e-10	2.52022	16.9704	4.70408e-12	17.8346
ENSG00000237330	RNF223	ring finger protein 223 [Source:HGNC Symbol;Acc:HGNC:40020]	2.34303	8.19019e-08	2.68196	10.8044	5.20381e-09	10.5438
ENSG00000185339	TCN2	transcobalamin 2 [Source:HGNC Symbol;Acc:HGNC:11653]	2.34151	4.77949e-08	1.78583	11.2642	2.79028e-09	11.381
ENSG00000145287	PLAC8	placenta associated 8 [Source:HGNC Symbol;Acc:HGNC:19254]	2.33911	2.19656e-06	-0.92129	8.21083	2.6556e-07	7.14587
ENSG00000243696		novel MUSTN1-ITIH4 readthrough	2.33707	1.05508e-05	-0.0959045	7.13979	1.70766e-06	5.15459
ENSG00000172927	MYEOV	myeloma overexpressed [Source:HGNC Symbol;Acc:HGNC:7563]	2.33401	4.3428e-05	-0.770035	6.24337	9.12778e-06	3.58893
ENSG00000178568	ERBB4	erb-b2 receptor tyrosine kinase 4 [Source:HGNC Symbol;Acc:HGNC:3432]	2.33292	0.00344785	-2.3371	3.80263	0.00143431	-1.26344
ENSG00000137752	CASP1	caspase 1 [Source:HGNC Symbol;Acc:HGNC:1499]	2.33127	1.17447e-11	4.28555	21.0123	1.48313e-13	21.198
ENSG00000173432	SAA1	serum amyloid A1 [Source:HGNC Symbol;Acc:HGNC:10513]	2.32974	1.49876e-11	3.97838	20.6422	1.98183e-13	20.9269
ENSG00000170581	STAT2	signal transducer and activator of transcription 2 [Source:HGNC Symbol;Acc:HGNC:11363]	2.32791	3.73669e-13	6.5177	26.9884	2.42011e-15	25.3237
ENSG00000160179	ABCG1	ATP binding cassette subfamily G member 1 [Source:HGNC Symbol;Acc:HGNC:73]	2.32766	1.8913e-09	4.05654	14.4087	6.31476e-11	14.9319
ENSG00000278032	LY6E	lymphocyte antigen 6 family member E [Source:HGNC Symbol;Acc:HGNC:6727]	2.32714	6.11663e-12	7.17226	22.0143	6.92607e-14	21.827
ENSG00000074706	IPCEF1	interaction protein for cytohesin exchange factors 1 [Source:HGNC Symbol;Acc:HGNC:21204]	2.32651	0.000324263	-2.1141	5.07132	9.59174e-05	1.41055
ENSG00000231002	TRIM26	tripartite motif containing 26 [Source:HGNC Symbol;Acc:HGNC:12962]	2.32595	2.55638e-11	0.806724	19.8158	3.85359e-13	20.3326
ENSG00000105371	ICAM4	intercellular adhesion molecule 4 (Landsteiner-Wiener blood group) [Source:HGNC Symbol;Acc:HGNC:5347]	2.32584	0.0062724	-0.750144	3.48826	0.00283326	-2.1151
ENSG00000148339	SLC25A25	solute carrier family 25 member 25 [Source:HGNC Symbol;Acc:HGNC:20663]	2.32492	4.46525e-05	5.2751	6.22605	9.43827e-06	2.35598
ENSG00000234846	NEU1	neuraminidase 1 [Source:HGNC Symbol;Acc:HGNC:7758]	2.32484	0.048446	-0.0820432	2.38656	0.0289683	-4.53746
ENSG00000153234	NR4A2	nuclear receptor subfamily 4 group A member 2 [Source:HGNC Symbol;Acc:HGNC:7981]	2.31327	5.83272e-07	0.958981	9.2013	5.40659e-08	8.49508
ENSG00000123358	NR4A1	nuclear receptor subfamily 4 group A member 1 [Source:HGNC Symbol;Acc:HGNC:7980]	2.30347	1.6699e-05	-0.0308311	6.8403	2.95337e-06	4.60992
ENSG00000079385	CEACAM1	CEA cell adhesion molecule 1 [Source:HGNC Symbol;Acc:HGNC:1814]	2.29096	4.08947e-15	6.56393	39.1835	4.86681e-18	31.6822
ENSG00000154099	DNAAF1	dynein axonemal assembly factor 1 [Source:HGNC Symbol;Acc:HGNC:30539]	2.29034	0.00133645	-1.26064	4.30319	0.000486955	-0.306304
ENSG00000167549	CORO6	coronin 6 [Source:HGNC Symbol;Acc:HGNC:21356]	2.28994	1.95445e-11	4.52555	20.1956	2.82992e-13	20.5026
ENSG00000285602		novel protein	2.28427	4.58625e-08	1.0707	11.3037	2.64714e-09	11.5715
ENSG00000139597	N4BP2L1	NEDD4 binding protein 2 like 1 [Source:HGNC Symbol;Acc:HGNC:25037]	2.27709	2.99038e-08	-0.146161	11.699	1.57576e-09	12.1996
ENSG00000229097	CALM2P2	calmodulin 2 pseudogene 2 [Source:HGNC Symbol;Acc:HGNC:1447]	2.27096	0.000108728	-1.62017	5.69509	2.68424e-05	2.61775
ENSG00000056558	TRAF1	TNF receptor associated factor 1 [Source:HGNC Symbol;Acc:HGNC:12031]	2.26965	9.79355e-13	2.97689	25.1613	7.70534e-15	24.3357
ENSG00000099860	GADD45B	growth arrest and DNA damage inducible beta [Source:HGNC Symbol;Acc:HGNC:4096]	2.26955	5.74182e-07	4.97869	9.2133	5.30715e-08	7.77072
ENSG00000183508	TENT5C	terminal nucleotidyltransferase 5C [Source:HGNC Symbol;Acc:HGNC:24712]	2.25105	1.70099e-08	0.342108	12.2201	8.11977e-10	12.8391
ENSG00000236138	DUX4L26	double homeobox 4 like 26 (pseudogene) [Source:HGNC Symbol;Acc:HGNC:50807]	2.24915	6.49024e-05	-1.4255	5.99876	1.46969e-05	3.19627
ENSG00000217275		ribosomal protein S10 (RPS10) pseudogene	2.24419	0.000167227	-1.31942	5.44336	4.46233e-05	2.07667
ENSG00000159261	CLDN14	claudin 14 [Source:HGNC Symbol;Acc:HGNC:2035]	2.23907	9.95826e-05	2.79545	5.74767	2.41632e-05	1.83097
ENSG00000131459	GFPT2	glutamine-fructose-6-phosphate transaminase 2 [Source:HGNC Symbol;Acc:HGNC:4242]	2.23814	0.000109794	-1.08438	5.68889	2.7178e-05	2.53968
ENSG00000144655	CSRNP1	cysteine and serine rich nuclear protein 1 [Source:HGNC Symbol;Acc:HGNC:14300]	2.2364	1.84314e-09	4.84501	14.4397	6.10523e-11	14.8638
ENSG00000183023	SLC8A1	solute carrier family 8 member A1 [Source:HGNC Symbol;Acc:HGNC:11068]	2.23326	1.30428e-09	0.841167	14.8428	3.95812e-11	15.7919
ENSG00000142408	CACNG8	calcium voltage-gated channel auxiliary subunit gamma 8 [Source:HGNC Symbol;Acc:HGNC:13628]	2.23312	1.01866e-07	0.59973	10.6147	6.77035e-09	10.6735
ENSG00000156219	ART3	ADP-ribosyltransferase 3 (inactive) [Source:HGNC Symbol;Acc:HGNC:725]	2.22857	2.29872e-06	-1.07581	8.1776	2.8071e-07	7.09621
ENSG00000087085	ACHE	acetylcholinesterase (Cartwright blood group) [Source:HGNC Symbol;Acc:HGNC:108]	2.22789	1.71062e-08	1.60141	12.2144	8.17703e-10	12.6939
ENSG00000074660	SCARF1	scavenger receptor class F member 1 [Source:HGNC Symbol;Acc:HGNC:16820]	2.22543	0.00198493	-1.75109	4.09493	0.000762344	-0.691687
ENSG00000164266	SPINK1	serine peptidase inhibitor Kazal type 1 [Source:HGNC Symbol;Acc:HGNC:11244]	2.22519	3.918e-10	1.86735	16.1935	9.94719e-12	17.1024
ENSG00000204176	SYT15	synaptotagmin 15 [Source:HGNC Symbol;Acc:HGNC:17167]	2.22237	2.52648e-06	1.17847	8.11227	3.132e-07	6.62776
ENSG00000165259	HDX	highly divergent homeobox [Source:HGNC Symbol;Acc:HGNC:26411]	2.2168	7.64086e-11	2.40124	18.291	1.40945e-12	19.0963
ENSG00000069431	ABCC9	ATP binding cassette subfamily C member 9 [Source:HGNC Symbol;Acc:HGNC:60]	2.21237	1.78121e-08	2.79156	12.1788	8.54982e-10	12.4203
ENSG00000198576	ARC	activity regulated cytoskeleton associated protein [Source:HGNC Symbol;Acc:HGNC:648]	2.21194	0.000280018	0.67315	5.15187	8.11618e-05	0.995026
ENSG00000128965	CHAC1	ChaC glutathione specific gamma-glutamylcyclotransferase 1 [Source:HGNC Symbol;Acc:HGNC:28680]	2.20753	6.31462e-10	2.43359	15.6479	1.71591e-11	16.5304
ENSG00000110944	IL23A	interleukin 23 subunit alpha [Source:HGNC Symbol;Acc:HGNC:15488]	2.20386	1.07708e-06	-0.12873	8.73958	1.11874e-07	7.93097
ENSG00000188290	HES4	hes family bHLH transcription factor 4 [Source:HGNC Symbol;Acc:HGNC:24149]	2.2023	7.22115e-14	6.42428	30.4538	3.26276e-16	27.3933
ENSG00000162738	VANGL2	VANGL planar cell polarity protein 2 [Source:HGNC Symbol;Acc:HGNC:15511]	2.20138	9.553e-06	5.13538	7.2049	1.51838e-06	4.25603
ENSG00000163644	PPM1K	protein phosphatase, Mg2+/Mn2+ dependent 1K [Source:HGNC Symbol;Acc:HGNC:25415]	2.20043	2.7118e-12	4.12086	23.4095	2.52803e-14	23.0384
ENSG00000164949	GEM	GTP binding protein overexpressed in skeletal muscle [Source:HGNC Symbol;Acc:HGNC:4234]	2.19703	0.000482514	2.2637	4.85107	0.00015198	0.00370084
ENSG00000275793	RIMBP3	RIMS binding protein 3 [Source:HGNC Symbol;Acc:HGNC:29344]	2.19518	0.0179189	-1.1017	2.93043	0.00937827	-3.22096
ENSG00000167608	TMC4	transmembrane channel like 4 [Source:HGNC Symbol;Acc:HGNC:22998]	2.19371	9.10148e-07	-0.0579201	8.86711	9.12856e-08	8.01452
ENSG00000163565	IFI16	interferon gamma inducible protein 16 [Source:HGNC Symbol;Acc:HGNC:5395]	2.18821	2.91246e-14	6.91091	32.8928	9.05028e-17	28.7002
ENSG00000168675	LDLRAD4	low density lipoprotein receptor class A domain containing 4 [Source:HGNC Symbol;Acc:HGNC:1224]	2.18293	2.79255e-05	0.679025	6.51711	5.40786e-06	3.7912
ENSG00000188641	DPYD	dihydropyrimidine dehydrogenase [Source:HGNC Symbol;Acc:HGNC:3012]	2.18206	9.58644e-10	1.71244	15.1932	2.73808e-11	16.1461
ENSG00000206484	NRM	nurim [Source:HGNC Symbol;Acc:HGNC:8003]	2.18168	0.000572969	-0.986511	4.75669	0.000185396	0.592732
ENSG00000228854	NRM	nurim [Source:HGNC Symbol;Acc:HGNC:8003]	2.18168	0.000572969	-0.986511	4.75669	0.000185396	0.592732
ENSG00000228867	NRM	nurim [Source:HGNC Symbol;Acc:HGNC:8003]	2.18168	0.000572969	-0.986511	4.75669	0.000185396	0.592732
ENSG00000234809	NRM	nurim [Source:HGNC Symbol;Acc:HGNC:8003]	2.18168	0.000572969	-0.986511	4.75669	0.000185396	0.592732
ENSG00000235773	NRM	nurim [Source:HGNC Symbol;Acc:HGNC:8003]	2.18168	0.000572969	-0.986511	4.75669	0.000185396	0.592732
ENSG00000236843	NRM	nurim [Source:HGNC Symbol;Acc:HGNC:8003]	2.18168	0.000572969	-0.986511	4.75669	0.000185396	0.592732
ENSG00000231179	MICB	MHC class I polypeptide-related sequence B [Source:HGNC Symbol;Acc:HGNC:7091]	2.18083	2.19034e-05	0.018761	6.66791	4.07077e-06	4.26072
ENSG00000166689	PLEKHA7	pleckstrin homology domain containing A7 [Source:HGNC Symbol;Acc:HGNC:27049]	2.17806	4.58582e-12	4.94095	22.4949	4.86228e-14	22.288
ENSG00000138685	FGF2	fibroblast growth factor 2 [Source:HGNC Symbol;Acc:HGNC:3676]	2.17298	1.17447e-11	3.99836	21.0133	1.482e-13	21.2262
ENSG00000182545	RNASE10	ribonuclease A family member 10 (inactive) [Source:HGNC Symbol;Acc:HGNC:19275]	2.17091	2.182e-05	-0.0764391	6.67068	4.04968e-06	4.25368
ENSG00000242600	MBL1P	mannose binding lectin 1, pseudogene [Source:HGNC Symbol;Acc:HGNC:6921]	2.17015	2.90943e-07	-1.04101	9.74067	2.38525e-08	9.5272
ENSG00000235952		HLA complex group 4 pseudogene 5	2.17013	1.98792e-07	-0.996114	10.0444	1.52594e-08	9.56697
ENSG00000091879	ANGPT2	angiopoietin 2 [Source:HGNC Symbol;Acc:HGNC:485]	2.16855	0.000466162	-0.533326	4.8711	0.00014572	0.711253
ENSG00000228582	TAP2	transporter 2, ATP binding cassette subfamily B member [Source:HGNC Symbol;Acc:HGNC:44]	2.16706	2.75424e-09	1.66221	14.0056	9.85151e-11	14.8431
ENSG00000144810	COL8A1	collagen type VIII alpha 1 chain [Source:HGNC Symbol;Acc:HGNC:2215]	2.16687	6.4956e-08	4.20323	10.9962	4.00258e-09	10.5917
ENSG00000102962	CCL22	C-C motif chemokine ligand 22 [Source:HGNC Symbol;Acc:HGNC:10621]	2.16532	2.98816e-06	-0.183579	7.98873	3.85842e-07	6.6791
ENSG00000002549	LAP3	leucine aminopeptidase 3 [Source:HGNC Symbol;Acc:HGNC:18449]	2.16405	2.55735e-08	5.81057	11.8393	1.31512e-09	11.5707
ENSG00000241386	HLA-DOB	major histocompatibility complex, class II, DO beta [Source:HGNC Symbol;Acc:HGNC:4937]	2.16392	0.00106695	0.341141	4.42304	0.000376694	-0.386446
ENSG00000128271	ADORA2A	adenosine A2a receptor [Source:HGNC Symbol;Acc:HGNC:263]	2.16332	0.000114453	-1.07641	5.6628	2.8638e-05	2.48525
ENSG00000130413	STK33	serine/threonine kinase 33 [Source:HGNC Symbol;Acc:HGNC:14568]	2.16195	1.06664e-07	1.68292	10.5651	7.25665e-09	10.4301
ENSG00000006071	ABCC8	ATP binding cassette subfamily C member 8 [Source:HGNC Symbol;Acc:HGNC:59]	2.15577	5.89491e-05	-0.212148	6.05642	1.31267e-05	3.08254
ENSG00000249624		novel protein	2.1466	0.00430775	-0.410648	3.68603	0.00184642	-1.81155
ENSG00000186470	BTN3A2	butyrophilin subfamily 3 member A2 [Source:HGNC Symbol;Acc:HGNC:1139]	2.14448	1.61007e-09	4.20085	14.5945	5.16286e-11	15.1126
ENSG00000143554	SLC27A3	solute carrier family 27 member 3 [Source:HGNC Symbol;Acc:HGNC:10997]	2.14311	0.000655404	0.448704	4.68456	0.000215926	0.117968
ENSG00000103316	CRYM	crystallin mu [Source:HGNC Symbol;Acc:HGNC:2418]	2.1428	3.26489e-05	0.0970862	6.42139	6.48661e-06	3.7232
ENSG00000205364	MT1M	metallothionein 1M [Source:HGNC Symbol;Acc:HGNC:14296]	2.14144	3.35861e-13	8.0493	27.2133	2.10954e-15	25.451
ENSG00000273793	DUSP8	dual specificity phosphatase 8 [Source:HGNC Symbol;Acc:HGNC:3074]	2.13938	0.0370787	0.160051	2.53542	0.021399	-4.34511
ENSG00000082074	FYB1	FYN binding protein 1 [Source:HGNC Symbol;Acc:HGNC:4036]	2.13184	1.52939e-06	3.57002	8.48036	1.70179e-07	6.7633
ENSG00000185404	SP140L	SP140 nuclear body protein like [Source:HGNC Symbol;Acc:HGNC:25105]	2.1318	1.48542e-10	3.88909	17.4264	3.07396e-12	18.0893
ENSG00000225120		HLA complex group 4 pseudogene 7	2.12916	9.97577e-06	-2.59397	7.17673	1.59744e-06	5.35843
ENSG00000226517		HLA complex group 4 pseudogene 7	2.12916	9.97577e-06	-2.59397	7.17673	1.59744e-06	5.35843
ENSG00000231641	TRIM26	tripartite motif containing 26 [Source:HGNC Symbol;Acc:HGNC:12962]	2.12915	0.0267464	-1.83203	2.71705	0.0146933	-4.03037
ENSG00000144481	TRPM8	transient receptor potential cation channel subfamily M member 8 [Source:HGNC Symbol;Acc:HGNC:17961]	2.127	1.10515e-06	-1.09194	8.7184	1.15739e-07	7.96876
ENSG00000143502	SUSD4	sushi domain containing 4 [Source:HGNC Symbol;Acc:HGNC:25470]	2.12597	4.64383e-09	1.01743	13.4764	1.79613e-10	14.2932
ENSG00000184305	CCSER1	coiled-coil serine rich protein 1 [Source:HGNC Symbol;Acc:HGNC:29349]	2.12148	6.90012e-07	-0.848515	9.07515	6.57849e-08	8.52366
ENSG00000095739	BAMBI	BMP and activin membrane bound inhibitor [Source:HGNC Symbol;Acc:HGNC:30251]	2.11929	1.24208e-06	3.81379	8.63612	1.32132e-07	6.97849
ENSG00000107954	NEURL1	neuralized E3 ubiquitin protein ligase 1 [Source:HGNC Symbol;Acc:HGNC:7761]	2.11901	4.56719e-07	-0.990356	9.3884	4.05537e-08	8.99839
ENSG00000197506	SLC28A3	solute carrier family 28 member 3 [Source:HGNC Symbol;Acc:HGNC:16484]	2.1156	3.51517e-09	3.18941	13.7471	1.31775e-10	14.2933
ENSG00000165935	SMCO2	single-pass membrane protein with coiled-coil domains 2 [Source:HGNC Symbol;Acc:HGNC:34448]	2.11522	8.82609e-06	-0.848983	7.25665	1.38358e-06	5.48602
ENSG00000253958	CLDN23	claudin 23 [Source:HGNC Symbol;Acc:HGNC:17591]	2.11474	2.25037e-06	0.658258	8.19332	2.73435e-07	6.87271
ENSG00000123338	NCKAP1L	NCK associated protein 1 like [Source:HGNC Symbol;Acc:HGNC:4862]	2.11228	0.000222787	-1.191	5.27757	6.2631e-05	1.70856
ENSG00000284814	ADCY4	adenylate cyclase 4 [Source:HGNC Symbol;Acc:HGNC:235]	2.11192	4.75517e-07	-0.365906	9.35715	4.25372e-08	8.92379
ENSG00000196917	HCAR1	hydroxycarboxylic acid receptor 1 [Source:HGNC Symbol;Acc:HGNC:4532]	2.10933	2.24771e-05	-0.225143	6.65282	4.18755e-06	4.25948
ENSG00000176485	PLAAT3	phospholipase A and acyltransferase 3 [Source:HGNC Symbol;Acc:HGNC:17825]	2.1086	8.93558e-06	-1.69765	7.24837	1.40429e-06	5.52247
ENSG00000282514		dynamin 1 (DNM1) pseudogene	2.10738	3.33488e-05	0.349209	6.40766	6.65874e-06	3.61407
ENSG00000227669	HLA-H	major histocompatibility complex, class I, H (pseudogene) [Source:HGNC Symbol;Acc:HGNC:4965]	2.10693	9.25071e-08	-2.06093	10.7015	5.99996e-09	10.8505
ENSG00000247700	HLA-H	major histocompatibility complex, class I, H (pseudogene) [Source:HGNC Symbol;Acc:HGNC:4965]	2.10693	9.25071e-08	-2.06093	10.7015	5.99996e-09	10.8505
ENSG00000135842	NIBAN1	niban apoptosis regulator 1 [Source:HGNC Symbol;Acc:HGNC:16784]	2.1004	1.34177e-09	4.21359	14.81	4.09849e-11	15.3525
ENSG00000103313	MEFV	MEFV innate immuity regulator, pyrin [Source:HGNC Symbol;Acc:HGNC:6998]	2.10021	0.000110051	-0.449066	5.68706	2.72781e-05	2.42586
ENSG00000204592	HLA-E	major histocompatibility complex, class I, E [Source:HGNC Symbol;Acc:HGNC:4962]	2.0888	2.63077e-11	2.12738	19.7702	4.00052e-13	20.2358
ENSG00000123689	G0S2	G0/G1 switch 2 [Source:HGNC Symbol;Acc:HGNC:30229]	2.07914	6.18211e-07	6.42951	9.15465	5.8122e-08	7.5661
ENSG00000136826	KLF4	Kruppel like factor 4 [Source:HGNC Symbol;Acc:HGNC:6348]	2.07866	3.28491e-06	6.94341	7.92277	4.31641e-07	5.4636
ENSG00000225114		HLA complex group 4 pseudogene 5	2.07846	4.82916e-05	-2.43333	6.17781	1.03624e-05	3.50387
ENSG00000255587	RAB44	RAB44, member RAS oncogene family [Source:HGNC Symbol;Acc:HGNC:21068]	2.07503	1.0441e-05	-1.42025	7.14644	1.68726e-06	5.30819
ENSG00000229529	HLA-V	major histocompatibility complex, class I, V (pseudogene) [Source:HGNC Symbol;Acc:HGNC:23482]	2.07453	0.00521109	-1.15175	3.58458	0.00230011	-1.86697
ENSG00000113494	PRLR	prolactin receptor [Source:HGNC Symbol;Acc:HGNC:9446]	2.07285	2.60014e-06	-1.40175	8.09076	3.24738e-07	6.96603
ENSG00000146592	CREB5	cAMP responsive element binding protein 5 [Source:HGNC Symbol;Acc:HGNC:16844]	2.06599	2.69391e-05	2.42185	6.53883	5.19012e-06	3.39551
ENSG00000128567	PODXL	podocalyxin like [Source:HGNC Symbol;Acc:HGNC:9171]	2.05939	0.00362325	3.28781	3.77614	0.00151901	-2.45861
ENSG00000184988	TMEM106A	transmembrane protein 106A [Source:HGNC Symbol;Acc:HGNC:28288]	2.05833	1.91745e-11	2.52235	20.2538	2.7004e-13	20.759
ENSG00000099365	STX1B	syntaxin 1B [Source:HGNC Symbol;Acc:HGNC:18539]	2.05584	3.47863e-06	-0.706818	7.88261	4.62284e-07	6.56597
ENSG00000232326	TAP2	transporter 2, ATP binding cassette subfamily B member [Source:HGNC Symbol;Acc:HGNC:44]	2.05325	0.00015776	-0.69809	5.47654	4.17129e-05	1.76061
ENSG00000288859	H2AC19	H2A clustered histone 19 [Source:HGNC Symbol;Acc:HGNC:29668]	2.04958	0.00127951	5.95324	4.32697	0.000462738	-1.68873
ENSG00000123572	NRK	Nik related kinase [Source:HGNC Symbol;Acc:HGNC:25391]	2.04523	1.60357e-08	-0.22349	12.2743	7.58809e-10	12.902
ENSG00000236490	TAPBP	TAP binding protein [Source:HGNC Symbol;Acc:HGNC:11566]	2.04046	8.59418e-05	0.250044	5.83484	2.03135e-05	2.54587
ENSG00000213928	IRF9	interferon regulatory factor 9 [Source:HGNC Symbol;Acc:HGNC:6131]	2.04038	5.51294e-12	4.65859	22.1968	6.05057e-14	22.083
ENSG00000285048	IRF9	interferon regulatory factor 9 [Source:HGNC Symbol;Acc:HGNC:6131]	2.04038	5.51294e-12	4.65859	22.1968	6.05057e-14	22.083
ENSG00000197329	PELI1	pellino E3 ubiquitin protein ligase 1 [Source:HGNC Symbol;Acc:HGNC:8827]	2.03739	8.90974e-07	6.30448	8.88345	8.89501e-08	7.13112
ENSG00000116663	FBXO6	F-box protein 6 [Source:HGNC Symbol;Acc:HGNC:13585]	2.03539	3.13799e-10	5.10822	16.4812	7.51042e-12	17.0206
ENSG00000250264		novel protein, TAP2-HLA-DOB readthrough	2.03499	1.80439e-08	4.16743	12.1674	8.67298e-10	12.1706
ENSG00000186526	CYP4F8	cytochrome P450 family 4 subfamily F member 8 [Source:HGNC Symbol;Acc:HGNC:2648]	2.03467	0.00014129	-1.66037	5.53993	3.6684e-05	2.29113
ENSG00000109906	ZBTB16	zinc finger and BTB domain containing 16 [Source:HGNC Symbol;Acc:HGNC:12930]	2.03207	2.16139e-07	0.794484	9.97298	1.69339e-08	9.67463
ENSG00000010379	SLC6A13	solute carrier family 6 member 13 [Source:HGNC Symbol;Acc:HGNC:11046]	2.03206	0.000945378	-0.64042	4.48817	0.000327773	-0.0559181
ENSG00000170745	KCNS3	potassium voltage-gated channel modifier subfamily S member 3 [Source:HGNC Symbol;Acc:HGNC:6302]	2.03198	2.16786e-07	0.830324	9.96871	1.70402e-08	9.70017
ENSG00000079308	TNS1	tensin 1 [Source:HGNC Symbol;Acc:HGNC:11973]	2.03186	5.15994e-12	3.38724	22.3031	5.59491e-14	22.2751
ENSG00000143226	FCGR2A	Fc fragment of IgG receptor IIa [Source:HGNC Symbol;Acc:HGNC:3616]	2.0307	3.387e-05	-1.45932	6.39884	6.77177e-06	3.95708
ENSG00000110492	MDK	midkine [Source:HGNC Symbol;Acc:HGNC:6972]	2.03014	2.34661e-06	5.92709	8.16334	2.87489e-07	5.92023
ENSG00000130518	IQCN	IQ motif containing N [Source:HGNC Symbol;Acc:HGNC:29350]	2.01903	1.58357e-05	-0.998008	6.87576	2.76615e-06	4.78623
ENSG00000134339	SAA2	serum amyloid A2 [Source:HGNC Symbol;Acc:HGNC:10514]	2.01506	7.04785e-09	1.78891	13.0641	2.90768e-10	13.7114
ENSG00000206458	PSORS1C1	psoriasis susceptibility 1 candidate 1 [Source:HGNC Symbol;Acc:HGNC:17202]	2.00828	0.00478801	-0.747239	3.62988	0.0020852	-1.87028
ENSG00000153721	CNKSR3	CNKSR family member 3 [Source:HGNC Symbol;Acc:HGNC:23034]	2.00686	2.34253e-07	4.52863	9.90648	1.86675e-08	8.90788
ENSG00000128165	ADM2	adrenomedullin 2 [Source:HGNC Symbol;Acc:HGNC:28898]	2.00592	4.71174e-11	2.51828	18.9653	7.85031e-13	19.6743
ENSG00000104856	RELB	RELB proto-oncogene, NF-kB subunit [Source:HGNC Symbol;Acc:HGNC:9956]	2.00407	8.07937e-07	4.61168	8.95718	7.91645e-08	7.39201
ENSG00000026103	FAS	Fas cell surface death receptor [Source:HGNC Symbol;Acc:HGNC:11920]	2.00385	2.14119e-06	4.61134	8.23128	2.5666e-07	6.16452
ENSG00000283709	FAM238C	family with sequence similarity 238 member C [Source:HGNC Symbol;Acc:HGNC:24672]	1.99803	8.48549e-06	0.930941	7.28478	1.3156e-06	5.13668
ENSG00000101986	ABCD1	ATP binding cassette subfamily D member 1 [Source:HGNC Symbol;Acc:HGNC:61]	1.99587	8.73471e-14	4.06341	29.8456	4.56226e-16	27.1412
ENSG00000217801		protein tyrosine phosphatase family pseudogene	1.99522	1.06664e-07	2.11559	10.5665	7.24184e-09	10.3091
ENSG00000100600	LGMN	legumain [Source:HGNC Symbol;Acc:HGNC:9472]	1.99499	4.24031e-09	6.1203	13.5689	1.61482e-10	13.7424
ENSG00000136052	SLC41A2	solute carrier family 41 member 2 [Source:HGNC Symbol;Acc:HGNC:31045]	1.99474	3.95379e-07	1.1085	9.50015	3.42182e-08	8.92234
ENSG00000150667	FSIP1	fibrous sheath interacting protein 1 [Source:HGNC Symbol;Acc:HGNC:21674]	1.9947	4.73598e-10	2.04269	15.9685	1.2431e-11	16.8982
ENSG00000251623	FAM153B	family with sequence similarity 153 member B [Source:NCBI gene (formerly Entrezgene);Acc:202134]	1.994	0.00070851	-1.4445	4.64411	0.000235249	0.438323
ENSG00000154930	ACSS1	acyl-CoA synthetase short chain family member 1 [Source:HGNC Symbol;Acc:HGNC:16091]	1.99378	3.48882e-06	-0.29723	7.8806	4.63868e-07	6.48216
ENSG00000136367	ZFHX2	zinc finger homeobox 2 [Source:HGNC Symbol;Acc:HGNC:20152]	1.9937	3.91654e-07	0.555033	9.50742	3.38441e-08	9.03182
ENSG00000127083	OMD	osteomodulin [Source:HGNC Symbol;Acc:HGNC:8134]	1.99353	0.0038548	-2.08381	3.74413	0.00162806	-1.4054
ENSG00000100219	XBP1	X-box binding protein 1 [Source:HGNC Symbol;Acc:HGNC:12801]	1.99125	7.49255e-06	6.28654	7.36491	1.14035e-06	4.46587
ENSG00000231321	RXRB	retinoid X receptor beta [Source:HGNC Symbol;Acc:HGNC:10478]	1.98986	0.010395	0.995974	3.22105	0.00504183	-3.18146
ENSG00000157557	ETS2	ETS proto-oncogene 2, transcription factor [Source:HGNC Symbol;Acc:HGNC:3489]	1.98783	1.60256e-12	6.75559	24.2786	1.388e-14	23.5001
ENSG00000178033	CALHM5	calcium homeostasis modulator family member 5 [Source:HGNC Symbol;Acc:HGNC:21568]	1.98566	5.01255e-06	2.1922	7.63308	7.11203e-07	5.56658
ENSG00000125657	TNFSF9	TNF superfamily member 9 [Source:HGNC Symbol;Acc:HGNC:11939]	1.98327	0.000300629	5.14428	5.11156	8.82307e-05	0.0505922
ENSG00000261884		novel transcript	1.97481	2.35499e-08	1.12815	11.9096	1.20202e-09	12.3565
ENSG00000178150	ZNF114	zinc finger protein 114 [Source:HGNC Symbol;Acc:HGNC:12894]	1.9738	3.3254e-09	1.46284	13.8087	1.22902e-10	14.629
ENSG00000166793	YPEL4	yippee like 4 [Source:HGNC Symbol;Acc:HGNC:18328]	1.97275	2.04434e-07	0.582312	10.0199	1.58141e-08	9.80889
ENSG00000111432	FZD10	frizzled class receptor 10 [Source:HGNC Symbol;Acc:HGNC:4039]	1.97243	0.00215669	-0.42484	4.05053	0.000839006	-1.02259
ENSG00000277758		novel protein identical to synaptotagmin XV	1.96724	3.55843e-10	2.31697	16.3213	8.7755e-12	17.2253
ENSG00000164309	CMYA5	cardiomyopathy associated 5 [Source:HGNC Symbol;Acc:HGNC:14305]	1.96384	1.47783e-08	1.92666	12.3505	6.90223e-10	12.7865
ENSG00000135604	STX11	syntaxin 11 [Source:HGNC Symbol;Acc:HGNC:11429]	1.95978	8.93327e-10	1.84157	15.2656	2.53971e-11	16.1967
ENSG00000286239		novel protein, WDFY1-AP1S3 readthrough	1.95454	0.00994641	-0.261412	3.24411	0.00479795	-2.80367
ENSG00000132256	TRIM5	tripartite motif containing 5 [Source:HGNC Symbol;Acc:HGNC:16276]	1.95358	2.33719e-09	5.91796	14.1856	8.0662e-11	14.4796
ENSG00000226152		HLA complex group 4 pseudogene 7	1.95322	7.23722e-05	-3.18197	5.93408	1.66917e-05	3.10275
ENSG00000228490		HLA complex group 4 pseudogene 7	1.95322	7.23722e-05	-3.18197	5.93408	1.66917e-05	3.10275
ENSG00000197093	GAL3ST4	galactose-3-O-sulfotransferase 4 [Source:HGNC Symbol;Acc:HGNC:24145]	1.9492	1.44409e-08	0.917844	12.3762	6.68632e-10	12.8946
ENSG00000117036	ETV3	ETS variant transcription factor 3 [Source:HGNC Symbol;Acc:HGNC:3492]	1.94496	8.90093e-05	6.54389	5.81354	2.11916e-05	1.42793
ENSG00000223980	HLA-A	major histocompatibility complex, class I, A [Source:HGNC Symbol;Acc:HGNC:4931]	1.94463	1.06664e-07	1.6663	10.5656	7.25134e-09	10.2273
ENSG00000273936	TNFRSF14	TNF receptor superfamily member 14 [Source:HGNC Symbol;Acc:HGNC:11912]	1.93792	2.44692e-06	4.14134	8.13451	3.0172e-07	6.05998
ENSG00000091972	CD200	CD200 molecule [Source:HGNC Symbol;Acc:HGNC:7203]	1.93546	2.05122e-05	-1.10328	6.71008	3.76205e-06	4.50932
ENSG00000148734	NPFFR1	neuropeptide FF receptor 1 [Source:HGNC Symbol;Acc:HGNC:17425]	1.93298	4.82364e-06	-0.47423	7.6581	6.8089e-07	6.12459
ENSG00000204267	TAP2	transporter 2, ATP binding cassette subfamily B member [Source:HGNC Symbol;Acc:HGNC:44]	1.93069	1.51769e-05	5.33559	6.90377	2.62698e-06	3.66055
ENSG00000231925	TAPBP	TAP binding protein [Source:HGNC Symbol;Acc:HGNC:11566]	1.92736	9.56325e-07	4.36625	8.82855	9.70551e-08	7.20858
ENSG00000168404	MLKL	mixed lineage kinase domain like pseudokinase [Source:HGNC Symbol;Acc:HGNC:26617]	1.92649	3.12871e-10	3.98416	16.4872	7.46753e-12	17.1482
ENSG00000111886	GABRR2	gamma-aminobutyric acid type A receptor subunit rho2 [Source:HGNC Symbol;Acc:HGNC:4091]	1.92625	6.31656e-07	0.108223	9.13945	5.95114e-08	8.50809
ENSG00000177606	JUN	Jun proto-oncogene, AP-1 transcription factor subunit [Source:HGNC Symbol;Acc:HGNC:6204]	1.92482	1.50261e-06	8.18714	8.49446	1.66305e-07	6.45126
ENSG00000163531	NFASC	neurofascin [Source:HGNC Symbol;Acc:HGNC:29866]	1.92289	1.67276e-09	2.40284	14.5477	5.43026e-11	15.3156
ENSG00000178623	GPR35	G protein-coupled receptor 35 [Source:HGNC Symbol;Acc:HGNC:4492]	1.92215	1.23738e-05	-0.723891	7.03389	2.0698e-06	5.04525
ENSG00000189120	SP6	Sp6 transcription factor [Source:HGNC Symbol;Acc:HGNC:14530]	1.91581	2.60667e-09	6.38961	14.0734	9.13411e-11	14.3242
ENSG00000197714	ZNF460	zinc finger protein 460 [Source:HGNC Symbol;Acc:HGNC:21628]	1.91328	1.37928e-07	1.49879	10.3461	9.88524e-09	10.1177
ENSG00000155918	RAET1L	retinoic acid early transcript 1L [Source:HGNC Symbol;Acc:HGNC:16798]	1.91207	1.08838e-05	5.17197	7.11948	1.77164e-06	4.08305
ENSG00000105499	PLA2G4C	phospholipase A2 group IVC [Source:HGNC Symbol;Acc:HGNC:9037]	1.91145	5.84771e-08	0.670367	11.0869	3.53983e-09	11.3215
ENSG00000154330	PGM5	phosphoglucomutase 5 [Source:HGNC Symbol;Acc:HGNC:8908]	1.91108	0.000406524	-0.866066	4.94571	0.000124632	0.950864
ENSG00000223481	TAP2	transporter 2, ATP binding cassette subfamily B member [Source:HGNC Symbol;Acc:HGNC:44]	1.91064	0.00025512	-0.583293	5.20293	7.3036e-05	1.15708
ENSG00000225967	TAP2	transporter 2, ATP binding cassette subfamily B member [Source:HGNC Symbol;Acc:HGNC:44]	1.91064	0.00025512	-0.583293	5.20293	7.3036e-05	1.15708
ENSG00000136147	PHF11	PHD finger protein 11 [Source:HGNC Symbol;Acc:HGNC:17024]	1.90686	1.0135e-10	4.48775	17.8926	2.01026e-12	18.4552
ENSG00000124134	KCNS1	potassium voltage-gated channel modifier subfamily S member 1 [Source:HGNC Symbol;Acc:HGNC:6300]	1.90303	2.00224e-08	0.963372	12.0664	9.84906e-10	12.5632
ENSG00000126368	NR1D1	nuclear receptor subfamily 1 group D member 1 [Source:HGNC Symbol;Acc:HGNC:7962]	1.90191	1.8918e-07	4.87354	10.0863	1.43589e-08	9.13604
ENSG00000144401	METTL21A	methyltransferase 21A, HSPA lysine [Source:HGNC Symbol;Acc:HGNC:30476]	1.90088	1.23333e-05	4.64019	7.0359	2.06221e-06	3.98586
ENSG00000106785	TRIM14	tripartite motif containing 14 [Source:HGNC Symbol;Acc:HGNC:16283]	1.90075	3.31519e-09	5.55144	13.813	1.22306e-10	14.0645
ENSG00000109689	STIM2	stromal interaction molecule 2 [Source:HGNC Symbol;Acc:HGNC:19205]	1.89852	2.16786e-07	4.61461	9.96864	1.70419e-08	8.98813
ENSG00000204516	MICB	MHC class I polypeptide-related sequence B [Source:HGNC Symbol;Acc:HGNC:7091]	1.8984	1.42528e-06	0.241982	8.53239	1.56333e-07	7.52731
ENSG00000205560	CPT1B	carnitine palmitoyltransferase 1B [Source:HGNC Symbol;Acc:HGNC:2329]	1.89775	8.01066e-08	1.77825	10.8228	5.07386e-09	10.7462
ENSG00000154645	CHODL	chondrolectin [Source:HGNC Symbol;Acc:HGNC:17807]	1.89241	3.47621e-06	-1.16561	7.8833	4.61733e-07	6.5979
ENSG00000124406	ATP8A1	ATPase phospholipid transporting 8A1 [Source:HGNC Symbol;Acc:HGNC:13531]	1.88959	0.000110985	-1.14483	5.68134	2.75925e-05	2.52261
ENSG00000117226	GBP3	guanylate binding protein 3 [Source:HGNC Symbol;Acc:HGNC:4184]	1.88656	1.88179e-09	5.97383	14.4151	6.27056e-11	14.7426
ENSG00000070669	ASNS	asparagine synthetase (glutamine-hydrolyzing) [Source:HGNC Symbol;Acc:HGNC:753]	1.88427	7.74459e-10	3.51455	15.4178	2.17038e-11	16.1081
ENSG00000112493	TAPBP	TAP binding protein [Source:HGNC Symbol;Acc:HGNC:11566]	1.88143	0.00146049	-0.032648	4.25716	0.000537557	-0.687731
ENSG00000080031	PTPRH	protein tyrosine phosphatase receptor type H [Source:HGNC Symbol;Acc:HGNC:9672]	1.88024	9.45955e-07	-0.151751	8.83828	9.55649e-08	8.08421
ENSG00000140511	HAPLN3	hyaluronan and proteoglycan link protein 3 [Source:HGNC Symbol;Acc:HGNC:21446]	1.87697	5.61042e-11	2.98155	18.708	9.79274e-13	19.3893
ENSG00000254750	CASP1P2	caspase 1 pseudogene 2 [Source:HGNC Symbol;Acc:HGNC:43776]	1.8721	0.000152666	-0.960668	5.4957	4.01221e-05	2.11439
ENSG00000231555	HSPA1B	heat shock protein family A (Hsp70) member 1B [Source:HGNC Symbol;Acc:HGNC:5233]	1.86768	0.00204349	1.16248	4.07954	0.000788078	-1.45686
ENSG00000268107		novel transcript	1.86618	7.52474e-05	-0.405388	5.91179	1.74425e-05	2.85448
ENSG00000185038	MROH2A	maestro heat like repeat family member 2A [Source:HGNC Symbol;Acc:HGNC:27936]	1.86615	1.15932e-05	-1.74947	7.07712	1.91316e-06	5.18755
ENSG00000158470	B4GALT5	beta-1,4-galactosyltransferase 5 [Source:HGNC Symbol;Acc:HGNC:928]	1.8614	1.69147e-07	5.81695	10.1789	1.25588e-08	9.19157
ENSG00000147027	TMEM47	transmembrane protein 47 [Source:HGNC Symbol;Acc:HGNC:18515]	1.86132	2.0473e-06	0.0844211	8.2639	2.43104e-07	7.10355
ENSG00000283918	MRNIP	MRN complex interacting protein [Source:HGNC Symbol;Acc:HGNC:30817]	1.85815	6.5202e-05	3.86768	5.99567	1.47863e-05	2.05868
ENSG00000146457	WTAP	WT1 associated protein [Source:HGNC Symbol;Acc:HGNC:16846]	1.85784	6.70596e-06	6.26677	7.43658	1.00423e-06	4.59541
ENSG00000161010	MRNIP	MRN complex interacting protein [Source:HGNC Symbol;Acc:HGNC:30817]	1.85655	6.5813e-05	3.86696	5.99018	1.49466e-05	2.04762
ENSG00000137842	TMEM62	transmembrane protein 62 [Source:HGNC Symbol;Acc:HGNC:26269]	1.85521	8.82594e-07	3.72207	8.89319	8.75883e-08	7.41235
ENSG00000143297	FCRL5	Fc receptor like 5 [Source:HGNC Symbol;Acc:HGNC:18508]	1.85336	0.00350052	-0.730842	3.79409	0.00146108	-1.54458
ENSG00000175697	GPR156	G protein-coupled receptor 156 [Source:HGNC Symbol;Acc:HGNC:20844]	1.84962	0.000407066	-1.18631	4.94497	0.000124825	1.02022
ENSG00000163046	ANKRD30BL	ankyrin repeat domain 30B like [Source:HGNC Symbol;Acc:HGNC:35167]	1.84898	0.000122349	3.95913	5.62327	3.10059e-05	1.27806
ENSG00000156218	ADAMTSL3	ADAMTS like 3 [Source:HGNC Symbol;Acc:HGNC:14633]	1.84581	5.44685e-07	0.966914	9.25492	4.97689e-08	8.5566
ENSG00000157111	TMEM171	transmembrane protein 171 [Source:HGNC Symbol;Acc:HGNC:27031]	1.8415	7.50995e-09	2.06473	13.0052	3.11818e-10	13.578
ENSG00000125378	BMP4	bone morphogenetic protein 4 [Source:HGNC Symbol;Acc:HGNC:1071]	1.83759	9.51517e-06	-0.16918	7.20757	1.5111e-06	5.25231
ENSG00000206235	TAP2	transporter 2, ATP binding cassette subfamily B member [Source:HGNC Symbol;Acc:HGNC:44]	1.83493	5.51529e-06	1.69164	7.56806	7.96754e-07	5.54926
ENSG00000156966	B3GNT7	UDP-GlcNAc:betaGal beta-1,3-N-acetylglucosaminyltransferase 7 [Source:HGNC Symbol;Acc:HGNC:18811]	1.83076	5.45889e-06	3.7178	7.57446	7.87885e-07	5.12524
ENSG00000236383	CCDC200	coiled-coil domain containing 200 [Source:HGNC Symbol;Acc:HGNC:43658]	1.82926	4.28951e-05	-0.131246	6.25009	9.0101e-06	3.4731
ENSG00000259431	THTPA	thiamine triphosphatase [Source:HGNC Symbol;Acc:HGNC:18987]	1.82503	3.10069e-06	3.26471	7.96425	4.02219e-07	5.89153
ENSG00000137825	ITPKA	inositol-trisphosphate 3-kinase A [Source:HGNC Symbol;Acc:HGNC:6178]	1.82353	1.38944e-05	-0.966748	6.96021	2.36825e-06	4.95238
ENSG00000092010	PSME1	proteasome activator subunit 1 [Source:HGNC Symbol;Acc:HGNC:9568]	1.82242	1.55062e-13	5.29953	28.6446	9.0218e-16	26.3758
ENSG00000284916	PSME1	proteasome activator subunit 1 [Source:HGNC Symbol;Acc:HGNC:9568]	1.82242	1.55062e-13	5.29953	28.6446	9.0218e-16	26.3758
ENSG00000100226	GTPBP1	GTP binding protein 1 [Source:HGNC Symbol;Acc:HGNC:4669]	1.8215	4.26827e-15	5.96737	38.6595	6.09655e-18	31.4571
ENSG00000206299	TAP2	transporter 2, ATP binding cassette subfamily B member [Source:HGNC Symbol;Acc:HGNC:44]	1.81945	0.00261332	2.37591	3.94831	0.00104641	-1.98674
ENSG00000137558	PI15	peptidase inhibitor 15 [Source:HGNC Symbol;Acc:HGNC:8946]	1.8182	2.36409e-07	1.32666	9.89856	1.88861e-08	9.44184
ENSG00000140465	CYP1A1	cytochrome P450 family 1 subfamily A member 1 [Source:HGNC Symbol;Acc:HGNC:2595]	1.81663	9.43654e-05	4.28586	5.77932	2.26851e-05	1.54865
ENSG00000158022	TRIM63	tripartite motif containing 63 [Source:HGNC Symbol;Acc:HGNC:16007]	1.81442	0.000218073	-0.219403	5.28982	6.10749e-05	1.47962
ENSG00000250771		toll-like receptor 2 pseudogene	1.81147	1.55433e-05	-0.704799	6.88772	2.70582e-06	4.78667
ENSG00000151229	SLC2A13	solute carrier family 2 member 13 [Source:HGNC Symbol;Acc:HGNC:15956]	1.81144	4.70955e-06	2.46607	7.67484	6.61361e-07	5.56393
ENSG00000138061	CYP1B1	cytochrome P450 family 1 subfamily B member 1 [Source:HGNC Symbol;Acc:HGNC:2597]	1.81007	4.4046e-08	4.3323	11.3385	2.52773e-09	11.0174
ENSG00000179954	SSC5D	scavenger receptor cysteine rich family member with 5 domains [Source:HGNC Symbol;Acc:HGNC:26641]	1.80799	2.90259e-05	-0.684195	6.49348	5.65551e-06	4.00713
ENSG00000285799		MHC class I polypeptide-related sequence F pseudogene	1.80578	1.53126e-07	0.993142	10.2607	1.11668e-08	10.0958
ENSG00000160111	CPAMD8	C3 and PZP like alpha-2-macroglobulin domain containing 8 [Source:HGNC Symbol;Acc:HGNC:23228]	1.80471	1.8125e-08	1.59918	12.1624	8.72799e-10	12.6044
ENSG00000113532	ST8SIA4	ST8 alpha-N-acetyl-neuraminide alpha-2,8-sialyltransferase 4 [Source:HGNC Symbol;Acc:HGNC:10871]	1.80265	1.33446e-06	0.171094	8.58491	1.43548e-07	7.62366
ENSG00000157554	ERG	ETS transcription factor ERG [Source:HGNC Symbol;Acc:HGNC:3446]	1.79645	4.93833e-05	-0.488879	6.16386	1.06467e-05	3.27938
ENSG00000184368	MAP7D2	MAP7 domain containing 2 [Source:HGNC Symbol;Acc:HGNC:25899]	1.79576	0.00336617	-0.993617	3.81539	0.00139521	-1.42352
ENSG00000206493	HLA-E	major histocompatibility complex, class I, E [Source:HGNC Symbol;Acc:HGNC:4962]	1.79551	1.91745e-11	6.23302	20.2422	2.72564e-13	20.4102
ENSG00000229252	HLA-E	major histocompatibility complex, class I, E [Source:HGNC Symbol;Acc:HGNC:4962]	1.79551	1.91745e-11	6.23302	20.2422	2.72564e-13	20.4102
ENSG00000230254	HLA-E	major histocompatibility complex, class I, E [Source:HGNC Symbol;Acc:HGNC:4962]	1.79551	1.91745e-11	6.23302	20.2422	2.72564e-13	20.4102
ENSG00000233904	HLA-E	major histocompatibility complex, class I, E [Source:HGNC Symbol;Acc:HGNC:4962]	1.79551	1.91745e-11	6.23302	20.2422	2.72564e-13	20.4102
ENSG00000169228	RAB24	RAB24, member RAS oncogene family [Source:HGNC Symbol;Acc:HGNC:9765]	1.79465	8.51058e-08	5.47522	10.7732	5.43281e-09	10.0907
ENSG00000107742	SPOCK2	SPARC (osteonectin), cwcv and kazal like domains proteoglycan 2 [Source:HGNC Symbol;Acc:HGNC:13564]	1.79456	0.000190865	-0.800973	5.36772	5.20667e-05	1.8261
ENSG00000160710	ADAR	adenosine deaminase RNA specific [Source:HGNC Symbol;Acc:HGNC:225]	1.78842	8.22271e-14	8.03772	30.0242	4.13174e-16	27.1338
ENSG00000225201	HLA-E	major histocompatibility complex, class I, E [Source:HGNC Symbol;Acc:HGNC:4962]	1.78832	0.00170335	-2.10298	4.17624	0.000639784	-0.684196
ENSG00000236632	HLA-E	major histocompatibility complex, class I, E [Source:HGNC Symbol;Acc:HGNC:4962]	1.78832	0.00170335	-2.10298	4.17624	0.000639784	-0.684196
ENSG00000145901	TNIP1	TNFAIP3 interacting protein 1 [Source:HGNC Symbol;Acc:HGNC:16903]	1.78768	7.72e-07	8.60214	8.99168	7.49797e-08	7.28938
ENSG00000114127	XRN1	5'-3' exoribonuclease 1 [Source:HGNC Symbol;Acc:HGNC:30654]	1.78481	7.79283e-08	5.36391	10.8467	4.91013e-09	10.206
ENSG00000183765	CHEK2	checkpoint kinase 2 [Source:HGNC Symbol;Acc:HGNC:16627]	1.77981	2.57999e-05	3.46366	6.56663	4.92458e-06	3.2702
ENSG00000278603		dynamin 1 (DNM1) pseudogene	1.77889	0.00103468	0.0822328	4.43916	0.000363935	-0.415044
ENSG00000180667	YOD1	YOD1 deubiquitinase [Source:HGNC Symbol;Acc:HGNC:25035]	1.77827	3.25244e-07	4.94073	9.65048	2.72882e-08	8.46489
ENSG00000146278	PNRC1	proline rich nuclear receptor coactivator 1 [Source:HGNC Symbol;Acc:HGNC:17278]	1.77352	1.62975e-07	6.61758	10.2104	1.20036e-08	9.20384
ENSG00000139190	VAMP1	vesicle associated membrane protein 1 [Source:HGNC Symbol;Acc:HGNC:12642]	1.77234	6.70107e-06	2.39183	7.43749	1.00261e-06	5.12296
ENSG00000214376	VSTM5	V-set and transmembrane domain containing 5 [Source:HGNC Symbol;Acc:HGNC:34443]	1.77221	0.00024037	-0.59791	5.23587	6.82413e-05	1.51722
ENSG00000224320	HLA-A	major histocompatibility complex, class I, A [Source:HGNC Symbol;Acc:HGNC:4931]	1.77044	2.06783e-12	2.46058	23.8511	1.85934e-14	23.3908
ENSG00000229215	HLA-A	major histocompatibility complex, class I, A [Source:HGNC Symbol;Acc:HGNC:4931]	1.77044	2.06783e-12	2.46058	23.8511	1.85934e-14	23.3908
ENSG00000101017	CD40	CD40 molecule [Source:HGNC Symbol;Acc:HGNC:11919]	1.76968	2.21683e-11	4.02196	20.0286	3.23914e-13	20.4009
ENSG00000114698	PLSCR4	phospholipid scramblase 4 [Source:HGNC Symbol;Acc:HGNC:16497]	1.76944	1.05453e-06	-0.138324	8.75479	1.09183e-07	7.86995
ENSG00000184898	RBM43	RNA binding motif protein 43 [Source:HGNC Symbol;Acc:HGNC:24790]	1.76938	1.63362e-07	3.20084	10.2081	1.20429e-08	9.57076
ENSG00000172324	OR5A2	olfactory receptor family 5 subfamily A member 2 [Source:HGNC Symbol;Acc:HGNC:15249]	1.76896	1.96231e-05	0.299179	6.73791	3.57173e-06	4.32337
ENSG00000121060	TRIM25	tripartite motif containing 25 [Source:HGNC Symbol;Acc:HGNC:12932]	1.76608	1.75992e-10	7.04517	17.2063	3.77001e-12	17.6451
ENSG00000159588	CCDC17	coiled-coil domain containing 17 [Source:HGNC Symbol;Acc:HGNC:26574]	1.76388	5.8257e-05	0.621728	6.06382	1.29379e-05	2.93104
ENSG00000019582	CD74	CD74 molecule [Source:HGNC Symbol;Acc:HGNC:1697]	1.76369	1.60357e-08	3.85919	12.2756	7.57571e-10	12.3366
ENSG00000228681		ribosomal protein S27a (RPS27A) pseudogene	1.76145	0.0034429	-1.09524	3.80351	0.00143156	-1.45602
ENSG00000187010	RHD	Rh blood group D antigen [Source:HGNC Symbol;Acc:HGNC:10009]	1.75943	0.00345289	-1.36426	3.80166	0.00143732	-1.41144
ENSG00000286098		novel protein	1.7574	0.000148068	1.12465	5.51239	3.87872e-05	1.65222
ENSG00000230715		novel pseudogene	1.75535	3.44365e-06	-0.477048	7.89027	4.5627e-07	6.54475
ENSG00000164307	ERAP1	endoplasmic reticulum aminopeptidase 1 [Source:HGNC Symbol;Acc:HGNC:18173]	1.75101	4.38136e-09	4.82364	13.5343	1.68012e-10	13.7913
ENSG00000196843	ARID5A	AT-rich interaction domain 5A [Source:HGNC Symbol;Acc:HGNC:17361]	1.7504	1.05506e-07	2.88483	10.5784	7.1221e-09	10.1821
ENSG00000100911	PSME2	proteasome activator subunit 2 [Source:HGNC Symbol;Acc:HGNC:9569]	1.74998	7.32155e-13	4.11307	25.7454	5.27635e-15	24.6377
ENSG00000284889	PSME2	proteasome activator subunit 2 [Source:HGNC Symbol;Acc:HGNC:9569]	1.74998	7.32155e-13	4.11307	25.7454	5.27635e-15	24.6377
ENSG00000206489	PPP1R10	protein phosphatase 1 regulatory subunit 10 [Source:HGNC Symbol;Acc:HGNC:9284]	1.74721	0.0166207	1.46478	2.9703	0.00861748	-3.83865
ENSG00000166801	FAM111A	FAM111 trypsin like peptidase A [Source:HGNC Symbol;Acc:HGNC:24725]	1.74719	1.3785e-08	3.94459	12.4258	6.2887e-10	12.5301
ENSG00000115604	IL18R1	interleukin 18 receptor 1 [Source:HGNC Symbol;Acc:HGNC:5988]	1.74637	5.73158e-06	0.676699	7.54274	8.32926e-07	5.70663
ENSG00000003400	CASP10	caspase 10 [Source:HGNC Symbol;Acc:HGNC:1500]	1.7429	1.64557e-10	3.13842	17.3054	3.43802e-12	18.0572
ENSG00000167705	RILP	Rab interacting lysosomal protein [Source:HGNC Symbol;Acc:HGNC:30266]	1.73849	1.19972e-05	1.3258	7.05456	1.99332e-06	4.69077
ENSG00000237905	HCG4	HLA complex group 4 [Source:HGNC Symbol;Acc:HGNC:21241]	1.73483	0.000228427	-2.62818	5.26415	6.43827e-05	1.59542
ENSG00000198342	ZNF442	zinc finger protein 442 [Source:HGNC Symbol;Acc:HGNC:20877]	1.73456	1.08913e-07	0.864229	10.5481	7.43128e-09	10.5256
ENSG00000169550	MUC15	mucin 15, cell surface associated [Source:HGNC Symbol;Acc:HGNC:14956]	1.73436	8.09561e-08	2.22825	10.8136	5.13837e-09	10.6406
ENSG00000170166	HOXD4	homeobox D4 [Source:HGNC Symbol;Acc:HGNC:5138]	1.73422	1.65309e-05	-0.0597761	6.8465	2.91976e-06	4.50778
ENSG00000136114	THSD1	thrombospondin type 1 domain containing 1 [Source:HGNC Symbol;Acc:HGNC:17754]	1.72807	6.54373e-11	3.41677	18.4881	1.18544e-12	19.1181
ENSG00000008735	MAPK8IP2	mitogen-activated protein kinase 8 interacting protein 2 [Source:HGNC Symbol;Acc:HGNC:6883]	1.72786	8.0558e-11	3.77246	18.2111	1.51263e-12	18.8328
ENSG00000155287	SLC25A28	solute carrier family 25 member 28 [Source:HGNC Symbol;Acc:HGNC:23472]	1.72751	1.57519e-11	4.95032	20.573	2.09332e-13	20.7602
ENSG00000169155	ZBTB43	zinc finger and BTB domain containing 43 [Source:HGNC Symbol;Acc:HGNC:17908]	1.72086	4.56388e-07	5.17239	9.38936	4.04941e-08	8.01662
ENSG00000100290	BIK	BCL2 interacting killer [Source:HGNC Symbol;Acc:HGNC:1051]	1.71817	6.47982e-06	1.39977	7.46151	9.60942e-07	5.41979
ENSG00000227746	C4A	complement C4A (Rodgers blood group) [Source:HGNC Symbol;Acc:HGNC:1323]	1.71728	0.00191807	0.463376	4.11321	0.000732863	-1.16925
ENSG00000262139	ANO4	anoctamin 4 [Source:HGNC Symbol;Acc:HGNC:23837]	1.71682	0.00542408	-1.39831	3.5636	0.00240704	-2.00086
ENSG00000122862	SRGN	serglycin [Source:HGNC Symbol;Acc:HGNC:9361]	1.71556	5.4189e-05	-1.84256	6.10766	1.18768e-05	3.3561
ENSG00000196787	H2AC11	H2A clustered histone 11 [Source:HGNC Symbol;Acc:HGNC:4737]	1.71341	0.000107716	-0.98727	5.70177	2.64858e-05	2.53204
ENSG00000008517	IL32	interleukin 32 [Source:HGNC Symbol;Acc:HGNC:16830]	1.70983	2.30823e-05	4.5012	6.6358	4.32344e-06	3.25178
ENSG00000205659	LIN52	lin-52 DREAM MuvB core complex component [Source:HGNC Symbol;Acc:HGNC:19856]	1.70888	6.27876e-09	2.28045	13.173	2.55717e-10	13.7469
ENSG00000273707	CDKN1C	cyclin dependent kinase inhibitor 1C [Source:HGNC Symbol;Acc:HGNC:1786]	1.7067	0.0459229	0.47015	2.41666	0.0272592	-4.6459
ENSG00000182816	KRTAP13-2	keratin associated protein 13-2 [Source:HGNC Symbol;Acc:HGNC:18923]	1.70495	7.72e-07	0.363687	8.99168	7.49794e-08	8.13551
ENSG00000285837		novel protein	1.70353	0.00202791	-0.969721	4.08372	0.000780995	-0.898058
ENSG00000156875	MFSD14A	major facilitator superfamily domain containing 14A [Source:HGNC Symbol;Acc:HGNC:23363]	1.70226	8.41583e-06	5.90099	7.29034	1.30258e-06	4.34184
ENSG00000108622	ICAM2	intercellular adhesion molecule 2 [Source:HGNC Symbol;Acc:HGNC:5345]	1.69864	3.85677e-06	-0.59608	7.81065	5.2299e-07	6.4035
ENSG00000144802	NFKBIZ	NFKB inhibitor zeta [Source:HGNC Symbol;Acc:HGNC:29805]	1.69479	1.54915e-05	5.36225	6.88974	2.69578e-06	3.62269
ENSG00000130787	HIP1R	huntingtin interacting protein 1 related [Source:HGNC Symbol;Acc:HGNC:18415]	1.69377	1.38324e-06	6.93195	8.55714	1.50167e-07	6.55654
ENSG00000143110	C1orf162	chromosome 1 open reading frame 162 [Source:HGNC Symbol;Acc:HGNC:28344]	1.6937	4.38556e-05	-0.723383	6.23699	9.24085e-06	3.52098
ENSG00000185187	SIGIRR	single Ig and TIR domain containing [Source:HGNC Symbol;Acc:HGNC:30575]	1.69277	1.54372e-09	1.71868	14.6452	4.88888e-11	15.5207
ENSG00000114757	PEX5L	peroxisomal biogenesis factor 5 like [Source:HGNC Symbol;Acc:HGNC:30024]	1.68946	9.90114e-09	0.930521	12.742	4.27467e-10	13.3865
ENSG00000158711	ELK4	ETS transcription factor ELK4 [Source:HGNC Symbol;Acc:HGNC:3326]	1.68896	3.03067e-07	4.54314	9.70946	2.49868e-08	8.59073
ENSG00000149633	KIAA1755	KIAA1755 [Source:HGNC Symbol;Acc:HGNC:29372]	1.68582	0.000738608	-0.901428	4.62101	0.000247062	0.234345
ENSG00000106541	AGR2	anterior gradient 2, protein disulphide isomerase family member [Source:HGNC Symbol;Acc:HGNC:328]	1.68537	0.000135672	2.27058	5.56354	3.49743e-05	1.50521
ENSG00000147050	KDM6A	lysine demethylase 6A [Source:HGNC Symbol;Acc:HGNC:12637]	1.68407	3.68137e-06	5.37257	7.84418	4.93726e-07	5.38673
ENSG00000278828	H3C10	H3 clustered histone 10 [Source:HGNC Symbol;Acc:HGNC:4775]	1.6812	4.95324e-07	0.531443	9.32618	4.46038e-08	8.75299
ENSG00000182782	HCAR2	hydroxycarboxylic acid receptor 2 [Source:HGNC Symbol;Acc:HGNC:24827]	1.67944	7.95458e-09	5.26988	12.9489	3.33435e-10	13.0283
ENSG00000261716	H2BC20P	H2B clustered histone 20, pseudogene [Source:HGNC Symbol;Acc:HGNC:20516]	1.67942	2.15127e-06	2.60242	8.22681	2.58579e-07	6.48982
ENSG00000124508	BTN2A2	butyrophilin subfamily 2 member A2 [Source:HGNC Symbol;Acc:HGNC:1137]	1.67806	8.3764e-11	4.03704	18.1632	1.57836e-12	18.7535
ENSG00000139350	NEDD1	NEDD1 gamma-tubulin ring complex targeting factor [Source:HGNC Symbol;Acc:HGNC:7723]	1.67507	1.1489e-10	5.46346	17.7356	2.31679e-12	18.2108
ENSG00000275594	ADAM32	ADAM metallopeptidase domain 32 [Source:HGNC Symbol;Acc:HGNC:15479]	1.67336	0.0356917	0.630502	2.55723	0.0204617	-4.42003
ENSG00000042286	AIFM2	apoptosis inducing factor mitochondria associated 2 [Source:HGNC Symbol;Acc:HGNC:21411]	1.67121	1.46246e-07	2.76508	10.2973	1.05974e-08	9.78701
ENSG00000130513	GDF15	growth differentiation factor 15 [Source:HGNC Symbol;Acc:HGNC:30142]	1.67058	1.94095e-05	1.63839	6.74476	3.52643e-06	4.02783
ENSG00000158050	DUSP2	dual specificity phosphatase 2 [Source:HGNC Symbol;Acc:HGNC:3068]	1.66927	2.68741e-05	-0.296791	6.54083	5.17048e-06	4.05173
ENSG00000277075	H2AC8	H2A clustered histone 8 [Source:HGNC Symbol;Acc:HGNC:4724]	1.66611	5.81624e-06	2.60349	7.53128	8.49844e-07	5.2351
ENSG00000231737	PPP1R10	protein phosphatase 1 regulatory subunit 10 [Source:HGNC Symbol;Acc:HGNC:9284]	1.66559	0.0182873	1.53209	2.91916	0.00960493	-3.96302
ENSG00000235291	PPP1R10	protein phosphatase 1 regulatory subunit 10 [Source:HGNC Symbol;Acc:HGNC:9284]	1.66559	0.0182873	1.53209	2.91916	0.00960493	-3.96302
ENSG00000179598	PLD6	phospholipase D family member 6 [Source:HGNC Symbol;Acc:HGNC:30447]	1.66459	2.18612e-05	0.576235	6.66913	4.06148e-06	4.10209
ENSG00000007944	MYLIP	myosin regulatory light chain interacting protein [Source:HGNC Symbol;Acc:HGNC:21155]	1.66457	9.72838e-05	0.648674	5.76156	2.35025e-05	2.30787
ENSG00000243679		novel pseudogene	1.66357	6.69486e-07	0.619382	9.09672	6.36067e-08	8.37506
ENSG00000227804	PPP1R10	protein phosphatase 1 regulatory subunit 10 [Source:HGNC Symbol;Acc:HGNC:9284]	1.66164	0.0190483	1.5279	2.89765	0.0100525	-4.00661
ENSG00000230995	PPP1R10	protein phosphatase 1 regulatory subunit 10 [Source:HGNC Symbol;Acc:HGNC:9284]	1.66164	0.0190483	1.5279	2.89765	0.0100525	-4.00661
ENSG00000238104	PPP1R10	protein phosphatase 1 regulatory subunit 10 [Source:HGNC Symbol;Acc:HGNC:9284]	1.66164	0.0190483	1.5279	2.89765	0.0100525	-4.00661
ENSG00000271550	BNIP3P11	BCL2 interacting protein 3 pseudogene 11 [Source:HGNC Symbol;Acc:HGNC:49724]	1.65843	0.000547368	-1.26559	4.78254	0.000175556	0.634992
ENSG00000119138	KLF9	Kruppel like factor 9 [Source:HGNC Symbol;Acc:HGNC:1123]	1.65586	5.13661e-08	3.70193	11.2044	3.02254e-09	10.9202
ENSG00000165806	CASP7	caspase 7 [Source:HGNC Symbol;Acc:HGNC:1508]	1.65478	7.28102e-14	4.39926	30.3689	3.41787e-16	27.4148
ENSG00000124145	SDC4	syndecan 4 [Source:HGNC Symbol;Acc:HGNC:10661]	1.6516	3.25612e-06	8.93945	7.92841	4.27514e-07	5.47914
ENSG00000162148	PPP1R32	protein phosphatase 1 regulatory subunit 32 [Source:HGNC Symbol;Acc:HGNC:28869]	1.64188	1.33838e-05	-0.119906	6.98405	2.26707e-06	4.85862
ENSG00000237276	ANO7L1	anoctamin 7 like 1 (pseudogene) [Source:HGNC Symbol;Acc:HGNC:32248]	1.64051	3.54834e-08	3.19535	11.5337	1.95422e-09	11.4597
ENSG00000188596	CFAP54	cilia and flagella associated protein 54 [Source:HGNC Symbol;Acc:HGNC:26456]	1.63982	6.25937e-06	1.41288	7.48367	9.24111e-07	5.45891
ENSG00000275713	H2BC9	H2B clustered histone 9 [Source:HGNC Symbol;Acc:HGNC:4755]	1.63898	4.37654e-06	0.10567	7.72602	6.05193e-07	6.15391
ENSG00000099251	HSD17B7P2	hydroxysteroid 17-beta dehydrogenase 7 pseudogene 2 [Source:HGNC Symbol;Acc:HGNC:28120]	1.63714	0.00014377	0.259983	5.52982	3.74419e-05	1.93073
ENSG00000288374	HSD17B7P2	hydroxysteroid 17-beta dehydrogenase 7 pseudogene 2 [Source:HGNC Symbol;Acc:HGNC:28120]	1.63714	0.00014377	0.259983	5.52982	3.74419e-05	1.93073
ENSG00000130707	ASS1	argininosuccinate synthase 1 [Source:HGNC Symbol;Acc:HGNC:758]	1.63577	7.12959e-11	4.19944	18.3778	1.30572e-12	18.9291
ENSG00000006459	KDM7A	lysine demethylase 7A [Source:HGNC Symbol;Acc:HGNC:22224]	1.6351	2.74018e-08	4.48246	11.7751	1.42817e-09	11.589
ENSG00000158014	SLC30A2	solute carrier family 30 member 2 [Source:HGNC Symbol;Acc:HGNC:11013]	1.63431	1.54067e-06	3.56771	8.47513	1.71638e-07	6.72168
ENSG00000130222	GADD45G	growth arrest and DNA damage inducible gamma [Source:HGNC Symbol;Acc:HGNC:4097]	1.63206	0.000419424	-0.4405	4.92802	0.000129331	0.813819
ENSG00000157741	UBN2	ubinuclein 2 [Source:HGNC Symbol;Acc:HGNC:21931]	1.62977	1.66587e-05	3.92669	6.84181	2.94515e-06	3.71012
ENSG00000165084	C8orf34	chromosome 8 open reading frame 34 [Source:HGNC Symbol;Acc:HGNC:30905]	1.62782	2.67046e-05	-0.866211	6.54509	5.12905e-06	4.16027
ENSG00000100209	HSCB	HscB mitochondrial iron-sulfur cluster cochaperone [Source:HGNC Symbol;Acc:HGNC:28913]	1.6278	1.11942e-07	3.1928	10.5224	7.70432e-09	10.0317
ENSG00000167207	NOD2	nucleotide binding oligomerization domain containing 2 [Source:HGNC Symbol;Acc:HGNC:5331]	1.62667	3.35032e-12	4.74597	23.0232	3.32263e-14	22.6851
ENSG00000043143	JADE2	jade family PHD finger 2 [Source:HGNC Symbol;Acc:HGNC:22984]	1.6253	2.85515e-11	4.60497	19.6603	4.37947e-13	20.0239
ENSG00000167701	GPT	glutamic--pyruvic transaminase [Source:HGNC Symbol;Acc:HGNC:4552]	1.62494	1.27395e-05	-0.650357	7.01555	2.14024e-06	5.00787
ENSG00000214776		alpha-2-macroglobulin like 1 pseudogene	1.62457	0.00172414	-0.111574	4.16971	0.000648846	-0.892622
ENSG00000283208		novel protein	1.6237	0.00185133	-1.21867	4.13197	0.000703813	-0.722225
ENSG00000198626	RYR2	ryanodine receptor 2 [Source:HGNC Symbol;Acc:HGNC:10484]	1.62189	3.89952e-05	-0.399091	6.30898	8.04398e-06	3.62381
ENSG00000128016	ZFP36	ZFP36 ring finger protein [Source:HGNC Symbol;Acc:HGNC:12862]	1.6213	1.80535e-06	7.16996	8.35694	2.08406e-07	6.21089
ENSG00000083799	CYLD	CYLD lysine 63 deubiquitinase [Source:HGNC Symbol;Acc:HGNC:2584]	1.61907	1.41454e-08	6.2767	12.3944	6.53726e-10	12.2596
ENSG00000100024	UPB1	beta-ureidopropionase 1 [Source:HGNC Symbol;Acc:HGNC:16297]	1.61876	0.0123404	-1.64915	3.12972	0.00613308	-2.74808
ENSG00000158373	H2BC5	H2B clustered histone 5 [Source:HGNC Symbol;Acc:HGNC:4747]	1.61773	1.60101e-10	5.3078	17.3384	3.33434e-12	17.8412
ENSG00000120156	TEK	TEK receptor tyrosine kinase [Source:HGNC Symbol;Acc:HGNC:11724]	1.61518	5.63636e-06	-0.665028	7.55333	8.17598e-07	5.92702
ENSG00000077150	NFKB2	nuclear factor kappa B subunit 2 [Source:HGNC Symbol;Acc:HGNC:7795]	1.6143	6.40037e-07	6.2389	9.12872	6.05126e-08	7.52043
ENSG00000181126	HLA-V	major histocompatibility complex, class I, V (pseudogene) [Source:HGNC Symbol;Acc:HGNC:23482]	1.60974	0.000111747	0.484242	5.67686	2.78413e-05	2.16905
ENSG00000124226	RNF114	ring finger protein 114 [Source:HGNC Symbol;Acc:HGNC:13094]	1.60974	4.91187e-14	5.86084	31.4765	1.88356e-16	27.9604
ENSG00000105339	DENND3	DENN domain containing 3 [Source:HGNC Symbol;Acc:HGNC:29134]	1.60793	1.35489e-12	3.76302	24.5736	1.13766e-14	23.8754
ENSG00000164776	PHKG1	phosphorylase kinase catalytic subunit gamma 1 [Source:HGNC Symbol;Acc:HGNC:8930]	1.60173	0.0015799	-0.663176	4.21571	0.000587672	-0.641054
ENSG00000157212	PAXIP1	PAX interacting protein 1 [Source:HGNC Symbol;Acc:HGNC:8624]	1.59667	0.000560718	3.81749	4.76916	0.000180579	-0.512115
ENSG00000101115	SALL4	spalt like transcription factor 4 [Source:HGNC Symbol;Acc:HGNC:15924]	1.59545	5.28032e-05	-1.27288	6.12391	1.15067e-05	3.39252
ENSG00000169758	TMEM266	transmembrane protein 266 [Source:HGNC Symbol;Acc:HGNC:26763]	1.59345	2.14025e-05	0.185016	6.68217	3.96352e-06	4.23348
ENSG00000285417		novel pseudogene	1.59307	8.93558e-06	-0.553233	7.24882	1.40314e-06	5.41871
ENSG00000152154	TMEM178A	transmembrane protein 178A [Source:HGNC Symbol;Acc:HGNC:28517]	1.58952	3.65667e-06	-0.138256	7.84882	4.89812e-07	6.40954
ENSG00000163638	ADAMTS9	ADAM metallopeptidase with thrombospondin type 1 motif 9 [Source:HGNC Symbol;Acc:HGNC:13202]	1.58781	1.48344e-05	-0.428666	6.91805	2.55888e-06	4.7895
ENSG00000156928	MALSU1	mitochondrial assembly of ribosomal large subunit 1 [Source:HGNC Symbol;Acc:HGNC:21721]	1.58416	8.24259e-06	4.94053	7.30293	1.27358e-06	4.44074
ENSG00000151470	C4orf33	chromosome 4 open reading frame 33 [Source:HGNC Symbol;Acc:HGNC:27025]	1.58	1.87903e-06	2.32886	8.32822	2.18526e-07	6.71621
ENSG00000260284	TPSP2	tryptase pseudogene 2 [Source:HGNC Symbol;Acc:HGNC:14136]	1.57965	4.83016e-05	0.973011	6.17747	1.03693e-05	3.03835
ENSG00000223547	ZNF844	zinc finger protein 844 [Source:HGNC Symbol;Acc:HGNC:25932]	1.57788	9.69561e-08	2.55691	10.6582	6.37186e-09	10.3417
ENSG00000172197	MBOAT1	membrane bound O-acyltransferase domain containing 1 [Source:HGNC Symbol;Acc:HGNC:21579]	1.57424	3.50035e-08	1.86321	11.547	1.92047e-09	11.7307
ENSG00000088881	EBF4	EBF family member 4 [Source:HGNC Symbol;Acc:HGNC:29278]	1.56926	4.9996e-07	-0.293758	9.31772	4.51865e-08	8.81492
ENSG00000180592	SKIDA1	SKI/DACH domain containing 1 [Source:HGNC Symbol;Acc:HGNC:32697]	1.56756	8.34795e-05	-0.923634	5.85246	1.96156e-05	2.80004
ENSG00000170382	LRRN2	leucine rich repeat neuronal 2 [Source:HGNC Symbol;Acc:HGNC:16914]	1.56618	0.00181407	-0.730342	4.14278	0.000687608	-0.792132
ENSG00000163660	CCNL1	cyclin L1 [Source:HGNC Symbol;Acc:HGNC:20569]	1.56531	6.30612e-08	6.3685	11.0204	3.87331e-09	10.3917
ENSG00000065320	NTN1	netrin 1 [Source:HGNC Symbol;Acc:HGNC:8029]	1.56454	2.3581e-06	0.580542	8.15946	2.89364e-07	6.82856
ENSG00000244617	ASPRV1	aspartic peptidase retroviral like 1 [Source:HGNC Symbol;Acc:HGNC:26321]	1.56255	5.43683e-07	1.03804	9.25658	4.96414e-08	8.54327
ENSG00000254413	CHKB-CPT1B	CHKB-CPT1B readthrough (NMD candidate) [Source:HGNC Symbol;Acc:HGNC:41998]	1.56229	1.1219e-09	3.89791	15.0103	3.31562e-11	15.5973
ENSG00000178772	CPN2	carboxypeptidase N subunit 2 [Source:HGNC Symbol;Acc:HGNC:2313]	1.56065	3.31878e-05	-0.458545	6.41089	6.6178e-06	3.82211
ENSG00000154864	PIEZO2	piezo type mechanosensitive ion channel component 2 [Source:HGNC Symbol;Acc:HGNC:26270]	1.55976	0.000206533	0.211103	5.3213	5.72558e-05	1.51329
ENSG00000107968	MAP3K8	mitogen-activated protein kinase kinase kinase 8 [Source:HGNC Symbol;Acc:HGNC:6860]	1.5567	3.40082e-09	2.60665	13.7869	1.25967e-10	14.4167
ENSG00000182578	CSF1R	colony stimulating factor 1 receptor [Source:HGNC Symbol;Acc:HGNC:2433]	1.55368	0.000392466	0.685203	4.96523	0.000119647	0.565159
ENSG00000141622	RNF165	ring finger protein 165 [Source:HGNC Symbol;Acc:HGNC:31696]	1.55126	2.89283e-07	1.98626	9.74591	2.36673e-08	9.10902
ENSG00000214889	RPS9P1	ribosomal protein S9 pseudogene 1 [Source:HGNC Symbol;Acc:HGNC:10443]	1.54857	0.000506412	-0.897903	4.82459	0.000160679	0.70377
ENSG00000164318	EGFLAM	EGF like, fibronectin type III and laminin G domains [Source:HGNC Symbol;Acc:HGNC:26810]	1.54843	7.96816e-06	0.817866	7.32413	1.22627e-06	5.26753
ENSG00000131471	AOC3	amine oxidase copper containing 3 [Source:HGNC Symbol;Acc:HGNC:550]	1.54479	0.000170162	-0.18794	5.43311	4.5564e-05	1.79702
ENSG00000120129	DUSP1	dual specificity phosphatase 1 [Source:HGNC Symbol;Acc:HGNC:3064]	1.5435	6.01769e-07	6.42108	9.17702	5.61386e-08	7.59206
ENSG00000243232	PCDHAC2	protocadherin alpha subfamily C, 2 [Source:HGNC Symbol;Acc:HGNC:8677]	1.53976	1.7485e-07	1.4514	10.1535	1.30285e-08	9.819
ENSG00000058866	DGKG	diacylglycerol kinase gamma [Source:HGNC Symbol;Acc:HGNC:2853]	1.53721	0.000400538	-0.529259	4.95433	0.000122405	0.882786
ENSG00000234046	TRIM26	tripartite motif containing 26 [Source:HGNC Symbol;Acc:HGNC:12962]	1.53337	3.10697e-06	1.81524	7.96244	4.03454e-07	5.89916
ENSG00000204542	C6orf15	chromosome 6 open reading frame 15 [Source:HGNC Symbol;Acc:HGNC:13927]	1.53235	0.000661186	0.114758	4.67974	0.000218143	-0.134224
ENSG00000119630	PGF	placental growth factor [Source:HGNC Symbol;Acc:HGNC:8893]	1.53147	7.55722e-05	6.28472	5.90903	1.75378e-05	1.62171
ENSG00000280828		pseudogene similar to part of tousled-like kinase 2 (TLK2)	1.53125	4.84384e-06	0.870573	7.65516	6.84382e-07	5.88294
ENSG00000149968	MMP3	matrix metallopeptidase 3 [Source:HGNC Symbol;Acc:HGNC:7173]	1.52858	0.000208833	-1.74608	5.31485	5.80176e-05	1.81647
ENSG00000273213	H3-2	H3.2 histone (putative) [Source:HGNC Symbol;Acc:HGNC:32060]	1.52821	4.9109e-09	1.49321	13.4205	1.91581e-10	14.168
ENSG00000108381	ASPA	aspartoacylase [Source:HGNC Symbol;Acc:HGNC:756]	1.52785	0.0022609	-0.0539452	4.02561	0.000885399	-1.20213
ENSG00000180616	SSTR2	somatostatin receptor 2 [Source:HGNC Symbol;Acc:HGNC:11331]	1.52604	1.41877e-05	0.00545958	6.94629	2.4295e-06	4.76621
ENSG00000166165	CKB	creatine kinase B [Source:HGNC Symbol;Acc:HGNC:1991]	1.52596	6.48642e-06	5.54591	7.46018	9.63206e-07	4.67185
ENSG00000232804	HSPA1B	heat shock protein family A (Hsp70) member 1B [Source:HGNC Symbol;Acc:HGNC:5233]	1.52354	0.000928095	4.89651	4.49879	0.000320431	-1.14579
ENSG00000206503	HLA-A	major histocompatibility complex, class I, A [Source:HGNC Symbol;Acc:HGNC:4931]	1.52222	1.65007e-10	2.60276	17.299	3.45833e-12	18.008
ENSG00000164181	ELOVL7	ELOVL fatty acid elongase 7 [Source:HGNC Symbol;Acc:HGNC:26292]	1.52108	1.98586e-09	4.7277	14.355	6.69611e-11	14.7576
ENSG00000118322	ATP10B	ATPase phospholipid transporting 10B (putative) [Source:HGNC Symbol;Acc:HGNC:13543]	1.5154	4.24533e-06	2.62533	7.74739	5.83244e-07	5.63527
ENSG00000273802	H2BC8	H2B clustered histone 8 [Source:HGNC Symbol;Acc:HGNC:4746]	1.51373	1.54315e-05	2.81671	6.89246	2.68227e-06	4.00516
ENSG00000173262	SLC2A14	solute carrier family 2 member 14 [Source:HGNC Symbol;Acc:HGNC:18301]	1.51295	9.69843e-06	1.23425	7.19539	1.54459e-06	4.96151
ENSG00000196247	ZNF107	zinc finger protein 107 [Source:HGNC Symbol;Acc:HGNC:12887]	1.51247	9.35582e-11	4.17826	18.0005	1.82477e-12	18.5808
ENSG00000113369	ARRDC3	arrestin domain containing 3 [Source:HGNC Symbol;Acc:HGNC:29263]	1.51124	5.84771e-08	4.16236	11.0898	3.52637e-09	10.6834
ENSG00000105509	HAS1	hyaluronan synthase 1 [Source:HGNC Symbol;Acc:HGNC:4818]	1.51037	1.89183e-05	1.87807	6.76088	3.42218e-06	3.97449
ENSG00000156500	PABIR3	PABIR family member 3 [Source:HGNC Symbol;Acc:HGNC:25202]	1.5101	6.61882e-09	2.16585	13.1255	2.70442e-10	13.7023
ENSG00000204197	KIFC1	kinesin family member C1 [Source:HGNC Symbol;Acc:HGNC:6389]	1.50884	0.0386172	-0.738068	2.51296	0.0224069	-4.16591
ENSG00000224594	RPL29P19	ribosomal protein L29 pseudogene 19 [Source:HGNC Symbol;Acc:HGNC:35508]	1.50764	0.00125714	-0.326959	4.33571	0.000454149	-0.452603
ENSG00000149596	JPH2	junctophilin 2 [Source:HGNC Symbol;Acc:HGNC:14202]	1.50626	1.84388e-07	2.23277	10.1082	1.39099e-08	9.60729
ENSG00000048052	HDAC9	histone deacetylase 9 [Source:HGNC Symbol;Acc:HGNC:14065]	1.50586	5.06193e-11	5.78375	18.8496	8.66803e-13	19.2144
ENSG00000060491	OGFR	opioid growth factor receptor [Source:HGNC Symbol;Acc:HGNC:15768]	1.50583	4.77482e-10	6.59768	15.9553	1.25961e-11	16.3862
ENSG00000257108	NHLRC4	NHL repeat containing 4 [Source:HGNC Symbol;Acc:HGNC:26700]	1.5039	0.00753229	-1.75279	3.39186	0.0034895	-2.23719
ENSG00000174718	RESF1	retroelement silencing factor 1 [Source:HGNC Symbol;Acc:HGNC:25559]	1.50352	3.23074e-07	5.47455	9.65653	2.70421e-08	8.40819
ENSG00000138650	PCDH10	protocadherin 10 [Source:HGNC Symbol;Acc:HGNC:13404]	1.5033	0.00473429	-0.644671	3.63565	0.0020593	-1.8772
ENSG00000154258	ABCA9	ATP binding cassette subfamily A member 9 [Source:HGNC Symbol;Acc:HGNC:39]	1.50107	1.17225e-06	0.219315	8.67743	1.23619e-07	7.7543
ENSG00000112576	CCND3	cyclin D3 [Source:HGNC Symbol;Acc:HGNC:1585]	1.49763	1.44585e-12	5.9737	24.4652	1.2236e-14	23.6476
ENSG00000096968	JAK2	Janus kinase 2 [Source:HGNC Symbol;Acc:HGNC:6192]	1.49726	5.69919e-08	4.81643	11.1105	3.42894e-09	10.6289
ENSG00000214814	FER1L6	fer-1 like family member 6 [Source:HGNC Symbol;Acc:HGNC:28065]	1.49613	4.96475e-06	0.351099	7.63911	7.03763e-07	5.96165
ENSG00000276907	ARHGAP27	Rho GTPase activating protein 27 [Source:HGNC Symbol;Acc:HGNC:31813]	1.49602	5.26425e-09	3.99919	13.3477	2.08482e-10	13.6633
ENSG00000169679	BUB1	BUB1 mitotic checkpoint serine/threonine kinase [Source:HGNC Symbol;Acc:HGNC:1148]	1.49429	0.00152248	1.13503	4.23499	0.000563794	-1.03187
ENSG00000170074	FAM153A	family with sequence similarity 153 member A [Source:HGNC Symbol;Acc:HGNC:29940]	1.49357	0.00102736	-1.23253	4.44318	0.000360817	-0.0390452
ENSG00000139344	AMDHD1	amidohydrolase domain containing 1 [Source:HGNC Symbol;Acc:HGNC:28577]	1.49205	0.000326148	-0.0443371	5.06745	9.66908e-05	1.03777
ENSG00000113739	STC2	stanniocalcin 2 [Source:HGNC Symbol;Acc:HGNC:11374]	1.48993	1.67588e-07	4.03944	10.1891	1.23766e-08	9.39022
ENSG00000141664	ZCCHC2	zinc finger CCHC-type containing 2 [Source:HGNC Symbol;Acc:HGNC:22916]	1.48944	3.85969e-10	4.24836	16.2141	9.74812e-12	16.8248
ENSG00000145103	ILDR1	immunoglobulin like domain containing receptor 1 [Source:HGNC Symbol;Acc:HGNC:28741]	1.48916	1.26492e-08	1.93492	12.5076	5.68689e-10	12.9693
ENSG00000176387	HSD11B2	hydroxysteroid 11-beta dehydrogenase 2 [Source:HGNC Symbol;Acc:HGNC:5209]	1.4867	1.40401e-07	1.38805	10.3298	1.01181e-08	10.0915
ENSG00000117971	CHRNB4	cholinergic receptor nicotinic beta 4 subunit [Source:HGNC Symbol;Acc:HGNC:1964]	1.48393	1.43479e-06	-0.44723	8.52719	1.57661e-07	7.60436
ENSG00000273331	TM4SF19-DYNLT2B	TM4SF19-DYNLT2B readthrough (NMD candidate) [Source:HGNC Symbol;Acc:HGNC:49190]	1.48237	0.0203026	-1.82023	2.86392	0.0107949	-3.33434
ENSG00000187944	C2orf66	chromosome 2 open reading frame 66 [Source:HGNC Symbol;Acc:HGNC:33809]	1.47709	9.33923e-06	0.470453	7.21942	1.47924e-06	5.16665
ENSG00000186480	INSIG1	insulin induced gene 1 [Source:HGNC Symbol;Acc:HGNC:6083]	1.4761	0.00779891	6.86559	3.37265	0.00363726	-3.80668
ENSG00000187123	LYPD6	LY6/PLAUR domain containing 6 [Source:HGNC Symbol;Acc:HGNC:28751]	1.47202	4.82916e-05	0.435225	6.17774	1.03639e-05	3.19589
ENSG00000183638	RP1L1	RP1 like 1 [Source:HGNC Symbol;Acc:HGNC:15946]	1.47176	9.02891e-05	-0.640462	5.80497	2.1556e-05	2.66623
ENSG00000288175		novel protein identical to synaptotagmin XV	1.47139	0.00874989	0.167234	3.31128	0.00415193	-2.80254
ENSG00000179826	MRGPRX3	MAS related GPR family member X3 [Source:HGNC Symbol;Acc:HGNC:17980]	1.46986	8.64225e-09	1.44916	12.8665	3.67974e-10	13.3621
ENSG00000116668	SWT1	SWT1 RNA endoribonuclease homolog [Source:HGNC Symbol;Acc:HGNC:16785]	1.46525	1.22179e-08	2.64804	12.5419	5.45261e-10	12.8846
ENSG00000104888	SLC17A7	solute carrier family 17 member 7 [Source:HGNC Symbol;Acc:HGNC:16704]	1.46504	3.63524e-05	-0.301342	6.35346	7.38585e-06	3.69095
ENSG00000273656		glucuronidase, beta (GUSB) pseudogene	1.46214	3.15607e-05	2.67005	6.44198	6.23702e-06	3.15923
ENSG00000110852	CLEC2B	C-type lectin domain family 2 member B [Source:HGNC Symbol;Acc:HGNC:2053]	1.46146	1.54604e-08	2.52268	12.3078	7.27789e-10	12.6079
ENSG00000281039		novel protein	1.45703	0.00227968	-0.333966	4.02148	0.000893332	-1.14272
ENSG00000144485	HES6	hes family bHLH transcription factor 6 [Source:HGNC Symbol;Acc:HGNC:18254]	1.45301	0.000510497	0.251075	4.81989	0.000162279	0.428778
ENSG00000169330	MINAR1	membrane integral NOTCH2 associated receptor 1 [Source:HGNC Symbol;Acc:HGNC:29172]	1.45292	7.5897e-05	0.962311	5.90652	1.76252e-05	2.49339
ENSG00000227268	KLLN	killin, p53 regulated DNA replication inhibitor [Source:HGNC Symbol;Acc:HGNC:37212]	1.45052	0.00228131	-0.824968	4.02099	0.000894275	-1.01737
ENSG00000285007	REC8	REC8 meiotic recombination protein [Source:HGNC Symbol;Acc:HGNC:16879]	1.45009	1.73796e-05	1.72721	6.8147	3.09673e-06	4.12673
ENSG00000273542	H4C12	H4 clustered histone 12 [Source:HGNC Symbol;Acc:HGNC:4784]	1.44776	1.05843e-07	0.814568	10.5734	7.17281e-09	10.5618
ENSG00000130545	CRB3	crumbs cell polarity complex component 3 [Source:HGNC Symbol;Acc:HGNC:20237]	1.4455	5.66721e-09	4.30003	13.2716	2.27808e-10	13.5261
ENSG00000009413	REV3L	REV3 like, DNA directed polymerase zeta catalytic subunit [Source:HGNC Symbol;Acc:HGNC:9968]	1.44227	4.55076e-05	3.44284	6.21417	9.65767e-06	2.56656
ENSG00000175920	DOK7	docking protein 7 [Source:HGNC Symbol;Acc:HGNC:26594]	1.44073	0.000108736	1.36709	5.69492	2.68515e-05	1.99322
ENSG00000250251	PKD1P6	polycystin 1, transient receptor potential channel interacting pseudogene 6 [Source:HGNC Symbol;Acc:HGNC:30070]	1.4397	5.21124e-06	2.56287	7.60628	7.4525e-07	5.38321
ENSG00000138670	RASGEF1B	RasGEF domain family member 1B [Source:HGNC Symbol;Acc:HGNC:24881]	1.4379	3.42734e-05	1.40382	6.39161	6.86601e-06	3.36146
ENSG00000204386	NEU1	neuraminidase 1 [Source:HGNC Symbol;Acc:HGNC:7758]	1.43495	3.87493e-05	1.73674	6.31311	7.98043e-06	3.11601
ENSG00000178015	GPR150	G protein-coupled receptor 150 [Source:HGNC Symbol;Acc:HGNC:23628]	1.43472	0.00152288	1.36205	4.23472	0.000564131	-1.09835
ENSG00000185942	NKAIN3	sodium/potassium transporting ATPase interacting 3 [Source:HGNC Symbol;Acc:HGNC:26829]	1.43301	0.00015776	1.68463	5.47666	4.17028e-05	1.44691
ENSG00000206341	HLA-H	major histocompatibility complex, class I, H (pseudogene) [Source:HGNC Symbol;Acc:HGNC:4965]	1.43277	2.30232e-07	-1.61681	9.92355	1.82054e-08	9.54778
ENSG00000130783	CCDC62	coiled-coil domain containing 62 [Source:HGNC Symbol;Acc:HGNC:30723]	1.42913	0.000146211	-0.377867	5.52	3.81938e-05	2.04131
ENSG00000254087	LYN	LYN proto-oncogene, Src family tyrosine kinase [Source:HGNC Symbol;Acc:HGNC:6735]	1.42785	5.85657e-09	4.29333	13.2407	2.36199e-10	13.49
ENSG00000284906		novel protein	1.42706	5.82717e-05	0.327166	6.06339	1.29488e-05	2.98894
ENSG00000012171	SEMA3B	semaphorin 3B [Source:HGNC Symbol;Acc:HGNC:10724]	1.42585	6.82354e-09	2.91759	13.0969	2.79709e-10	13.5279
ENSG00000159239		novel protein	1.42419	0.000112043	-0.717587	5.67506	2.79423e-05	2.42309
ENSG00000069399	BCL3	BCL3 transcription coactivator [Source:HGNC Symbol;Acc:HGNC:998]	1.42309	8.01591e-07	3.81482	8.96347	7.83836e-08	7.49838
ENSG00000260428	SCX	scleraxis bHLH transcription factor [Source:HGNC Symbol;Acc:HGNC:32322]	1.42191	5.55009e-05	0.311702	6.09349	1.22096e-05	3.05219
ENSG00000164849	GPR146	G protein-coupled receptor 146 [Source:HGNC Symbol;Acc:HGNC:21718]	1.4193	2.51551e-05	0.203309	6.583	4.7749e-06	4.03
ENSG00000164104	HMGB2	high mobility group box 2 [Source:HGNC Symbol;Acc:HGNC:5000]	1.41884	6.01643e-06	3.32199	7.50844	8.84664e-07	5.06007
ENSG00000041515	MYO16	myosin XVI [Source:HGNC Symbol;Acc:HGNC:29822]	1.41804	0.00343102	-0.167431	3.80555	0.00142526	-1.67344
ENSG00000187847	OR7E25P	olfactory receptor family 7 subfamily E member 25 pseudogene [Source:HGNC Symbol;Acc:HGNC:8397]	1.4147	0.0074036	-0.688941	3.4009	0.00342205	-2.37479
ENSG00000167604	NFKBID	NFKB inhibitor delta [Source:HGNC Symbol;Acc:HGNC:15671]	1.41459	0.000639661	1.96739	4.69728	0.00021019	-0.267483
ENSG00000197646	PDCD1LG2	programmed cell death 1 ligand 2 [Source:HGNC Symbol;Acc:HGNC:18731]	1.41426	8.74732e-08	2.62201	10.747	5.63299e-09	10.3951
ENSG00000100918	REC8	REC8 meiotic recombination protein [Source:HGNC Symbol;Acc:HGNC:16879]	1.41421	1.88599e-05	1.50726	6.76294	3.40912e-06	4.07876
ENSG00000115919	KYNU	kynureninase [Source:HGNC Symbol;Acc:HGNC:6469]	1.41346	1.67489e-10	4.74544	17.2778	3.52736e-12	17.8282
ENSG00000088826	SMOX	spermine oxidase [Source:HGNC Symbol;Acc:HGNC:15862]	1.41209	0.000174793	4.39669	5.41764	4.70236e-05	0.77349
ENSG00000153094	BCL2L11	BCL2 like 11 [Source:HGNC Symbol;Acc:HGNC:994]	1.41171	2.78643e-08	1.84532	11.7605	1.45539e-09	12.0179
ENSG00000020633	RUNX3	RUNX family transcription factor 3 [Source:HGNC Symbol;Acc:HGNC:10473]	1.41133	1.02034e-05	0.0329001	7.1624	1.63929e-06	5.05044
ENSG00000169660	HEXD	hexosaminidase D [Source:HGNC Symbol;Acc:HGNC:26307]	1.41042	2.60479e-05	3.23758	6.55991	4.98742e-06	3.27866
ENSG00000182463	TSHZ2	teashirt zinc finger homeobox 2 [Source:HGNC Symbol;Acc:HGNC:13010]	1.40886	1.18362e-05	0.180827	7.06395	1.95953e-06	4.89881
ENSG00000155363	MOV10	Mov10 RISC complex RNA helicase [Source:HGNC Symbol;Acc:HGNC:7200]	1.40727	2.49474e-06	6.55375	8.12043	3.08936e-07	5.80653
ENSG00000142102	PGGHG	protein-glucosylgalactosylhydroxylysine glucosidase [Source:HGNC Symbol;Acc:HGNC:26210]	1.4041	8.7963e-12	3.86224	21.4294	1.07591e-13	21.5488
ENSG00000230678	BRD2	bromodomain containing 2 [Source:HGNC Symbol;Acc:HGNC:1103]	1.40384	5.3063e-05	3.16138	6.12092	1.15739e-05	2.39002
ENSG00000250770		tetraspanin 11 (TSPAN11) pseudogene	1.4038	3.73665e-05	-0.100725	6.33539	7.64623e-06	3.61681
ENSG00000148926	ADM	adrenomedullin [Source:HGNC Symbol;Acc:HGNC:259]	1.40368	2.02116e-11	5.52438	20.1483	2.93987e-13	20.3566
ENSG00000213085	CFAP45	cilia and flagella associated protein 45 [Source:HGNC Symbol;Acc:HGNC:17229]	1.40251	9.73224e-05	0.495897	5.76123	2.35182e-05	2.34247
ENSG00000163806	SPDYA	speedy/RINGO cell cycle regulator family member A [Source:HGNC Symbol;Acc:HGNC:30613]	1.40248	0.00188496	0.0366192	4.12228	0.000718677	-1.02516
ENSG00000168477	TNXB	tenascin XB [Source:HGNC Symbol;Acc:HGNC:11976]	1.40207	0.0169021	-0.299076	2.96156	0.00877902	-3.42139
ENSG00000268173		novel protein, readthrough between PIK3R2 and IFI30	1.4019	0.00102484	1.55022	4.44458	0.000359743	-0.729893
ENSG00000150687	PRSS23	serine protease 23 [Source:HGNC Symbol;Acc:HGNC:14370]	1.40146	8.68401e-06	6.76078	7.26877	1.35384e-06	4.26219
ENSG00000187672	ERC2	ELKS/RAB6-interacting/CAST family member 2 [Source:HGNC Symbol;Acc:HGNC:31922]	1.40102	7.84875e-05	-0.760214	5.88744	1.83025e-05	2.81231
ENSG00000129749	CHRNA10	cholinergic receptor nicotinic alpha 10 subunit [Source:HGNC Symbol;Acc:HGNC:13800]	1.39985	0.000138857	-1.01513	5.55017	3.59323e-05	2.22423
ENSG00000147454	SLC25A37	solute carrier family 25 member 37 [Source:HGNC Symbol;Acc:HGNC:29786]	1.3972	5.76738e-07	5.84953	9.20997	5.33459e-08	7.66855
ENSG00000101850	GPR143	G protein-coupled receptor 143 [Source:HGNC Symbol;Acc:HGNC:20145]	1.39528	1.94361e-05	-0.0898506	6.74364	3.53383e-06	4.37709
ENSG00000092421	SEMA6A	semaphorin 6A [Source:HGNC Symbol;Acc:HGNC:10738]	1.39457	1.17986e-07	1.50314	10.4796	8.18297e-09	10.3027
ENSG00000275501	MUC20	mucin 20, cell surface associated [Source:HGNC Symbol;Acc:HGNC:23282]	1.39402	0.0319253	-1.47328	2.62123	0.0179309	-3.80636
ENSG00000276583	MUC20	mucin 20, cell surface associated [Source:HGNC Symbol;Acc:HGNC:23282]	1.39402	0.0319253	-1.47328	2.62123	0.0179309	-3.80636
ENSG00000278114	MUC20	mucin 20, cell surface associated [Source:HGNC Symbol;Acc:HGNC:23282]	1.39402	0.0319253	-1.47328	2.62123	0.0179309	-3.80636
ENSG00000062194	GPBP1	GC-rich promoter binding protein 1 [Source:HGNC Symbol;Acc:HGNC:29520]	1.39397	4.58582e-12	5.73588	22.4895	4.88143e-14	22.2144
ENSG00000128713	HOXD11	homeobox D11 [Source:HGNC Symbol;Acc:HGNC:5134]	1.39337	2.54922e-05	3.31285	6.57446	4.85237e-06	3.30045
ENSG00000232708	HLA-K	major histocompatibility complex, class I, K (pseudogene) [Source:HGNC Symbol;Acc:HGNC:4969]	1.3931	9.50342e-07	-0.925542	8.83332	9.63223e-08	7.66622
ENSG00000126778	SIX1	SIX homeobox 1 [Source:HGNC Symbol;Acc:HGNC:10887]	1.38954	9.00489e-06	1.5372	7.24336	1.41697e-06	4.93844
ENSG00000100399	CHADL	chondroadherin like [Source:HGNC Symbol;Acc:HGNC:25165]	1.38914	0.000154767	-1.37094	5.48736	4.08073e-05	2.12141
ENSG00000171132	PRKCE	protein kinase C epsilon [Source:HGNC Symbol;Acc:HGNC:9401]	1.38863	6.8465e-09	1.82312	13.0927	2.81102e-10	13.7176
ENSG00000163435	ELF3	E74 like ETS transcription factor 3 [Source:HGNC Symbol;Acc:HGNC:3318]	1.38638	1.6867e-10	5.16547	17.2653	3.56855e-12	17.7781
ENSG00000158156	XKR8	XK related 8 [Source:HGNC Symbol;Acc:HGNC:25508]	1.38528	1.00488e-06	4.04656	8.79017	1.03178e-07	7.17084
ENSG00000135124	P2RX4	purinergic receptor P2X 4 [Source:HGNC Symbol;Acc:HGNC:8535]	1.38509	4.51904e-08	2.50892	11.3166	2.60237e-09	11.2854
ENSG00000166889	PATL1	PAT1 homolog 1, processing body mRNA decay factor [Source:HGNC Symbol;Acc:HGNC:26721]	1.38498	5.0322e-12	6.05286	22.3456	5.42313e-14	22.0913
ENSG00000182902	SLC25A18	solute carrier family 25 member 18 [Source:HGNC Symbol;Acc:HGNC:10988]	1.38465	1.8263e-05	0.507969	6.783	3.28432e-06	4.30046
ENSG00000112343	TRIM38	tripartite motif containing 38 [Source:HGNC Symbol;Acc:HGNC:10059]	1.38432	5.56337e-09	5.72955	13.2903	2.22903e-10	13.4102
ENSG00000117245	KIF17	kinesin family member 17 [Source:HGNC Symbol;Acc:HGNC:19167]	1.38414	0.00179424	-0.0980857	4.14844	0.00067926	-0.91311
ENSG00000162946	DISC1	DISC1 scaffold protein [Source:HGNC Symbol;Acc:HGNC:2888]	1.38401	6.75539e-05	0.297556	5.97468	1.5409e-05	2.81875
ENSG00000115828	QPCT	glutaminyl-peptide cyclotransferase [Source:HGNC Symbol;Acc:HGNC:9753]	1.38379	1.03885e-09	1.7961	15.103	3.00837e-11	15.9796
ENSG00000148842	CNNM2	cyclin and CBS domain divalent metal cation transport mediator 2 [Source:HGNC Symbol;Acc:HGNC:103]	1.38118	2.09306e-05	2.84064	6.69754	3.85124e-06	3.6239
ENSG00000169242	EFNA1	ephrin A1 [Source:HGNC Symbol;Acc:HGNC:3221]	1.3785	1.17655e-08	6.10009	12.5813	5.19626e-10	12.5023
ENSG00000100628	ASB2	ankyrin repeat and SOCS box containing 2 [Source:HGNC Symbol;Acc:HGNC:16012]	1.37602	5.71921e-05	-0.887681	6.07586	1.26371e-05	3.23724
ENSG00000143333	RGS16	regulator of G protein signaling 16 [Source:HGNC Symbol;Acc:HGNC:9997]	1.37234	0.00519856	0.209706	3.58583	0.0022939	-2.27667
ENSG00000136158	SPRY2	sprouty RTK signaling antagonist 2 [Source:HGNC Symbol;Acc:HGNC:11270]	1.37227	6.72954e-05	5.18004	5.97752	1.53233e-05	1.83331
ENSG00000129566	TEP1	telomerase associated protein 1 [Source:HGNC Symbol;Acc:HGNC:11726]	1.37048	2.25207e-06	5.85847	8.19214	2.73971e-07	5.95698
ENSG00000229413		novel pseudogene	1.36961	2.32928e-05	-0.508944	6.62965	4.37366e-06	4.2563
ENSG00000167861	HID1	HID1 domain containing [Source:HGNC Symbol;Acc:HGNC:15736]	1.36895	4.38135e-08	2.59937	11.3433	2.51149e-09	11.2865
ENSG00000176920	FUT2	fucosyltransferase 2 [Source:HGNC Symbol;Acc:HGNC:4013]	1.36607	3.79554e-10	4.30164	16.2365	9.5359e-12	16.8378
ENSG00000182287	AP1S2	adaptor related protein complex 1 subunit sigma 2 [Source:HGNC Symbol;Acc:HGNC:560]	1.36335	0.000149375	3.15026	5.50732	3.91881e-05	1.17325
ENSG00000159259	CHAF1B	chromatin assembly factor 1 subunit B [Source:HGNC Symbol;Acc:HGNC:1911]	1.36286	1.76917e-07	1.85547	10.1435	1.32176e-08	9.71423
ENSG00000164327	RICTOR	RPTOR independent companion of MTOR complex 2 [Source:HGNC Symbol;Acc:HGNC:28611]	1.36208	4.13339e-07	5.28487	9.46532	3.60732e-08	8.11692
ENSG00000274616	CNOT3	CCR4-NOT transcription complex subunit 3 [Source:HGNC Symbol;Acc:HGNC:7879]	1.36036	0.00738774	-0.741785	3.40215	0.00341277	-2.39466
ENSG00000095587	TLL2	tolloid like 2 [Source:HGNC Symbol;Acc:HGNC:11844]	1.35846	2.19671e-06	0.497953	8.21032	2.65784e-07	6.90076
ENSG00000135679	MDM2	MDM2 proto-oncogene [Source:HGNC Symbol;Acc:HGNC:6973]	1.35832	2.74018e-08	5.88037	11.7764	1.42582e-09	11.4542
ENSG00000137200	CMTR1	cap methyltransferase 1 [Source:HGNC Symbol;Acc:HGNC:21077]	1.35662	4.11377e-08	6.19766	11.405	2.31459e-09	10.9349
ENSG00000134627	PIWIL4	piwi like RNA-mediated gene silencing 4 [Source:HGNC Symbol;Acc:HGNC:18444]	1.35647	0.000532206	-0.854006	4.79754	0.000170095	0.617362
ENSG00000230341	PPP1R18	protein phosphatase 1 regulatory subunit 18 [Source:HGNC Symbol;Acc:HGNC:29413]	1.35497	0.0260832	0.518894	2.73074	0.0142789	-4.30266
ENSG00000234000	PPP1R18	protein phosphatase 1 regulatory subunit 18 [Source:HGNC Symbol;Acc:HGNC:29413]	1.35497	0.0260832	0.518894	2.73074	0.0142789	-4.30266
ENSG00000163082	SGPP2	sphingosine-1-phosphate phosphatase 2 [Source:HGNC Symbol;Acc:HGNC:19953]	1.35404	2.11345e-07	5.1648	9.99065	1.65024e-08	8.94962
ENSG00000165997	ARL5B	ADP ribosylation factor like GTPase 5B [Source:HGNC Symbol;Acc:HGNC:23052]	1.3535	3.25425e-08	4.86816	11.6195	1.74707e-09	11.325
ENSG00000284841	H2AW	H2A.W histone [Source:HGNC Symbol;Acc:HGNC:20507]	1.35209	4.35538e-08	2.72023	11.3504	2.48797e-09	11.2866
ENSG00000172260	NEGR1	neuronal growth regulator 1 [Source:HGNC Symbol;Acc:HGNC:17302]	1.35151	5.54327e-07	1.82931	9.24026	5.09065e-08	8.34037
ENSG00000164850	GPER1	G protein-coupled estrogen receptor 1 [Source:HGNC Symbol;Acc:HGNC:4485]	1.34991	1.20743e-05	0.699678	7.04973	2.01091e-06	4.80599
ENSG00000102032	RENBP	renin binding protein [Source:HGNC Symbol;Acc:HGNC:9959]	1.34952	2.48388e-07	1.08426	9.86122	1.99532e-08	9.4516
ENSG00000244607	CCDC13	coiled-coil domain containing 13 [Source:HGNC Symbol;Acc:HGNC:26358]	1.3489	0.0028012	-0.426669	3.91153	0.00113307	-1.36644
ENSG00000178860	MSC	musculin [Source:HGNC Symbol;Acc:HGNC:7321]	1.34795	7.60677e-06	-0.380179	7.3547	1.16126e-06	5.48371
ENSG00000196338	NLGN3	neuroligin 3 [Source:HGNC Symbol;Acc:HGNC:14289]	1.34732	1.99268e-05	-0.244018	6.72831	3.63623e-06	4.39448
ENSG00000136010	ALDH1L2	aldehyde dehydrogenase 1 family member L2 [Source:HGNC Symbol;Acc:HGNC:26777]	1.34722	2.99331e-05	2.10029	6.47566	5.85006e-06	3.37217
ENSG00000168743	NPNT	nephronectin [Source:HGNC Symbol;Acc:HGNC:27405]	1.34613	8.44227e-05	-0.605658	5.84552	1.98875e-05	2.73111
ENSG00000156873	PHKG2	phosphorylase kinase catalytic subunit gamma 2 [Source:HGNC Symbol;Acc:HGNC:8931]	1.34394	4.04628e-05	4.78554	6.28662	8.39754e-06	2.49582
ENSG00000184922	FMNL1	formin like 1 [Source:HGNC Symbol;Acc:HGNC:1212]	1.34345	3.23953e-10	2.1441	16.4371	7.83914e-12	17.3347
ENSG00000183876	ARSI	arylsulfatase family member I [Source:HGNC Symbol;Acc:HGNC:32521]	1.34256	3.13783e-06	3.0993	7.95493	4.08643e-07	5.90618
ENSG00000173200	PARP15	poly(ADP-ribose) polymerase family member 15 [Source:HGNC Symbol;Acc:HGNC:26876]	1.34254	0.000592656	0.557385	4.73837	0.000192706	0.187332
ENSG00000113594	LIFR	LIF receptor subunit alpha [Source:HGNC Symbol;Acc:HGNC:6597]	1.3424	1.39826e-06	1.55281	8.54899	1.52167e-07	7.26627
ENSG00000090376	IRAK3	interleukin 1 receptor associated kinase 3 [Source:HGNC Symbol;Acc:HGNC:17020]	1.34177	2.8162e-05	0.208931	6.51193	5.4611e-06	3.81134
ENSG00000154760	SLFN13	schlafen family member 13 [Source:HGNC Symbol;Acc:HGNC:26481]	1.34115	0.000450575	-1.04289	4.88923	0.000140281	0.805276
ENSG00000064989	CALCRL	calcitonin receptor like receptor [Source:HGNC Symbol;Acc:HGNC:16709]	1.33913	1.62335e-05	-0.215304	6.85981	2.84882e-06	4.60512
ENSG00000124440	HIF3A	hypoxia inducible factor 3 subunit alpha [Source:HGNC Symbol;Acc:HGNC:15825]	1.3377	4.58625e-08	1.28627	11.3044	2.64492e-09	11.4725
ENSG00000263163	SLC27A3	solute carrier family 27 member 3 [Source:HGNC Symbol;Acc:HGNC:10997]	1.33766	0.000474332	2.27092	4.86162	0.00014865	-0.058048
ENSG00000197121	PGAP1	post-GPI attachment to proteins inositol deacylase 1 [Source:HGNC Symbol;Acc:HGNC:25712]	1.33643	6.37768e-06	3.95441	7.47127	9.44529e-07	4.87739
ENSG00000147872	PLIN2	perilipin 2 [Source:HGNC Symbol;Acc:HGNC:248]	1.3354	3.41514e-11	4.45397	19.404	5.41907e-13	19.8093
ENSG00000284881	DEFB1	defensin beta 1 [Source:HGNC Symbol;Acc:HGNC:2766]	1.33531	6.1367e-08	0.907892	11.0445	3.74897e-09	10.9887
ENSG00000144644	GADL1	glutamate decarboxylase like 1 [Source:HGNC Symbol;Acc:HGNC:27949]	1.33374	0.000172434	0.0361503	5.42563	4.62637e-05	1.73274
ENSG00000149294	NCAM1	neural cell adhesion molecule 1 [Source:HGNC Symbol;Acc:HGNC:7656]	1.33225	6.01296e-06	-0.487059	7.50922	8.83452e-07	5.75893
ENSG00000172936	MYD88	MYD88 innate immune signal transduction adaptor [Source:HGNC Symbol;Acc:HGNC:7562]	1.33214	3.04878e-05	6.63519	6.46387	5.98266e-06	2.72422
ENSG00000172613	RAD9A	RAD9 checkpoint clamp component A [Source:HGNC Symbol;Acc:HGNC:9827]	1.32946	1.11495e-11	3.40389	21.093	1.39323e-13	21.3313
ENSG00000274384	TMC4	transmembrane channel like 4 [Source:HGNC Symbol;Acc:HGNC:22998]	1.32879	0.0207076	0.0821555	2.8532	0.0110418	-3.71719
ENSG00000197279	ZNF165	zinc finger protein 165 [Source:HGNC Symbol;Acc:HGNC:12953]	1.32657	1.32284e-06	2.77911	8.59221	1.41861e-07	7.06236
ENSG00000224402	OR6D1P	olfactory receptor family 6 subfamily D member 1 pseudogene [Source:HGNC Symbol;Acc:HGNC:14849]	1.32635	0.00294011	0.821786	3.8863	0.00119665	-1.71578
ENSG00000179627	ZBTB42	zinc finger and BTB domain containing 42 [Source:HGNC Symbol;Acc:HGNC:32550]	1.32582	0.000130806	2.15294	5.58449	3.35262e-05	1.53695
ENSG00000219891	ZSCAN12P1	zinc finger and SCAN domain containing 12 pseudogene 1 [Source:HGNC Symbol;Acc:HGNC:13850]	1.32009	0.000147083	0.782679	5.51607	3.84994e-05	1.76451
ENSG00000166289	PLEKHF1	pleckstrin homology and FYVE domain containing 1 [Source:HGNC Symbol;Acc:HGNC:20764]	1.31861	1.18235e-08	4.38926	12.576	5.22969e-10	12.642
ENSG00000205744	DENND1C	DENN domain containing 1C [Source:HGNC Symbol;Acc:HGNC:26225]	1.31761	3.31627e-08	4.00368	11.5967	1.79978e-09	11.403
ENSG00000141753	IGFBP4	insulin like growth factor binding protein 4 [Source:HGNC Symbol;Acc:HGNC:5473]	1.31728	1.26188e-11	5.78364	20.9001	1.61854e-13	20.9914
ENSG00000242419	PCDHGC4	protocadherin gamma subfamily C, 4 [Source:HGNC Symbol;Acc:HGNC:8717]	1.31477	0.000177384	0.152461	5.40993	4.77676e-05	1.62505
ENSG00000029153	ARNTL2	aryl hydrocarbon receptor nuclear translocator like 2 [Source:HGNC Symbol;Acc:HGNC:18984]	1.31461	7.00562e-07	6.20918	9.06411	6.69297e-08	7.40989
ENSG00000122733	PHF24	PHD finger protein 24 [Source:HGNC Symbol;Acc:HGNC:29180]	1.31247	0.00401957	-1.17114	3.72236	0.00170669	-1.63218
ENSG00000168310	IRF2	interferon regulatory factor 2 [Source:HGNC Symbol;Acc:HGNC:6117]	1.31135	2.74777e-10	4.63033	16.6542	6.35613e-12	17.2231
ENSG00000163412	EIF4E3	eukaryotic translation initiation factor 4E family member 3 [Source:HGNC Symbol;Acc:HGNC:31837]	1.31076	2.82027e-05	1.22871	6.51081	5.47271e-06	3.63509
ENSG00000161011	SQSTM1	sequestosome 1 [Source:HGNC Symbol;Acc:HGNC:11280]	1.31017	2.31545e-05	8.45163	6.63376	4.34003e-06	3.05974
ENSG00000231941	HCG4B	HLA complex group 4B [Source:HGNC Symbol;Acc:HGNC:22919]	1.30988	4.61544e-05	-2.08124	6.20557	9.81983e-06	3.28331
ENSG00000124731	TREM1	triggering receptor expressed on myeloid cells 1 [Source:HGNC Symbol;Acc:HGNC:17760]	1.30962	4.21536e-06	1.37554	7.75259	5.78027e-07	5.93124
ENSG00000009950	MLXIPL	MLX interacting protein like [Source:HGNC Symbol;Acc:HGNC:12744]	1.30894	0.00435977	-1.0959	3.67956	0.00187247	-1.69791
ENSG00000118292	C1orf54	chromosome 1 open reading frame 54 [Source:HGNC Symbol;Acc:HGNC:26258]	1.30839	8.15418e-07	1.95722	8.9492	8.01671e-08	7.83445
ENSG00000131018	SYNE1	spectrin repeat containing nuclear envelope protein 1 [Source:HGNC Symbol;Acc:HGNC:17089]	1.30615	1.16283e-09	3.81142	14.9679	3.46734e-11	15.5522
ENSG00000220785	MTMR9LP	myotubularin related protein 9 like, pseudogene [Source:HGNC Symbol;Acc:HGNC:27920]	1.30504	3.54901e-05	-0.0893715	6.36902	7.16908e-06	3.65789
ENSG00000196600	SLC22A25	solute carrier family 22 member 25 [Source:HGNC Symbol;Acc:HGNC:32935]	1.30491	5.78085e-05	1.13291	6.06898	1.2808e-05	2.77753
ENSG00000197608	ZNF841	zinc finger protein 841 [Source:HGNC Symbol;Acc:HGNC:27611]	1.30466	4.68678e-10	5.78922	15.9815	1.22708e-11	16.4393
ENSG00000250138		POM121 membrane glycoprotein-like 1 (POM121L1) pseudogene	1.30391	0.00712699	-0.255977	3.42078	0.00327818	-2.47186
ENSG00000135929	CYP27A1	cytochrome P450 family 27 subfamily A member 1 [Source:HGNC Symbol;Acc:HGNC:2605]	1.30362	1.20118e-08	1.86921	12.557	5.3527e-10	13.0395
ENSG00000181218	H2AW	H2A.W histone [Source:HGNC Symbol;Acc:HGNC:20507]	1.30286	1.9167e-09	3.11549	14.3946	6.41222e-11	15.021
ENSG00000013374	NUB1	negative regulator of ubiquitin like proteins 1 [Source:HGNC Symbol;Acc:HGNC:17623]	1.30212	3.68378e-06	5.97224	7.84337	4.94419e-07	5.33817
ENSG00000041880	PARP3	poly(ADP-ribose) polymerase family member 3 [Source:HGNC Symbol;Acc:HGNC:273]	1.30003	2.10301e-06	3.17037	8.24475	2.5097e-07	6.38036
ENSG00000107798	LIPA	lipase A, lysosomal acid type [Source:HGNC Symbol;Acc:HGNC:6617]	1.29446	1.6751e-05	6.2933	6.83842	2.96368e-06	3.46648
ENSG00000139287	TPH2	tryptophan hydroxylase 2 [Source:HGNC Symbol;Acc:HGNC:20692]	1.29353	0.000427312	0.788469	4.91839	0.000131965	0.505741
ENSG00000100889	PCK2	phosphoenolpyruvate carboxykinase 2, mitochondrial [Source:HGNC Symbol;Acc:HGNC:8725]	1.29265	1.38365e-07	3.22996	10.3421	9.9422e-09	9.7501
ENSG00000285241	PCK2	phosphoenolpyruvate carboxykinase 2, mitochondrial [Source:HGNC Symbol;Acc:HGNC:8725]	1.29265	1.38365e-07	3.22996	10.3421	9.9422e-09	9.7501
ENSG00000134352	IL6ST	interleukin 6 cytokine family signal transducer [Source:HGNC Symbol;Acc:HGNC:6021]	1.28614	8.58873e-06	6.19873	7.27707	1.33388e-06	4.28997
ENSG00000066405	CLDN18	claudin 18 [Source:HGNC Symbol;Acc:HGNC:2039]	1.28568	0.000196182	-0.190554	5.35109	5.38673e-05	1.64772
ENSG00000225210	DUXAP9	double homeobox A pseudogene 9 [Source:HGNC Symbol;Acc:HGNC:32188]	1.28542	0.000158716	0.0337332	5.47273	4.20374e-05	1.8389
ENSG00000255769	GOLGA2P10	GOLGA2 pseudogene 10 [Source:HGNC Symbol;Acc:HGNC:26229]	1.28463	0.0024304	2.89249	3.98635	0.000963804	-2.03797
ENSG00000180914	OXTR	oxytocin receptor [Source:HGNC Symbol;Acc:HGNC:8529]	1.28366	1.3871e-05	-0.39272	6.96134	2.36335e-06	4.85805
ENSG00000100077	GRK3	G protein-coupled receptor kinase 3 [Source:HGNC Symbol;Acc:HGNC:290]	1.28359	3.07907e-10	3.85565	16.5143	7.27358e-12	17.1755
ENSG00000108839	ALOX12	arachidonate 12-lipoxygenase, 12S type [Source:HGNC Symbol;Acc:HGNC:429]	1.28262	3.57355e-05	1.42011	6.36309	7.25086e-06	3.30029
ENSG00000188994	ZNF292	zinc finger protein 292 [Source:HGNC Symbol;Acc:HGNC:18410]	1.28064	9.13328e-06	4.91469	7.23384	1.4414e-06	4.30893
ENSG00000253304	TMEM200B	transmembrane protein 200B [Source:HGNC Symbol;Acc:HGNC:33785]	1.28063	0.000167973	0.187088	5.44057	4.48781e-05	1.64374
ENSG00000255986	MT1JP	metallothionein 1J, pseudogene [Source:HGNC Symbol;Acc:HGNC:7402]	1.27803	8.03143e-07	2.73438	8.96182	7.85885e-08	7.69386
ENSG00000105402	NAPA	NSF attachment protein alpha [Source:HGNC Symbol;Acc:HGNC:7641]	1.27743	3.26354e-11	6.62299	19.4684	5.13535e-13	19.7292
ENSG00000013392	RWDD2A	RWD domain containing 2A [Source:HGNC Symbol;Acc:HGNC:21385]	1.27703	1.9923e-05	1.79939	6.72865	3.63394e-06	3.91132
ENSG00000276141	WHAMMP3	WAS protein homolog associated with actin, golgi membranes and microtubules pseudogene 3 [Source:HGNC Symbol;Acc:HGNC:27892]	1.27682	5.50732e-05	1.79346	6.09835	1.20944e-05	2.69582
ENSG00000161921	CXCL16	C-X-C motif chemokine ligand 16 [Source:HGNC Symbol;Acc:HGNC:16642]	1.27647	3.1698e-06	4.74263	7.94711	4.14117e-07	5.62469
ENSG00000151466	SCLT1	sodium channel and clathrin linker 1 [Source:HGNC Symbol;Acc:HGNC:26406]	1.27623	3.99189e-07	3.14163	9.4918	3.46535e-08	8.4569
ENSG00000086061	DNAJA1	DnaJ heat shock protein family (Hsp40) member A1 [Source:HGNC Symbol;Acc:HGNC:5229]	1.27546	1.39157e-11	7.41943	20.7556	1.81249e-13	20.8108
ENSG00000163395	IGFN1	immunoglobulin like and fibronectin type III domain containing 1 [Source:HGNC Symbol;Acc:HGNC:24607]	1.27538	0.00043897	3.06727	4.9036	0.000136117	-0.120453
ENSG00000204623	ZNRD1ASP	zinc ribbon domain containing 1 antisense, pseudogene [Source:HGNC Symbol;Acc:HGNC:13924]	1.27534	2.47852e-07	2.77875	9.86325	1.98937e-08	9.11257
ENSG00000204531	POU5F1	POU class 5 homeobox 1 [Source:HGNC Symbol;Acc:HGNC:9221]	1.27388	0.00602671	-0.120838	3.50965	0.00270515	-2.28298
ENSG00000239920		novel transcript	1.27325	0.000262401	1.72443	5.18773	7.53633e-05	0.840467
ENSG00000143248	RGS5	regulator of G protein signaling 5 [Source:HGNC Symbol;Acc:HGNC:10001]	1.27156	0.000106658	1.57314	5.70805	2.6155e-05	1.95084
ENSG00000160712	IL6R	interleukin 6 receptor [Source:HGNC Symbol;Acc:HGNC:6019]	1.26914	2.73344e-06	4.96669	8.05361	3.45724e-07	5.78759
ENSG00000127533	F2RL3	F2R like thrombin or trypsin receptor 3 [Source:HGNC Symbol;Acc:HGNC:3540]	1.26883	0.000602829	-0.410255	4.72906	0.000196532	0.385504
ENSG00000151065	DCP1B	decapping mRNA 1B [Source:HGNC Symbol;Acc:HGNC:24451]	1.26632	0.000178502	2.59781	5.40589	4.81631e-05	1.08396
ENSG00000284850	DCP1B	decapping mRNA 1B [Source:HGNC Symbol;Acc:HGNC:24451]	1.26632	0.000178502	2.59781	5.40589	4.81631e-05	1.08396
ENSG00000183625	CCR3	C-C motif chemokine receptor 3 [Source:HGNC Symbol;Acc:HGNC:1604]	1.2659	5.27858e-08	2.24026	11.178	3.13141e-09	11.14
ENSG00000176927	EFCAB5	EF-hand calcium binding domain 5 [Source:HGNC Symbol;Acc:HGNC:24801]	1.26508	8.63067e-06	-0.0337005	7.27387	1.34153e-06	5.36708
ENSG00000172818	OVOL1	ovo like transcriptional repressor 1 [Source:HGNC Symbol;Acc:HGNC:8525]	1.26394	1.87516e-07	5.74219	10.0936	1.42078e-08	9.05476
ENSG00000102531	FNDC3A	fibronectin type III domain containing 3A [Source:HGNC Symbol;Acc:HGNC:20296]	1.26312	5.03896e-08	5.85638	11.2213	2.95508e-09	10.6905
ENSG00000152784	PRDM8	PR/SET domain 8 [Source:HGNC Symbol;Acc:HGNC:13993]	1.26307	6.97806e-10	2.87826	15.5379	1.91926e-11	16.307
ENSG00000272886	DCP1A	decapping mRNA 1A [Source:HGNC Symbol;Acc:HGNC:18714]	1.26163	2.38995e-11	4.49779	19.9142	3.5553e-13	20.2403
ENSG00000154153	RETREG1	reticulophagy regulator 1 [Source:HGNC Symbol;Acc:HGNC:25964]	1.26122	1.76336e-05	0.227232	6.80567	3.14899e-06	4.44631
ENSG00000127241	MASP1	MBL associated serine protease 1 [Source:HGNC Symbol;Acc:HGNC:6901]	1.25989	1.37648e-06	0.386254	8.56215	1.48949e-07	7.4789
ENSG00000129465	RIPK3	receptor interacting serine/threonine kinase 3 [Source:HGNC Symbol;Acc:HGNC:10021]	1.25895	7.66616e-07	2.19726	8.99743	7.43047e-08	7.85297
ENSG00000285379	RIPK3	receptor interacting serine/threonine kinase 3 [Source:HGNC Symbol;Acc:HGNC:10021]	1.25895	7.66616e-07	2.19726	8.99743	7.43047e-08	7.85297
ENSG00000271519		CDC42 binding protein kinase beta (DMPK-like) (CDC42BPB) pseudogene	1.25819	0.000106515	-0.414301	5.70885	2.61129e-05	2.42119
ENSG00000225346	HCG4	HLA complex group 4 [Source:HGNC Symbol;Acc:HGNC:21241]	1.25678	0.00273718	-3.02835	3.92365	0.00110374	-1.08916
ENSG00000236225	HCG4	HLA complex group 4 [Source:HGNC Symbol;Acc:HGNC:21241]	1.25678	0.00273718	-3.02835	3.92365	0.00110374	-1.08916
ENSG00000169933	FRMPD4	FERM and PDZ domain containing 4 [Source:HGNC Symbol;Acc:HGNC:29007]	1.25584	7.0288e-05	0.201679	5.95071	1.61535e-05	2.75495
ENSG00000103089	FA2H	fatty acid 2-hydroxylase [Source:HGNC Symbol;Acc:HGNC:21197]	1.25499	1.57909e-07	2.02264	10.2336	1.16096e-08	9.82689
ENSG00000265817	FSBP	fibrinogen silencer binding protein [Source:HGNC Symbol;Acc:HGNC:43653]	1.25483	1.13144e-05	1.16242	7.09394	1.85562e-06	4.7697
ENSG00000143416	SELENBP1	selenium binding protein 1 [Source:HGNC Symbol;Acc:HGNC:10719]	1.25409	2.58617e-06	0.912484	8.09491	3.22481e-07	6.60774
ENSG00000284099	SQSTM1	sequestosome 1 [Source:NCBI gene (formerly Entrezgene);Acc:8878]	1.25407	1.52638e-05	8.47369	6.89901	2.65011e-06	3.57181
ENSG00000278693	ASB2	ankyrin repeat and SOCS box containing 2 [Source:HGNC Symbol;Acc:HGNC:16012]	1.25397	1.35143e-05	-1.05816	6.97811	2.29184e-06	4.97305
ENSG00000100625	SIX4	SIX homeobox 4 [Source:HGNC Symbol;Acc:HGNC:10890]	1.24861	9.45531e-05	2.03705	5.77804	2.27427e-05	1.97738
ENSG00000109771	LRP2BP	LRP2 binding protein [Source:HGNC Symbol;Acc:HGNC:25434]	1.24797	0.000198816	1.02246	5.34352	5.47089e-05	1.31252
ENSG00000225828	FAM229A	family with sequence similarity 229 member A [Source:HGNC Symbol;Acc:HGNC:44652]	1.24664	0.000290118	0.991068	5.13178	8.46091e-05	0.904808
ENSG00000120738	EGR1	early growth response 1 [Source:HGNC Symbol;Acc:HGNC:3238]	1.24585	5.07319e-06	4.88481	7.62538	7.20812e-07	5.034
ENSG00000171121	KCNMB3	potassium calcium-activated channel subfamily M regulatory beta subunit 3 [Source:HGNC Symbol;Acc:HGNC:6287]	1.24474	0.00620628	-0.868086	3.49424	0.00279683	-2.19833
ENSG00000154642	C21orf91	chromosome 21 open reading frame 91 [Source:HGNC Symbol;Acc:HGNC:16459]	1.24411	8.81751e-08	2.93837	10.7405	5.68401e-09	10.377
ENSG00000163536	SERPINI1	serpin family I member 1 [Source:HGNC Symbol;Acc:HGNC:8943]	1.24374	4.41483e-05	2.04001	6.23274	9.31712e-06	2.88755
ENSG00000162366	PDZK1IP1	PDZK1 interacting protein 1 [Source:HGNC Symbol;Acc:HGNC:16887]	1.24163	4.11053e-06	0.702202	7.76942	5.61478e-07	6.0493
ENSG00000214338	SOGA3	SOGA family member 3 [Source:HGNC Symbol;Acc:HGNC:21494]	1.24156	0.00313763	-1.21729	3.85283	0.00128658	-1.33784
ENSG00000230456	DDR1	discoidin domain receptor tyrosine kinase 1 [Source:HGNC Symbol;Acc:HGNC:2730]	1.2414	0.00434046	-0.367551	3.68197	0.00186274	-1.85407
ENSG00000155324	GRAMD2B	GRAM domain containing 2B [Source:HGNC Symbol;Acc:HGNC:24911]	1.23845	1.25058e-09	4.91218	14.8907	3.76208e-11	15.3347
ENSG00000204070	SYS1	SYS1 golgi trafficking protein [Source:HGNC Symbol;Acc:HGNC:16162]	1.23816	2.31368e-05	4.814	6.63435	4.3352e-06	3.17463
ENSG00000157873	TNFRSF14	TNF receptor superfamily member 14 [Source:HGNC Symbol;Acc:HGNC:11912]	1.23773	0.000192862	3.11322	5.36144	5.2739e-05	0.877498
ENSG00000137197	CDSN	corneodesmosin [Source:HGNC Symbol;Acc:HGNC:1802]	1.23732	9.3527e-06	-1.22589	7.2183	1.48221e-06	4.9312
ENSG00000171766	GATM	glycine amidinotransferase [Source:HGNC Symbol;Acc:HGNC:4175]	1.23526	8.0958e-05	-0.87488	5.86993	1.89482e-05	2.81348
ENSG00000130052	STARD8	StAR related lipid transfer domain containing 8 [Source:HGNC Symbol;Acc:HGNC:19161]	1.23451	0.000102895	0.491094	5.72911	2.50758e-05	2.26998
ENSG00000157693	TMEM268	transmembrane protein 268 [Source:HGNC Symbol;Acc:HGNC:24513]	1.23314	2.71272e-10	2.93353	16.6762	6.22357e-12	17.4677
ENSG00000156232	WHAMM	WASP homolog associated with actin, golgi membranes and microtubules [Source:HGNC Symbol;Acc:HGNC:30493]	1.23299	4.20188e-09	4.32342	13.5783	1.59741e-10	13.8881
ENSG00000253309	SERPINE3	serpin family E member 3 [Source:HGNC Symbol;Acc:HGNC:24774]	1.23291	0.000258398	-0.770533	5.19574	7.41283e-05	1.44474
ENSG00000169715	MT1E	metallothionein 1E [Source:HGNC Symbol;Acc:HGNC:7397]	1.23181	8.15264e-06	9.68738	7.30979	1.25807e-06	4.36986
ENSG00000256043	CTSO	cathepsin O [Source:HGNC Symbol;Acc:HGNC:2542]	1.22999	0.0286698	1.1934	2.67969	0.0158826	-4.35325
ENSG00000177125	ZBTB34	zinc finger and BTB domain containing 34 [Source:HGNC Symbol;Acc:HGNC:31446]	1.22993	1.20297e-05	3.37336	7.05237	2.00126e-06	4.19675
ENSG00000198203	SULT1C2	sulfotransferase family 1C member 2 [Source:HGNC Symbol;Acc:HGNC:11456]	1.22985	3.51177e-06	1.28029	7.87648	4.67152e-07	6.13192
ENSG00000145911	N4BP3	NEDD4 binding protein 3 [Source:HGNC Symbol;Acc:HGNC:29852]	1.22922	5.24774e-06	2.78241	7.60175	7.51164e-07	5.33652
ENSG00000276482	SLC12A7	solute carrier family 12 member 7 [Source:HGNC Symbol;Acc:HGNC:10915]	1.22919	2.10834e-05	2.70104	6.69211	3.8905e-06	3.63956
ENSG00000099338	CATSPERG	cation channel sperm associated auxiliary subunit gamma [Source:HGNC Symbol;Acc:HGNC:25243]	1.22705	5.76439e-05	-0.0572798	6.07089	1.27605e-05	3.08146
ENSG00000233382	NKAPP1	NFKB activating protein pseudogene 1 [Source:HGNC Symbol;Acc:HGNC:26706]	1.22587	2.18156e-05	0.53214	6.67101	4.04724e-06	4.10052
ENSG00000162775	RBM15	RNA binding motif protein 15 [Source:HGNC Symbol;Acc:HGNC:14959]	1.22563	0.000108387	2.55922	5.69737	2.67199e-05	1.68809
ENSG00000113070	HBEGF	heparin binding EGF like growth factor [Source:HGNC Symbol;Acc:HGNC:3059]	1.22539	0.000224352	5.20442	5.2736	6.31449e-05	0.368948
ENSG00000151364	KCTD14	potassium channel tetramerization domain containing 14 [Source:HGNC Symbol;Acc:HGNC:23295]	1.22348	1.40979e-06	0.29202	8.5417	1.53982e-07	7.46186
ENSG00000163659	TIPARP	TCDD inducible poly(ADP-ribose) polymerase [Source:HGNC Symbol;Acc:HGNC:23696]	1.22281	0.000282167	6.91957	5.1474	8.19171e-05	0.0146647
ENSG00000140279	DUOX2	dual oxidase 2 [Source:HGNC Symbol;Acc:HGNC:13273]	1.22281	3.61499e-10	4.07078	16.2997	8.96278e-12	16.9282
ENSG00000178381	ZFAND2A	zinc finger AN1-type containing 2A [Source:HGNC Symbol;Acc:HGNC:28073]	1.22199	1.12863e-05	4.58035	7.09566	1.84984e-06	4.08619
ENSG00000169403	PTAFR	platelet activating factor receptor [Source:HGNC Symbol;Acc:HGNC:9582]	1.22168	3.22483e-07	4.26386	9.65829	2.69713e-08	8.53812
ENSG00000198855	FICD	FIC domain protein adenylyltransferase [Source:HGNC Symbol;Acc:HGNC:18416]	1.21967	3.94851e-05	2.47964	6.30182	8.15546e-06	2.92654
ENSG00000151883	PARP8	poly(ADP-ribose) polymerase family member 8 [Source:HGNC Symbol;Acc:HGNC:26124]	1.21771	3.79367e-06	4.30238	7.82224	5.12679e-07	5.45803
ENSG00000236539	HNRNPA1P54	heterogeneous nuclear ribonucleoprotein A1 pseudogene 54 [Source:HGNC Symbol;Acc:HGNC:48784]	1.21753	0.000908051	0.790101	4.51002	0.00031285	-0.374762
ENSG00000158445	KCNB1	potassium voltage-gated channel subfamily B member 1 [Source:HGNC Symbol;Acc:HGNC:6231]	1.21733	5.33887e-05	0.609664	6.11638	1.16767e-05	3.00673
ENSG00000240429	LRRFIP1P1	LRR binding FLII interacting protein 1 pseudogene 1 [Source:HGNC Symbol;Acc:HGNC:32937]	1.21628	0.000371377	0.00075595	4.99607	0.000112186	0.857632
ENSG00000129007	CALML4	calmodulin like 4 [Source:HGNC Symbol;Acc:HGNC:18445]	1.21003	0.000174387	1.62179	5.41902	4.68914e-05	1.34035
ENSG00000267706		novel transcript	1.2095	0.000185658	-0.0688208	5.3828	5.04866e-05	1.68877
ENSG00000109193	SULT1E1	sulfotransferase family 1E member 1 [Source:HGNC Symbol;Acc:HGNC:11377]	1.20935	1.25475e-05	0.15918	7.02473	2.10466e-06	4.80671
ENSG00000134575	ACP2	acid phosphatase 2, lysosomal [Source:HGNC Symbol;Acc:HGNC:123]	1.20767	6.35487e-06	4.04507	7.47356	9.40731e-07	4.86278
ENSG00000140009	ESR2	estrogen receptor 2 [Source:HGNC Symbol;Acc:HGNC:3468]	1.20752	0.000205572	0.302896	5.32393	5.69486e-05	1.48184
ENSG00000266714	MYO15B	myosin XVB [Source:HGNC Symbol;Acc:HGNC:14083]	1.20661	6.19037e-06	1.05682	7.49098	9.12286e-07	5.51769
ENSG00000142583	SLC2A5	solute carrier family 2 member 5 [Source:HGNC Symbol;Acc:HGNC:11010]	1.20647	3.08175e-06	0.260411	7.96815	3.99558e-07	6.50459
ENSG00000144893	MED12L	mediator complex subunit 12L [Source:HGNC Symbol;Acc:HGNC:16050]	1.20635	0.00019568	-0.912965	5.35282	5.36778e-05	1.73912
ENSG00000197249	SERPINA1	serpin family A member 1 [Source:HGNC Symbol;Acc:HGNC:8941]	1.206	0.0029651	-0.340144	3.88179	0.00120839	-1.46507
ENSG00000128849	CGNL1	cingulin like 1 [Source:HGNC Symbol;Acc:HGNC:25931]	1.20407	4.74607e-06	1.30995	7.66904	6.68058e-07	5.78654
ENSG00000178966	RMI1	RecQ mediated genome instability 1 [Source:HGNC Symbol;Acc:HGNC:25764]	1.20302	1.34907e-07	2.32675	10.3669	9.59733e-09	9.95663
ENSG00000100292	HMOX1	heme oxygenase 1 [Source:HGNC Symbol;Acc:HGNC:5013]	1.20284	0.000156659	4.26538	5.48038	4.1389e-05	0.921685
ENSG00000170385	SLC30A1	solute carrier family 30 member 1 [Source:HGNC Symbol;Acc:HGNC:11012]	1.2028	1.02046e-07	7.94144	10.6114	6.80084e-09	9.78801
ENSG00000116106	EPHA4	EPH receptor A4 [Source:HGNC Symbol;Acc:HGNC:3388]	1.20179	4.77168e-06	2.45341	7.66567	6.71978e-07	5.51886
ENSG00000164867	NOS3	nitric oxide synthase 3 [Source:HGNC Symbol;Acc:HGNC:7876]	1.19986	0.00132873	-0.123166	4.30674	0.000483263	-0.574677
ENSG00000104219	ZDHHC2	zinc finger DHHC-type palmitoyltransferase 2 [Source:HGNC Symbol;Acc:HGNC:18469]	1.19971	2.21529e-08	3.08304	11.9751	1.10582e-09	12.0603
ENSG00000258130		coiled-coil domain containing 101 (CCDC101) pseudogene	1.19783	0.000205693	0.174566	5.32352	5.69957e-05	1.50691
ENSG00000188599	NPIPP1	nuclear pore complex interacting protein pseudogene 1 [Source:HGNC Symbol;Acc:HGNC:35407]	1.19766	4.79941e-06	2.02918	7.6618	6.76518e-07	5.60557
ENSG00000112139	MDGA1	MAM domain containing glycosylphosphatidylinositol anchor 1 [Source:HGNC Symbol;Acc:HGNC:19267]	1.19761	0.000595758	2.69049	4.73561	0.000193833	-0.366327
ENSG00000163171	CDC42EP3	CDC42 effector protein 3 [Source:HGNC Symbol;Acc:HGNC:16943]	1.19668	0.000390994	5.53394	4.96755	0.000119069	-0.310621
ENSG00000082175	PGR	progesterone receptor [Source:HGNC Symbol;Acc:HGNC:8910]	1.19617	0.00168804	-1.30695	4.181	0.000633251	-0.761127
ENSG00000288695		novel protein, SRD5A3-RP11-177J6.1 readthrough	1.19575	0.00351554	1.31992	3.79197	0.00146781	-2.06285
ENSG00000070759	TESK2	testis associated actin remodelling kinase 2 [Source:HGNC Symbol;Acc:HGNC:11732]	1.19472	0.000108485	1.73602	5.69661	2.67609e-05	1.89082
ENSG00000140961	OSGIN1	oxidative stress induced growth inhibitor 1 [Source:HGNC Symbol;Acc:HGNC:30093]	1.1944	0.000100519	3.1124	5.74271	2.44036e-05	1.65081
ENSG00000166128	RAB8B	RAB8B, member RAS oncogene family [Source:HGNC Symbol;Acc:HGNC:30273]	1.19345	1.81446e-09	5.08469	14.4596	5.97423e-11	14.8335
ENSG00000105523	FAM83E	family with sequence similarity 83 member E [Source:HGNC Symbol;Acc:HGNC:25972]	1.1933	2.1045e-08	3.47394	12.0207	1.04355e-09	12.0542
ENSG00000112715	VEGFA	vascular endothelial growth factor A [Source:HGNC Symbol;Acc:HGNC:12680]	1.19328	1.526e-06	7.89372	8.48208	1.69701e-07	6.42432
ENSG00000182329	KIAA2012	KIAA2012 [Source:HGNC Symbol;Acc:HGNC:51250]	1.19221	5.3547e-05	-0.139072	6.11455	1.17184e-05	3.18186
ENSG00000180998	GPR137C	G protein-coupled receptor 137C [Source:HGNC Symbol;Acc:HGNC:25445]	1.18997	0.000597557	-0.719146	4.73399	0.000194497	0.463023
ENSG00000135407	AVIL	advillin [Source:HGNC Symbol;Acc:HGNC:14188]	1.18908	9.24909e-07	1.15787	8.85526	9.3019e-08	7.85508
ENSG00000215512		ankyrin repeat domain 30A (ANKRD30A) pseudogene	1.18635	7.25026e-05	-0.197845	5.93265	1.67391e-05	2.82669
ENSG00000131634	TMEM204	transmembrane protein 204 [Source:HGNC Symbol;Acc:HGNC:14158]	1.18569	5.78527e-05	0.48765	6.0683	1.28251e-05	2.90829
ENSG00000116761	CTH	cystathionine gamma-lyase [Source:HGNC Symbol;Acc:HGNC:2501]	1.18521	2.01247e-06	0.992	8.27895	2.37105e-07	6.91485
ENSG00000163376	KBTBD8	kelch repeat and BTB domain containing 8 [Source:HGNC Symbol;Acc:HGNC:30691]	1.18438	2.78814e-06	1.52204	8.03787	3.55038e-07	6.37606
ENSG00000121064	SCPEP1	serine carboxypeptidase 1 [Source:HGNC Symbol;Acc:HGNC:29507]	1.18385	8.49397e-11	5.08328	18.1357	1.61737e-12	18.6092
ENSG00000103145	HCFC1R1	host cell factor C1 regulator 1 [Source:HGNC Symbol;Acc:HGNC:21198]	1.1833	4.27569e-05	3.07412	6.25241	8.96977e-06	2.70411
ENSG00000135205	CCDC146	coiled-coil domain containing 146 [Source:HGNC Symbol;Acc:HGNC:29296]	1.18154	3.3858e-06	0.6176	7.90106	4.47933e-07	6.34077
ENSG00000274712		bromodomain PHD finger transcription factor (BPTF) pseudogene	1.18111	0.000132789	0.224421	5.57583	3.41168e-05	2.01598
ENSG00000138134	STAMBPL1	STAM binding protein like 1 [Source:HGNC Symbol;Acc:HGNC:24105]	1.17906	1.41087e-05	1.51037	6.94976	2.4141e-06	4.41122
ENSG00000166473	PKD1L2	polycystin 1 like 2 (gene/pseudogene) [Source:HGNC Symbol;Acc:HGNC:21715]	1.17903	3.14191e-06	0.551747	7.95379	4.09435e-07	6.45181
ENSG00000169026	SLC49A3	solute carrier family 49 member 3 [Source:HGNC Symbol;Acc:HGNC:26177]	1.17651	9.47056e-05	0.286968	5.7771	2.27857e-05	2.41383
ENSG00000108179	PPIF	peptidylprolyl isomerase F [Source:HGNC Symbol;Acc:HGNC:9259]	1.17614	0.00169608	7.2815	4.17839	0.000636828	-2.07134
ENSG00000100697	DICER1	dicer 1, ribonuclease III [Source:HGNC Symbol;Acc:HGNC:17098]	1.17598	0.000220713	5.86711	5.28316	6.19164e-05	0.339749
ENSG00000183785	TUBA8	tubulin alpha 8 [Source:HGNC Symbol;Acc:HGNC:12410]	1.17575	0.0002746	-0.546708	5.16274	7.93571e-05	1.33453
ENSG00000161091	MFSD12	major facilitator superfamily domain containing 12 [Source:HGNC Symbol;Acc:HGNC:28299]	1.17538	9.97476e-12	6.05766	21.2512	1.23324e-13	21.2332
ENSG00000163132	MSX1	msh homeobox 1 [Source:HGNC Symbol;Acc:HGNC:7391]	1.17518	1.85413e-08	1.88588	12.1382	8.99788e-10	12.4949
ENSG00000102921	N4BP1	NEDD4 binding protein 1 [Source:HGNC Symbol;Acc:HGNC:29850]	1.17393	4.15128e-12	6.44642	22.6701	4.28165e-14	22.323
ENSG00000136869	TLR4	toll like receptor 4 [Source:HGNC Symbol;Acc:HGNC:11850]	1.17237	0.000869224	-0.355226	4.53397	0.000297289	-0.139477
ENSG00000185499	MUC1	mucin 1, cell surface associated [Source:HGNC Symbol;Acc:HGNC:7508]	1.17203	0.000480846	4.10295	4.85302	0.000151359	-0.389996
ENSG00000285222	GCNT2	glucosaminyl (N-acetyl) transferase 2 (I blood group) [Source:HGNC Symbol;Acc:HGNC:4204]	1.17175	0.0387901	1.91907	2.51061	0.022515	-4.87877
ENSG00000215077	BRD2	bromodomain containing 2 [Source:HGNC Symbol;Acc:HGNC:1103]	1.17174	2.00469e-06	5.53193	8.2823	2.35792e-07	6.16073
ENSG00000083844	ZNF264	zinc finger protein 264 [Source:HGNC Symbol;Acc:HGNC:13057]	1.17172	1.01478e-06	3.51881	8.78358	1.04269e-07	7.2434
ENSG00000010818	HIVEP2	HIVEP zinc finger 2 [Source:HGNC Symbol;Acc:HGNC:4921]	1.17163	1.91844e-06	6.20493	8.31293	2.24125e-07	6.1457
ENSG00000150394	CDH8	cadherin 8 [Source:HGNC Symbol;Acc:HGNC:1767]	1.17	2.40048e-05	-0.129623	6.61157	4.52481e-06	4.14675
ENSG00000181472	ZBTB2	zinc finger and BTB domain containing 2 [Source:HGNC Symbol;Acc:HGNC:20868]	1.16996	1.37729e-06	4.02125	8.56091	1.49248e-07	6.78388
ENSG00000162924	REL	REL proto-oncogene, NF-kB subunit [Source:HGNC Symbol;Acc:HGNC:9954]	1.16692	1.24719e-06	4.59207	8.63204	1.33006e-07	6.8248
ENSG00000116514	RNF19B	ring finger protein 19B [Source:HGNC Symbol;Acc:HGNC:26886]	1.16674	3.04231e-11	6.50899	19.563	4.74701e-13	19.8115
ENSG00000123612	ACVR1C	activin A receptor type 1C [Source:HGNC Symbol;Acc:HGNC:18123]	1.16513	0.000655826	1.27015	4.68416	0.000216108	-0.169283
ENSG00000077264	PAK3	p21 (RAC1) activated kinase 3 [Source:HGNC Symbol;Acc:HGNC:8592]	1.16499	0.00166125	-0.0620078	4.18966	0.000621554	-0.89788
ENSG00000165917	RAPSN	receptor associated protein of the synapse [Source:HGNC Symbol;Acc:HGNC:9863]	1.16454	0.0190883	-0.522135	2.8966	0.0100748	-3.48456
ENSG00000135747	ZNF670-ZNF695	ZNF670-ZNF695 readthrough (NMD candidate) [Source:HGNC Symbol;Acc:HGNC:49200]	1.16442	0.00711274	-0.310606	3.42197	0.00326974	-2.42755
ENSG00000139410	SDSL	serine dehydratase like [Source:HGNC Symbol;Acc:HGNC:30404]	1.16336	9.89968e-05	2.89821	5.75186	2.39621e-05	1.72542
ENSG00000178467	P4HTM	prolyl 4-hydroxylase, transmembrane [Source:HGNC Symbol;Acc:HGNC:28858]	1.16271	3.70811e-07	1.41355	9.54768	3.18468e-08	8.90917
ENSG00000164430	CGAS	cyclic GMP-AMP synthase [Source:HGNC Symbol;Acc:HGNC:21367]	1.16256	1.73246e-05	1.17891	6.81661	3.08579e-06	4.22553
ENSG00000145244	CORIN	corin, serine peptidase [Source:HGNC Symbol;Acc:HGNC:19012]	1.16088	0.000500257	0.119083	4.8315	0.000158362	0.453417
ENSG00000119986	AVPI1	arginine vasopressin induced 1 [Source:HGNC Symbol;Acc:HGNC:30898]	1.15968	1.05843e-07	5.83481	10.5747	7.15889e-09	9.77074
ENSG00000256664		ribosomal L24 domain containing 1 (RSL24D1) pseudogene	1.15783	0.00134118	0.953196	4.30138	0.000488856	-0.861995
ENSG00000273340	MICE	MHC class I polypeptide-related sequence E (pseudogene) [Source:HGNC Symbol;Acc:HGNC:7094]	1.15687	0.000137283	-1.13621	5.55694	3.5444e-05	1.63411
ENSG00000171658	NMRAL2P	NmrA like redox sensor 2, pseudogene [Source:HGNC Symbol;Acc:HGNC:52332]	1.15674	1.02469e-06	3.58556	8.77634	1.05483e-07	7.21598
ENSG00000173786	CNP	2',3'-cyclic nucleotide 3' phosphodiesterase [Source:HGNC Symbol;Acc:HGNC:2158]	1.15544	1.55301e-06	6.83789	8.46885	1.7341e-07	6.40049
ENSG00000064012	CASP8	caspase 8 [Source:HGNC Symbol;Acc:HGNC:1509]	1.15542	5.57691e-11	4.56773	18.7233	9.66412e-13	19.1905
ENSG00000169136	ATF5	activating transcription factor 5 [Source:HGNC Symbol;Acc:HGNC:790]	1.15521	1.64543e-11	5.57063	20.4921	2.23212e-13	20.6372
ENSG00000136643	RPS6KC1	ribosomal protein S6 kinase C1 [Source:HGNC Symbol;Acc:HGNC:10439]	1.15437	3.1411e-11	5.24252	19.5194	4.92192e-13	19.8341
ENSG00000158106	RHPN1	rhophilin Rho GTPase binding protein 1 [Source:HGNC Symbol;Acc:HGNC:19973]	1.1541	0.000102667	1.80099	5.73063	2.49997e-05	1.94126
ENSG00000162817	C1orf115	chromosome 1 open reading frame 115 [Source:HGNC Symbol;Acc:HGNC:25873]	1.15363	1.02801e-08	2.55861	12.7071	4.45867e-10	13.1003
ENSG00000204564	C6orf136	chromosome 6 open reading frame 136 [Source:HGNC Symbol;Acc:HGNC:21301]	1.15355	4.26837e-06	1.85353	7.74365	5.87025e-07	5.7875
ENSG00000259511	UBE2Q2L	ubiquitin conjugating enzyme E2 Q2 like [Source:HGNC Symbol;Acc:HGNC:44656]	1.1523	0.00259977	-0.391429	3.95089	0.0010406	-1.28052
ENSG00000168280	KIF5C	kinesin family member 5C [Source:HGNC Symbol;Acc:HGNC:6325]	1.15207	5.78595e-06	0.0145419	7.53555	8.43506e-07	5.82679
ENSG00000138675	FGF5	fibroblast growth factor 5 [Source:HGNC Symbol;Acc:HGNC:3683]	1.15125	5.22195e-08	2.34634	11.1879	3.09002e-09	11.1122
ENSG00000243422	RPL23AP49	ribosomal protein L23a pseudogene 49 [Source:HGNC Symbol;Acc:HGNC:35689]	1.15067	0.00209843	0.358913	4.06517	0.000812908	-1.22066
ENSG00000123342	MMP19	matrix metallopeptidase 19 [Source:HGNC Symbol;Acc:HGNC:7165]	1.15045	2.4115e-05	0.749351	6.6087	4.54929e-06	3.74189
ENSG00000120539	MASTL	microtubule associated serine/threonine kinase like [Source:HGNC Symbol;Acc:HGNC:19042]	1.14938	4.45081e-06	3.37178	7.71534	6.16493e-07	5.41751
ENSG00000165091	TMC1	transmembrane channel like 1 [Source:HGNC Symbol;Acc:HGNC:16513]	1.1491	0.018146	-0.554279	2.92348	0.00951752	-3.40371
ENSG00000102057	KCND1	potassium voltage-gated channel subfamily D member 1 [Source:HGNC Symbol;Acc:HGNC:6237]	1.14708	0.000689812	0.0121745	4.65766	0.000228584	0.139473
ENSG00000164674	SYTL3	synaptotagmin like 3 [Source:HGNC Symbol;Acc:HGNC:15587]	1.14696	1.48163e-05	2.01467	6.91892	2.55477e-06	4.22869
ENSG00000148832	PAOX	polyamine oxidase [Source:HGNC Symbol;Acc:HGNC:20837]	1.14652	8.9701e-05	2.08804	5.80895	2.13859e-05	2.01608
ENSG00000161405	IKZF3	IKAROS family zinc finger 3 [Source:HGNC Symbol;Acc:HGNC:13178]	1.14541	0.00365099	-0.327577	3.77204	0.00153257	-1.67933
ENSG00000010295	IFFO1	intermediate filament family orphan 1 [Source:HGNC Symbol;Acc:HGNC:24970]	1.14425	1.86172e-06	0.33332	8.33485	2.16145e-07	7.06791
ENSG00000248592	STIMATE-MUSTN1	STIMATE-MUSTN1 readthrough [Source:HGNC Symbol;Acc:HGNC:38834]	1.14238	1.08432e-05	2.50617	7.12177	1.7643e-06	4.49914
ENSG00000128272	ATF4	activating transcription factor 4 [Source:HGNC Symbol;Acc:HGNC:786]	1.14227	7.00579e-06	7.84862	7.40889	1.05469e-06	4.51875
ENSG00000176472	ZNF575	zinc finger protein 575 [Source:HGNC Symbol;Acc:HGNC:27606]	1.14146	7.94679e-06	0.199656	7.32604	1.2221e-06	5.41633
ENSG00000128564	VGF	VGF nerve growth factor inducible [Source:HGNC Symbol;Acc:HGNC:12684]	1.14126	0.00103958	-1.0741	4.43677	0.000365794	-0.124226
ENSG00000198435	NRARP	NOTCH regulated ankyrin repeat protein [Source:HGNC Symbol;Acc:HGNC:33843]	1.13892	0.00549456	6.52051	3.55708	0.00244122	-3.4026
ENSG00000146021	KLHL3	kelch like family member 3 [Source:HGNC Symbol;Acc:HGNC:6354]	1.13834	1.2281e-07	3.08989	10.4451	8.59058e-09	9.92226
ENSG00000164442	CITED2	Cbp/p300 interacting transactivator with Glu/Asp rich carboxy-terminal domain 2 [Source:HGNC Symbol;Acc:HGNC:1987]	1.13741	5.55111e-05	5.46716	6.09299	1.22216e-05	2.03508
ENSG00000140044	JDP2	Jun dimerization protein 2 [Source:HGNC Symbol;Acc:HGNC:17546]	1.13734	9.69843e-06	2.41727	7.19536	1.5447e-06	4.64848
ENSG00000169554	ZEB2	zinc finger E-box binding homeobox 2 [Source:HGNC Symbol;Acc:HGNC:14881]	1.13701	3.76752e-05	1.54302	6.33009	7.72436e-06	3.20234
ENSG00000183397	C19orf71	chromosome 19 open reading frame 71 [Source:HGNC Symbol;Acc:HGNC:34496]	1.13693	2.04085e-06	1.00697	8.26715	2.41798e-07	6.89484
ENSG00000177675	CD163L1	CD163 molecule like 1 [Source:HGNC Symbol;Acc:HGNC:30375]	1.1367	0.00534579	-0.357961	3.57121	0.0023677	-2.2351
ENSG00000182985	CADM1	cell adhesion molecule 1 [Source:HGNC Symbol;Acc:HGNC:5951]	1.13599	2.06536e-05	1.77349	6.70544	3.7948e-06	3.88285
ENSG00000186301	MST1P2	macrophage stimulating 1 pseudogene 2 [Source:HGNC Symbol;Acc:HGNC:7383]	1.13502	0.000130107	0.526115	5.58773	3.33074e-05	1.96443
ENSG00000179532	DNHD1	dynein heavy chain domain 1 [Source:HGNC Symbol;Acc:HGNC:26532]	1.13489	2.87311e-06	3.42996	8.01798	3.67188e-07	5.94703
ENSG00000170629	DPY19L2P2	DPY19L2 pseudogene 2 [Source:HGNC Symbol;Acc:HGNC:21764]	1.13452	0.000762583	1.59861	4.60302	0.000256682	-0.391588
ENSG00000137404	NRM	nurim [Source:HGNC Symbol;Acc:HGNC:8003]	1.13423	0.0180677	0.00175016	2.92588	0.00946926	-3.55704
ENSG00000105792	CFAP69	cilia and flagella associated protein 69 [Source:HGNC Symbol;Acc:HGNC:26107]	1.13421	0.0010935	1.03528	4.41014	0.000387226	-0.660563
ENSG00000129682	FGF13	fibroblast growth factor 13 [Source:HGNC Symbol;Acc:HGNC:3670]	1.13214	1.83588e-05	0.47601	6.77979	3.30398e-06	4.33979
ENSG00000107551	RASSF4	Ras association domain family member 4 [Source:HGNC Symbol;Acc:HGNC:20793]	1.12887	0.000280483	-0.106142	5.15095	8.1317e-05	1.20555
ENSG00000117009	KMO	kynurenine 3-monooxygenase [Source:HGNC Symbol;Acc:HGNC:6381]	1.12834	0.000258227	-0.601011	5.19617	7.40621e-05	1.40694
ENSG00000026751	SLAMF7	SLAM family member 7 [Source:HGNC Symbol;Acc:HGNC:21394]	1.12834	1.48149e-08	4.70525	12.3467	6.93482e-10	12.3047
ENSG00000165030	NFIL3	nuclear factor, interleukin 3 regulated [Source:HGNC Symbol;Acc:HGNC:7787]	1.12806	2.22977e-05	4.52809	6.65763	4.14996e-06	3.25236
ENSG00000162572	SCNN1D	sodium channel epithelial 1 subunit delta [Source:HGNC Symbol;Acc:HGNC:10601]	1.12607	2.47253e-05	0.475812	6.59344	4.68187e-06	3.98415
ENSG00000145526	CDH18	cadherin 18 [Source:HGNC Symbol;Acc:HGNC:1757]	1.12583	0.000763941	-0.850542	4.60191	0.000257286	0.117978
ENSG00000185022	MAFF	MAF bZIP transcription factor F [Source:HGNC Symbol;Acc:HGNC:6780]	1.12572	5.86856e-11	6.68302	18.6386	1.03985e-12	18.9887
ENSG00000266733	TBC1D29P	TBC1 domain family member 29, pseudogene [Source:HGNC Symbol;Acc:HGNC:24509]	1.1248	0.00241508	-0.344079	3.9902	0.000955815	-1.20608
ENSG00000158517	NCF1	neutrophil cytosolic factor 1 [Source:HGNC Symbol;Acc:HGNC:7660]	1.12141	0.000842328	-0.145524	4.55055	0.000286976	-0.0504651
ENSG00000172432	GTPBP2	GTP binding protein 2 [Source:HGNC Symbol;Acc:HGNC:4670]	1.12034	1.67216e-13	6.64849	28.457	1.00606e-15	26.2122
ENSG00000288721		novel protein	1.12033	0.00761676	0.619812	3.38557	0.0035372	-2.7506
ENSG00000166317	SYNPO2L	synaptopodin 2 like [Source:HGNC Symbol;Acc:HGNC:23532]	1.11982	0.000361385	-0.0906842	5.01083	0.000108786	0.843412
ENSG00000041988	THAP3	THAP domain containing 3 [Source:HGNC Symbol;Acc:HGNC:20855]	1.11938	2.97685e-08	3.00618	11.7035	1.56666e-09	11.7102
ENSG00000196141	SPATS2L	spermatogenesis associated serine rich 2 like [Source:HGNC Symbol;Acc:HGNC:24574]	1.11802	2.09066e-12	6.7348	23.8246	1.89369e-14	23.1678
ENSG00000244306	DUXAP10	double homeobox A pseudogene 10 [Source:NCBI gene (formerly Entrezgene);Acc:503639]	1.11701	1.47167e-06	0.954824	8.51008	1.62119e-07	7.28942
ENSG00000169752	NRG4	neuregulin 4 [Source:HGNC Symbol;Acc:HGNC:29862]	1.11603	0.000147001	0.15341	5.51647	3.84681e-05	1.91089
ENSG00000198417	MT1F	metallothionein 1F [Source:HGNC Symbol;Acc:HGNC:7398]	1.1158	5.97363e-07	7.04837	9.18359	5.55695e-08	7.58634
ENSG00000254470	AP5B1	adaptor related protein complex 5 subunit beta 1 [Source:HGNC Symbol;Acc:HGNC:25104]	1.11347	3.24165e-08	5.27882	11.6234	1.73817e-09	11.2895
ENSG00000243302		novel pseudogene	1.11297	6.77978e-06	1.13349	7.4294	1.01708e-06	5.39277
ENSG00000100036	SLC35E4	solute carrier family 35 member E4 [Source:HGNC Symbol;Acc:HGNC:17058]	1.11244	0.000202086	3.06208	5.33391	5.57958e-05	0.825731
ENSG00000007516	BAIAP3	BAI1 associated protein 3 [Source:HGNC Symbol;Acc:HGNC:948]	1.11179	5.90368e-05	0.96936	6.0552	1.31579e-05	2.79063
ENSG00000274750	H3C6	H3 clustered histone 6 [Source:HGNC Symbol;Acc:HGNC:4769]	1.11019	6.4168e-05	2.18556	6.00545	1.45052e-05	2.39558
ENSG00000161692	DBF4B	DBF4 zinc finger B [Source:HGNC Symbol;Acc:HGNC:17883]	1.11015	2.30686e-08	1.98668	11.9349	1.16372e-09	12.1913
ENSG00000130584	ZBTB46	zinc finger and BTB domain containing 46 [Source:HGNC Symbol;Acc:HGNC:16094]	1.10876	1.02701e-05	0.45881	7.15767	1.65338e-06	5.05098
ENSG00000139832	RAB20	RAB20, member RAS oncogene family [Source:HGNC Symbol;Acc:HGNC:18260]	1.1068	9.99016e-07	1.71365	8.79464	1.02445e-07	7.61488
ENSG00000155367	PPM1J	protein phosphatase, Mg2+/Mn2+ dependent 1J [Source:HGNC Symbol;Acc:HGNC:20785]	1.10676	1.80172e-06	3.92589	8.3585	2.07868e-07	6.45112
ENSG00000256087	ZNF432	zinc finger protein 432 [Source:HGNC Symbol;Acc:HGNC:20810]	1.10645	1.39772e-09	5.47519	14.7636	4.30637e-11	15.142
ENSG00000249755		CD53 molecule (CD53) pseudogene	1.10605	0.0396184	-1.19345	2.49889	0.0230612	-4.09171
ENSG00000278605	TSEN34	tRNA splicing endonuclease subunit 34 [Source:HGNC Symbol;Acc:HGNC:15506]	1.10543	3.77397e-05	0.38912	6.32887	7.74256e-06	2.95357
ENSG00000146776	ATXN7L1	ataxin 7 like 1 [Source:HGNC Symbol;Acc:HGNC:22210]	1.1043	2.11437e-06	2.84527	8.24118	2.52466e-07	6.44884
ENSG00000100234	TIMP3	TIMP metallopeptidase inhibitor 3 [Source:HGNC Symbol;Acc:HGNC:11822]	1.10416	2.3032e-11	5.51974	19.965	3.41103e-13	20.2031
ENSG00000187764	SEMA4D	semaphorin 4D [Source:HGNC Symbol;Acc:HGNC:10732]	1.10408	0.000970066	0.711755	4.47466	0.000337358	-0.429035
ENSG00000154447	SH3RF1	SH3 domain containing ring finger 1 [Source:HGNC Symbol;Acc:HGNC:17650]	1.10293	0.000202312	5.33508	5.33313	5.5885e-05	0.484162
ENSG00000131480	AOC2	amine oxidase copper containing 2 [Source:HGNC Symbol;Acc:HGNC:549]	1.10279	1.14889e-05	1.69055	7.08334	1.89166e-06	4.60969
ENSG00000106686	SPATA6L	spermatogenesis associated 6 like [Source:HGNC Symbol;Acc:HGNC:25472]	1.10228	3.28471e-05	-0.196147	6.41717	6.53902e-06	3.78633
ENSG00000189060	H1-0	H1.0 linker histone [Source:HGNC Symbol;Acc:HGNC:4714]	1.1011	2.7087e-09	8.1685	14.0251	9.6387e-11	14.2511
ENSG00000115963	RND3	Rho family GTPase 3 [Source:HGNC Symbol;Acc:HGNC:671]	1.10074	3.04741e-10	7.50156	16.5288	7.17274e-12	16.965
ENSG00000169992	NLGN2	neuroligin 2 [Source:HGNC Symbol;Acc:HGNC:14290]	1.10069	1.9252e-11	4.01304	20.2257	2.76211e-13	20.5515
ENSG00000283859	NLGN2	neuroligin 2 [Source:HGNC Symbol;Acc:HGNC:14290]	1.10069	1.9252e-11	4.01304	20.2257	2.76211e-13	20.5515
ENSG00000183153	GJD3	gap junction protein delta 3 [Source:HGNC Symbol;Acc:HGNC:19147]	1.0996	0.000133814	3.10641	5.57126	3.44333e-05	1.30535
ENSG00000187688	TRPV2	transient receptor potential cation channel subfamily V member 2 [Source:HGNC Symbol;Acc:HGNC:18082]	1.09911	4.43498e-08	-0.298142	11.3324	2.5481e-09	11.5282
ENSG00000102755	FLT1	fms related receptor tyrosine kinase 1 [Source:HGNC Symbol;Acc:HGNC:3763]	1.0984	0.00389421	-0.953526	3.73864	0.00164754	-1.64304
ENSG00000078814	MYH7B	myosin heavy chain 7B [Source:HGNC Symbol;Acc:HGNC:15906]	1.09657	3.24023e-05	-0.576488	6.42606	6.42905e-06	3.87274
ENSG00000206500	RNF39	ring finger protein 39 [Source:HGNC Symbol;Acc:HGNC:18064]	1.09637	9.18173e-06	-1.14546	7.22996	1.45147e-06	4.85729
ENSG00000106462	EZH2	enhancer of zeste 2 polycomb repressive complex 2 subunit [Source:HGNC Symbol;Acc:HGNC:3527]	1.09523	0.000577949	3.06021	4.75181	0.000187313	-0.419938
ENSG00000111913	RIPOR2	RHO family interacting cell polarization regulator 2 [Source:HGNC Symbol;Acc:HGNC:13872]	1.0946	0.00188456	-0.561987	4.12251	0.000718313	-0.871276
ENSG00000153902	LGI4	leucine rich repeat LGI family member 4 [Source:HGNC Symbol;Acc:HGNC:18712]	1.09388	0.00120721	-0.458925	4.35787	0.000433079	-0.393451
ENSG00000162992	NEUROD1	neuronal differentiation 1 [Source:HGNC Symbol;Acc:HGNC:7762]	1.09338	0.00945411	-1.08003	3.27128	0.00452547	-2.57595
ENSG00000265972	TXNIP	thioredoxin interacting protein [Source:HGNC Symbol;Acc:HGNC:16952]	1.09259	0.000741718	8.10713	4.6184	0.000248433	-1.10791
ENSG00000172915	NBEA	neurobeachin [Source:HGNC Symbol;Acc:HGNC:7648]	1.09218	2.46397e-05	0.646256	6.59566	4.66239e-06	3.94551
ENSG00000263528	IKBKE	inhibitor of nuclear factor kappa B kinase subunit epsilon [Source:HGNC Symbol;Acc:HGNC:14552]	1.09213	1.82292e-09	3.76859	14.4535	6.01412e-11	14.9813
ENSG00000166455	C16orf46	chromosome 16 open reading frame 46 [Source:HGNC Symbol;Acc:HGNC:26525]	1.09171	0.0127781	-0.485064	3.11116	0.00638167	-3.04583
ENSG00000173198	CYSLTR1	cysteinyl leukotriene receptor 1 [Source:HGNC Symbol;Acc:HGNC:17451]	1.09154	0.00613015	-0.400224	3.50083	0.00275725	-2.24246
ENSG00000272419	LINC01145	long intergenic non-protein coding RNA 1145 [Source:HGNC Symbol;Acc:HGNC:49462]	1.08991	1.27473e-08	3.69201	12.4989	5.74789e-10	12.6363
ENSG00000213903	LTB4R	leukotriene B4 receptor [Source:HGNC Symbol;Acc:HGNC:6713]	1.08916	7.27274e-07	3.12149	9.03712	6.98183e-08	7.72528
ENSG00000285456	LTB4R	leukotriene B4 receptor [Source:HGNC Symbol;Acc:HGNC:6713]	1.08916	7.27274e-07	3.12149	9.03712	6.98183e-08	7.72528
ENSG00000185966	LCE3E	late cornified envelope 3E [Source:HGNC Symbol;Acc:HGNC:29463]	1.08883	0.00444161	1.27278	3.66956	0.00191349	-2.3389
ENSG00000176476	SGF29	SAGA complex associated factor 29 [Source:HGNC Symbol;Acc:HGNC:25156]	1.08852	2.18303e-05	2.15896	6.67007	4.0543e-06	3.72403
ENSG00000139263	LRIG3	leucine rich repeats and immunoglobulin like domains 3 [Source:HGNC Symbol;Acc:HGNC:30991]	1.08845	0.00016561	4.32203	5.44899	4.41153e-05	0.840885
ENSG00000172031	EPHX4	epoxide hydrolase 4 [Source:HGNC Symbol;Acc:HGNC:23758]	1.08841	0.000858807	1.50488	4.5399	0.000293556	-0.511407
ENSG00000206460	CDSN	corneodesmosin [Source:HGNC Symbol;Acc:HGNC:1802]	1.08817	0.000480843	3.07189	4.85312	0.000151326	-0.199112
ENSG00000273992	NLRP2	NLR family pyrin domain containing 2 [Source:HGNC Symbol;Acc:HGNC:22948]	1.08816	0.0122232	-0.22008	3.13467	0.00606835	-3.08175
ENSG00000196611	MMP1	matrix metallopeptidase 1 [Source:HGNC Symbol;Acc:HGNC:7155]	1.08803	7.32815e-13	7.87302	25.7297	5.32956e-15	24.4865
ENSG00000152213	ARL11	ADP ribosylation factor like GTPase 11 [Source:HGNC Symbol;Acc:HGNC:24046]	1.08792	0.000721645	-0.227642	4.63324	0.000240732	0.112436
ENSG00000143178	TBX19	T-box transcription factor 19 [Source:HGNC Symbol;Acc:HGNC:11596]	1.08764	3.01731e-07	1.76023	9.71325	2.48461e-08	9.08681
ENSG00000159873	CCDC117	coiled-coil domain containing 117 [Source:HGNC Symbol;Acc:HGNC:26599]	1.08718	2.2866e-05	3.60227	6.64157	4.27688e-06	3.36439
ENSG00000132677	RHBG	Rh family B glycoprotein [Source:HGNC Symbol;Acc:HGNC:14572]	1.08676	0.000588593	-0.362706	4.74191	0.000191269	0.407612
ENSG00000147614	ATP6V0D2	ATPase H+ transporting V0 subunit d2 [Source:HGNC Symbol;Acc:HGNC:18266]	1.08674	0.000111505	0.784103	5.67839	2.77561e-05	2.06605
ENSG00000224736	HLA-V	major histocompatibility complex, class I, V (pseudogene) [Source:HGNC Symbol;Acc:HGNC:23482]	1.0861	0.000378411	3.00869	4.98551	0.000114687	0.0989947
ENSG00000235169	SMIM1	small integral membrane protein 1 (Vel blood group) [Source:HGNC Symbol;Acc:HGNC:44204]	1.08495	8.27559e-05	0.302209	5.8577	1.94128e-05	2.5703
ENSG00000166483	WEE1	WEE1 G2 checkpoint kinase [Source:HGNC Symbol;Acc:HGNC:12761]	1.08426	2.06642e-05	4.90799	6.70497	3.79812e-06	3.30006
ENSG00000168077	SCARA3	scavenger receptor class A member 3 [Source:HGNC Symbol;Acc:HGNC:19000]	1.08218	3.50035e-08	1.22911	11.5468	1.92085e-09	11.5879
ENSG00000049249	TNFRSF9	TNF receptor superfamily member 9 [Source:HGNC Symbol;Acc:HGNC:11924]	1.08148	1.51769e-05	0.0211619	6.90393	2.62624e-06	4.66885
ENSG00000236418	HLA-DQA1	major histocompatibility complex, class II, DQ alpha 1 [Source:HGNC Symbol;Acc:HGNC:4942]	1.08079	0.000117642	2.00273	5.64604	2.96186e-05	1.71485
ENSG00000277111	PLEKHM1	pleckstrin homology and RUN domain containing M1 [Source:HGNC Symbol;Acc:HGNC:29017]	1.08065	0.00755155	0.238648	3.39048	0.00349992	-2.68052
ENSG00000167755	KLK6	kallikrein related peptidase 6 [Source:HGNC Symbol;Acc:HGNC:6367]	1.07961	0.000566527	3.30011	4.7635	0.000182749	-0.458037
ENSG00000261011	AGAP11	ArfGAP with GTPase domain, ankyrin repeat and PH domain 11 [Source:HGNC Symbol;Acc:HGNC:29421]	1.07897	4.43425e-05	0.499761	6.23014	9.36395e-06	3.25429
ENSG00000184454	NCMAP	non-compact myelin associated protein [Source:HGNC Symbol;Acc:HGNC:29332]	1.07846	0.0101564	-0.965455	3.2335	0.00490866	-2.6918
ENSG00000147180	ZNF711	zinc finger protein 711 [Source:HGNC Symbol;Acc:HGNC:13128]	1.07797	3.10327e-07	1.33211	9.69198	2.56469e-08	9.14025
ENSG00000154803	FLCN	folliculin [Source:HGNC Symbol;Acc:HGNC:27310]	1.07522	6.1247e-05	5.79186	6.03207	1.37675e-05	1.88908
ENSG00000171236	LRG1	leucine rich alpha-2-glycoprotein 1 [Source:HGNC Symbol;Acc:HGNC:29480]	1.07431	3.45172e-05	0.0829786	6.38721	6.92398e-06	3.54319
ENSG00000274145	RILP	Rab interacting lysosomal protein [Source:HGNC Symbol;Acc:HGNC:30266]	1.07327	0.000160052	1.39003	5.4675	4.24866e-05	1.49714
ENSG00000204323	SMIM5	small integral membrane protein 5 [Source:HGNC Symbol;Acc:HGNC:40030]	1.07191	3.92681e-05	1.82985	6.30502	8.10545e-06	3.07293
ENSG00000120068	HOXB8	homeobox B8 [Source:HGNC Symbol;Acc:HGNC:5119]	1.07065	0.00829459	-0.569071	3.33938	0.00390792	-2.54253
ENSG00000172361	CFAP53	cilia and flagella associated protein 53 [Source:HGNC Symbol;Acc:HGNC:26530]	1.06639	0.000583856	1.59842	4.74632	0.000189497	-0.0971899
ENSG00000167995	BEST1	bestrophin 1 [Source:HGNC Symbol;Acc:HGNC:12703]	1.06446	1.86307e-07	1.79039	10.0986	1.41039e-08	9.66313
ENSG00000139679	LPAR6	lysophosphatidic acid receptor 6 [Source:HGNC Symbol;Acc:HGNC:15520]	1.06396	3.68137e-06	4.36456	7.84404	4.93851e-07	5.48495
ENSG00000269825		novel zinc finger protein	1.06308	2.54704e-06	4.1807	8.1065	3.16254e-07	5.97518
ENSG00000153147	SMARCA5	SWI/SNF related, matrix associated, actin dependent regulator of chromatin, subfamily a, member 5 [Source:HGNC Symbol;Acc:HGNC:11101]	1.06298	2.66444e-09	6.96059	14.0436	9.44226e-11	14.2629
ENSG00000175643	RMI2	RecQ mediated genome instability 2 [Source:HGNC Symbol;Acc:HGNC:28349]	1.06291	6.11182e-05	1.97066	6.03388	1.37188e-05	2.4992
ENSG00000006194	ZNF263	zinc finger protein 263 [Source:HGNC Symbol;Acc:HGNC:13056]	1.06131	0.00224351	5.00333	4.02943	0.00087812	-2.2917
ENSG00000112763	BTN2A1	butyrophilin subfamily 2 member A1 [Source:HGNC Symbol;Acc:HGNC:1136]	1.0598	3.1656e-10	4.40841	16.4694	7.59744e-12	17.0562
ENSG00000205307	SAP25	Sin3A associated protein 25 [Source:HGNC Symbol;Acc:HGNC:41908]	1.05932	0.00202442	-0.702685	4.08468	0.000779385	-0.93656
ENSG00000178764	ZHX2	zinc fingers and homeoboxes 2 [Source:HGNC Symbol;Acc:HGNC:18513]	1.05691	2.09474e-05	3.81232	6.69692	3.8557e-06	3.43158
ENSG00000125144	MT1G	metallothionein 1G [Source:HGNC Symbol;Acc:HGNC:7399]	1.05634	3.29956e-08	11.309	11.6061	1.77794e-09	11.2572
ENSG00000128596	CCDC136	coiled-coil domain containing 136 [Source:HGNC Symbol;Acc:HGNC:22225]	1.05518	0.0107584	-1.74162	3.20284	0.00524298	-2.70933
ENSG00000119321	FKBP15	FKBP prolyl isomerase family member 15 [Source:HGNC Symbol;Acc:HGNC:23397]	1.05487	8.7657e-05	7.05916	5.82278	2.08059e-05	1.42239
ENSG00000168003	SLC3A2	solute carrier family 3 member 2 [Source:HGNC Symbol;Acc:HGNC:11026]	1.05447	0.00138615	7.47852	4.2845	0.000506897	-1.84394
ENSG00000100068	LRP5L	LDL receptor related protein 5 like [Source:HGNC Symbol;Acc:HGNC:25323]	1.05066	2.28512e-05	1.935	6.64248	4.26958e-06	3.71763
ENSG00000172716	SLFN11	schlafen family member 11 [Source:HGNC Symbol;Acc:HGNC:26633]	1.05002	2.90377e-05	-0.191362	6.49291	5.66163e-06	3.74282
ENSG00000169255	B3GALNT1	beta-1,3-N-acetylgalactosaminyltransferase 1 (globoside blood group) [Source:HGNC Symbol;Acc:HGNC:918]	1.04952	4.69258e-06	2.14361	7.67854	6.57116e-07	5.56884
ENSG00000197857	ZNF44	zinc finger protein 44 [Source:HGNC Symbol;Acc:HGNC:13110]	1.04761	1.38164e-08	2.8802	12.4228	6.31216e-10	12.6774
ENSG00000166750	SLFN5	schlafen family member 5 [Source:HGNC Symbol;Acc:HGNC:28286]	1.04717	4.08224e-05	7.35772	6.28119	8.48567e-06	2.35229
ENSG00000228049	POLR2J2	RNA polymerase II subunit J2 [Source:HGNC Symbol;Acc:HGNC:23208]	1.0471	0.00313354	0.12262	3.8535	0.0012847	-1.63257
ENSG00000114933	INO80D	INO80 complex subunit D [Source:HGNC Symbol;Acc:HGNC:25997]	1.04687	2.77314e-06	2.45615	8.04169	3.52751e-07	6.18109
ENSG00000283510	INO80D	INO80 complex subunit D [Source:HGNC Symbol;Acc:HGNC:25997]	1.04687	2.77314e-06	2.45615	8.04169	3.52751e-07	6.18109
ENSG00000130766	SESN2	sestrin 2 [Source:HGNC Symbol;Acc:HGNC:20746]	1.0456	6.49099e-06	4.15689	7.45928	9.64743e-07	4.81887
ENSG00000285069	SESN2	sestrin 2 [Source:HGNC Symbol;Acc:HGNC:20746]	1.0456	6.49099e-06	4.15689	7.45928	9.64743e-07	4.81887
ENSG00000145476	CYP4V2	cytochrome P450 family 4 subfamily V member 2 [Source:HGNC Symbol;Acc:HGNC:23198]	1.04284	0.000110004	2.32737	5.68751	2.72534e-05	1.68205
ENSG00000113504	SLC12A7	solute carrier family 12 member 7 [Source:HGNC Symbol;Acc:HGNC:10915]	1.04276	1.60906e-08	3.92477	12.2701	7.62773e-10	12.3047
ENSG00000140280	LYSMD2	LysM domain containing 2 [Source:HGNC Symbol;Acc:HGNC:28571]	1.041	5.98118e-05	1.73197	6.04747	1.33583e-05	2.57545
ENSG00000160471	COX6B2	cytochrome c oxidase subunit 6B2 [Source:HGNC Symbol;Acc:HGNC:24380]	1.04069	8.66475e-08	1.62791	10.7546	5.57408e-09	10.6594
ENSG00000124171	PARD6B	par-6 family cell polarity regulator beta [Source:HGNC Symbol;Acc:HGNC:16245]	1.03984	1.44496e-05	1.58553	6.93402	2.48485e-06	4.35951
ENSG00000140471	LINS1	lines homolog 1 [Source:HGNC Symbol;Acc:HGNC:30922]	1.03937	1.58734e-07	3.3062	10.2294	1.16807e-08	9.55931
ENSG00000136425	CIB2	calcium and integrin binding family member 2 [Source:HGNC Symbol;Acc:HGNC:24579]	1.03934	1.4008e-08	3.91832	12.4047	6.45473e-10	12.4798
ENSG00000170775	GPR37	G protein-coupled receptor 37 [Source:HGNC Symbol;Acc:HGNC:4494]	1.03917	0.000110343	0.188847	5.68516	2.73822e-05	2.17639
ENSG00000148798	INA	internexin neuronal intermediate filament protein alpha [Source:HGNC Symbol;Acc:HGNC:6057]	1.03789	2.57378e-05	2.40474	6.56827	4.90933e-06	3.4659
ENSG00000173175	ADCY5	adenylate cyclase 5 [Source:HGNC Symbol;Acc:HGNC:236]	1.03743	0.00686231	-0.455313	3.44163	0.00313375	-2.37325
ENSG00000176809	LRRC37A3	leucine rich repeat containing 37 member A3 [Source:HGNC Symbol;Acc:HGNC:32427]	1.03735	1.57241e-09	2.63198	14.6222	5.01093e-11	15.3507
ENSG00000243753	HLA-L	major histocompatibility complex, class I, L (pseudogene) [Source:HGNC Symbol;Acc:HGNC:4970]	1.03709	0.00108773	1.84968	4.41305	0.000384822	-0.864348
ENSG00000016602	CLCA4	chloride channel accessory 4 [Source:HGNC Symbol;Acc:HGNC:2018]	1.03681	2.85263e-05	4.44471	6.50371	5.54682e-06	2.96329
ENSG00000198625	MDM4	MDM4 regulator of p53 [Source:HGNC Symbol;Acc:HGNC:6974]	1.03577	2.52834e-05	2.97245	6.57993	4.80259e-06	3.36696
ENSG00000122188	LAX1	lymphocyte transmembrane adaptor 1 [Source:HGNC Symbol;Acc:HGNC:26005]	1.03537	0.0152452	-0.801053	3.01685	0.00780513	-3.17399
ENSG00000251581	MICE	MHC class I polypeptide-related sequence E (pseudogene) [Source:HGNC Symbol;Acc:HGNC:7094]	1.03531	5.07641e-06	2.92274	7.62448	7.2194e-07	5.33964
ENSG00000197019	SERTAD1	SERTA domain containing 1 [Source:HGNC Symbol;Acc:HGNC:17932]	1.03463	9.42338e-08	4.98743	10.6845	6.14311e-09	9.99223
ENSG00000119782	FKBP1B	FKBP prolyl isomerase 1B [Source:HGNC Symbol;Acc:HGNC:3712]	1.03434	8.56522e-08	4.8853	10.766	5.4874e-09	10.1189
ENSG00000168906	MAT2A	methionine adenosyltransferase 2A [Source:HGNC Symbol;Acc:HGNC:6904]	1.03326	0.000476656	7.89878	4.85889	0.000149504	-0.59595
ENSG00000234709	UPF3AP3	UPF3A pseudogene 3 [Source:HGNC Symbol;Acc:HGNC:38395]	1.03322	0.0151639	-1.07686	3.01994	0.00775391	-3.11156
ENSG00000162733	DDR2	discoidin domain receptor tyrosine kinase 2 [Source:HGNC Symbol;Acc:HGNC:2731]	1.03294	6.20926e-06	1.22803	7.48861	9.16096e-07	5.44489
ENSG00000166669	ATF7IP2	activating transcription factor 7 interacting protein 2 [Source:HGNC Symbol;Acc:HGNC:20397]	1.03259	0.00918795	0.529622	3.28613	0.00438314	-2.93395
ENSG00000143507	DUSP10	dual specificity phosphatase 10 [Source:HGNC Symbol;Acc:HGNC:3065]	1.0319	3.75212e-10	5.9695	16.2531	9.38132e-12	16.7072
ENSG00000182511	FES	FES proto-oncogene, tyrosine kinase [Source:HGNC Symbol;Acc:HGNC:3657]	1.0317	0.00111004	0.394343	4.40234	0.000393744	-0.555728
ENSG00000160570	DEDD2	death effector domain containing 2 [Source:HGNC Symbol;Acc:HGNC:24450]	1.0314	1.93573e-05	4.9588	6.74659	3.51445e-06	3.37173
ENSG00000105287	PRKD2	protein kinase D2 [Source:HGNC Symbol;Acc:HGNC:17293]	1.03115	1.46576e-07	6.18355	10.2951	1.0631e-08	9.33437
ENSG00000144406	UNC80	unc-80 homolog, NALCN channel complex subunit [Source:HGNC Symbol;Acc:HGNC:26582]	1.03097	0.000613176	1.14554	4.72017	0.000200259	-0.0248157
ENSG00000165195	PIGA	phosphatidylinositol glycan anchor biosynthesis class A [Source:HGNC Symbol;Acc:HGNC:8957]	1.03085	1.7208e-05	4.22369	6.82066	3.06275e-06	3.60716
ENSG00000196152	ZNF79	zinc finger protein 79 [Source:HGNC Symbol;Acc:HGNC:13153]	1.02703	2.2591e-06	2.87325	8.1893	2.75275e-07	6.35118
ENSG00000120833	SOCS2	suppressor of cytokine signaling 2 [Source:HGNC Symbol;Acc:HGNC:19382]	1.02595	3.37423e-10	3.63708	16.3813	8.27661e-12	17.0644
ENSG00000162595	DIRAS3	DIRAS family GTPase 3 [Source:HGNC Symbol;Acc:HGNC:687]	1.02566	0.00013284	-0.0932521	5.57551	3.41389e-05	2.05975
ENSG00000159128	IFNGR2	interferon gamma receptor 2 [Source:HGNC Symbol;Acc:HGNC:5440]	1.02534	2.22926e-06	6.63742	8.20017	2.70322e-07	5.93581
ENSG00000197063	MAFG	MAF bZIP transcription factor G [Source:HGNC Symbol;Acc:HGNC:6781]	1.02435	0.000251212	6.41768	5.21205	7.16744e-05	0.165466
ENSG00000076641	PAG1	phosphoprotein membrane anchor with glycosphingolipid microdomains 1 [Source:HGNC Symbol;Acc:HGNC:30043]	1.02391	0.000175724	4.30589	5.41479	4.72974e-05	0.76864
ENSG00000163993	S100P	S100 calcium binding protein P [Source:HGNC Symbol;Acc:HGNC:10504]	1.02369	3.91073e-07	6.37903	9.5089	3.3768e-08	8.12111
ENSG00000185565	LSAMP	limbic system associated membrane protein [Source:HGNC Symbol;Acc:HGNC:6705]	1.02332	0.00931868	-0.852988	3.27869	0.00445387	-2.68364
ENSG00000005073	HOXA11	homeobox A11 [Source:HGNC Symbol;Acc:HGNC:5101]	1.02294	0.000465871	2.60876	4.8719	0.000145475	-0.0614768
ENSG00000171051	FPR1	formyl peptide receptor 1 [Source:HGNC Symbol;Acc:HGNC:3826]	1.02027	0.000215981	0.194778	5.29579	6.0332e-05	1.43955
ENSG00000184557	SOCS3	suppressor of cytokine signaling 3 [Source:HGNC Symbol;Acc:HGNC:19391]	1.02027	3.25612e-06	1.05139	7.92836	4.27548e-07	6.25199
ENSG00000171223	JUNB	JunB proto-oncogene, AP-1 transcription factor subunit [Source:HGNC Symbol;Acc:HGNC:6205]	1.01973	1.56694e-09	7.80025	14.628	4.98018e-11	14.9377
ENSG00000285641		novel protein	1.01933	0.00315005	1.8182	3.85078	0.0012923	-2.07281
ENSG00000184584	STING1	stimulator of interferon response cGAMP interactor 1 [Source:HGNC Symbol;Acc:HGNC:27962]	1.01832	1.76141e-07	3.944	10.1472	1.3148e-08	9.32567
ENSG00000288243	STING1	stimulator of interferon response cGAMP interactor 1 [Source:HGNC Symbol;Acc:HGNC:27962]	1.01832	1.76141e-07	3.944	10.1472	1.3148e-08	9.32567
ENSG00000159208	CIART	circadian associated repressor of transcription [Source:HGNC Symbol;Acc:HGNC:25200]	1.01822	2.54365e-08	3.48787	11.8453	1.30504e-09	11.8122
ENSG00000278616	BEND3P3	BEN domain containing 3 pseudogene 3 [Source:HGNC Symbol;Acc:HGNC:45016]	1.01782	0.00155555	-0.2888	4.22376	0.000577586	-0.776978
ENSG00000196628	TCF4	transcription factor 4 [Source:HGNC Symbol;Acc:HGNC:11634]	1.01775	1.14844e-05	2.96076	7.08417	1.8888e-06	4.32716
ENSG00000091651	ORC6	origin recognition complex subunit 6 [Source:HGNC Symbol;Acc:HGNC:17151]	1.0175	0.000106736	3.65781	5.70728	2.61954e-05	1.48137
ENSG00000139112	GABARAPL1	GABA type A receptor associated protein like 1 [Source:HGNC Symbol;Acc:HGNC:4068]	1.01708	9.2279e-06	4.83517	7.22694	1.45938e-06	4.29802
ENSG00000035862	TIMP2	TIMP metallopeptidase inhibitor 2 [Source:HGNC Symbol;Acc:HGNC:11821]	1.01646	1.19816e-05	6.55154	7.05549	1.98994e-06	3.85906
ENSG00000146112	PPP1R18	protein phosphatase 1 regulatory subunit 18 [Source:HGNC Symbol;Acc:HGNC:29413]	1.0163	1.07772e-06	7.05448	8.73841	1.12083e-07	6.84923
ENSG00000092330	TINF2	TERF1 interacting nuclear factor 2 [Source:HGNC Symbol;Acc:HGNC:11824]	1.01549	0.000405428	5.86872	4.9471	0.000124269	-0.375573
ENSG00000284915	TINF2	TERF1 interacting nuclear factor 2 [Source:HGNC Symbol;Acc:HGNC:11824]	1.01549	0.000405428	5.86872	4.9471	0.000124269	-0.375573
ENSG00000135643	KCNMB4	potassium calcium-activated channel subfamily M regulatory beta subunit 4 [Source:HGNC Symbol;Acc:HGNC:6289]	1.01541	0.000200077	1.5747	5.33973	5.51352e-05	1.18313
ENSG00000205358	MT1H	metallothionein 1H [Source:HGNC Symbol;Acc:HGNC:7400]	1.01519	1.61104e-06	9.21249	8.44207	1.81183e-07	6.37921
ENSG00000213199	ASIC3	acid sensing ion channel subunit 3 [Source:HGNC Symbol;Acc:HGNC:101]	1.01498	0.00144549	0.167888	4.26247	0.000531462	-0.76522
ENSG00000106034	CPED1	cadherin like and PC-esterase domain containing 1 [Source:HGNC Symbol;Acc:HGNC:26159]	1.01469	0.000348678	-0.735265	5.03052	0.000104413	1.06585
ENSG00000137413	TAF8	TATA-box binding protein associated factor 8 [Source:HGNC Symbol;Acc:HGNC:17300]	1.0142	9.04112e-07	3.97738	8.87214	9.05607e-08	7.30749
ENSG00000180747	SMG1P3	SMG1 pseudogene 3 [Source:HGNC Symbol;Acc:HGNC:49860]	1.01416	9.33208e-05	3.60966	5.78615	2.23785e-05	1.64888
ENSG00000163995	ABLIM2	actin binding LIM protein family member 2 [Source:HGNC Symbol;Acc:HGNC:19195]	1.01265	3.26502e-05	2.37948	6.42067	6.4955e-06	3.14709
ENSG00000114315	HES1	hes family bHLH transcription factor 1 [Source:HGNC Symbol;Acc:HGNC:5192]	1.01138	8.63783e-06	6.59986	7.27317	1.34322e-06	4.26778
ENSG00000166881	NEMP1	nuclear envelope integral membrane protein 1 [Source:HGNC Symbol;Acc:HGNC:29001]	1.01114	2.86867e-07	3.74373	9.75287	2.34235e-08	8.7565
ENSG00000144445	KANSL1L	KAT8 regulatory NSL complex subunit 1 like [Source:HGNC Symbol;Acc:HGNC:26310]	1.01074	2.00727e-05	2.62614	6.72343	3.66948e-06	3.71689
ENSG00000141738	GRB7	growth factor receptor bound protein 7 [Source:HGNC Symbol;Acc:HGNC:4567]	1.0104	1.85002e-09	5.13143	14.4344	6.14024e-11	14.797
ENSG00000011132	APBA3	amyloid beta precursor protein binding family A member 3 [Source:HGNC Symbol;Acc:HGNC:580]	1.01005	7.25962e-06	4.13735	7.38587	1.09866e-06	4.68388
ENSG00000170909	OSCAR	osteoclast associated Ig-like receptor [Source:HGNC Symbol;Acc:HGNC:29960]	1.00993	0.0104435	0.154304	3.21856	0.00506882	-3.01819
ENSG00000165507	DEPP1	DEPP1 autophagy regulator [Source:HGNC Symbol;Acc:HGNC:23355]	1.00954	5.17778e-05	3.6676	6.13586	1.12422e-05	2.35276
ENSG00000144824	PHLDB2	pleckstrin homology like domain family B member 2 [Source:HGNC Symbol;Acc:HGNC:29573]	1.00943	3.01052e-06	7.13253	7.98343	3.89327e-07	5.55062
ENSG00000196911	KPNA5	karyopherin subunit alpha 5 [Source:HGNC Symbol;Acc:HGNC:6398]	1.00861	2.46649e-06	1.99805	8.12881	3.04621e-07	6.43595
ENSG00000136696	IL36B	interleukin 36 beta [Source:HGNC Symbol;Acc:HGNC:15564]	1.00851	0.000340398	-0.686966	5.04419	0.000101484	0.969684
ENSG00000052795	FNIP2	folliculin interacting protein 2 [Source:HGNC Symbol;Acc:HGNC:29280]	1.00836	8.60432e-05	5.23528	5.83396	2.03489e-05	1.53232
ENSG00000183891	TTC32	tetratricopeptide repeat domain 32 [Source:HGNC Symbol;Acc:HGNC:32954]	1.00743	6.59362e-05	1.32882	5.98908	1.4979e-05	2.57409
ENSG00000167562	ZNF701	zinc finger protein 701 [Source:HGNC Symbol;Acc:HGNC:25597]	1.00439	3.21687e-08	2.75634	11.6324	1.71789e-09	11.6575
ENSG00000137101	CD72	CD72 molecule [Source:HGNC Symbol;Acc:HGNC:1696]	1.00415	4.16938e-05	0.255608	6.26842	8.69711e-06	3.39577
ENSG00000172320	OR5A1	olfactory receptor family 5 subfamily A member 1 [Source:HGNC Symbol;Acc:HGNC:8319]	1.00361	0.00784778	-0.920989	3.36916	0.00366472	-2.39579
ENSG00000181785	OR5AS1	olfactory receptor family 5 subfamily AS member 1 [Source:HGNC Symbol;Acc:HGNC:15261]	1.00279	6.87647e-05	0.924611	5.96389	1.57397e-05	2.62967
ENSG00000136531	SCN2A	sodium voltage-gated channel alpha subunit 2 [Source:HGNC Symbol;Acc:HGNC:10588]	1.00151	8.39317e-05	1.04504	5.84903	1.97496e-05	2.29943
ENSG00000173083	HPSE	heparanase [Source:HGNC Symbol;Acc:HGNC:5164]	1.00121	1.40519e-05	2.0593	6.95301	2.39974e-06	4.24855
ENSG00000188603	CLN3	CLN3 lysosomal/endosomal transmembrane protein, battenin [Source:HGNC Symbol;Acc:HGNC:2074]	1.00117	4.95575e-07	4.50418	9.32537	4.46591e-08	7.97116
ENSG00000091129	NRCAM	neuronal cell adhesion molecule [Source:HGNC Symbol;Acc:HGNC:7994]	1.00069	4.36895e-10	4.22723	16.0598	1.1352e-11	16.6619
ENSG00000188732	FAM221A	family with sequence similarity 221 member A [Source:HGNC Symbol;Acc:HGNC:27977]	1.00037	0.00025985	0.214953	5.19291	7.45618e-05	1.21735
ENSG00000277147	LINC00869	long intergenic non-protein coding RNA 869 [Source:HGNC Symbol;Acc:HGNC:29050]	1.00024	5.99695e-11	4.6196	18.5976	1.07756e-12	19.0696
ENSG00000270181	BIVM-ERCC5	BIVM-ERCC5 readthrough [Source:HGNC Symbol;Acc:HGNC:43690]	-3.45129	0.00184953	-1.53446	-4.13251	0.000702995	-0.559881
ENSG00000235360	C6orf47	chromosome 6 open reading frame 47 [Source:HGNC Symbol;Acc:HGNC:19076]	-3.08059	0.0258482	1.25494	-2.73577	0.0141298	-4.11197
ENSG00000117152	RGS4	regulator of G protein signaling 4 [Source:HGNC Symbol;Acc:HGNC:10000]	-2.9876	5.95378e-11	2.664	-18.6177	1.05889e-12	19.3827
ENSG00000128606	LRRC17	leucine rich repeat containing 17 [Source:HGNC Symbol;Acc:HGNC:16895]	-2.68258	3.48618e-05	-0.744158	-6.38081	7.00923e-06	3.77302
ENSG00000237649	KIFC1	kinesin family member C1 [Source:HGNC Symbol;Acc:HGNC:6389]	-2.66925	0.00265412	-1.76057	-3.93972	0.00106603	-1.1199
ENSG00000081842	PCDHA6	protocadherin alpha 6 [Source:HGNC Symbol;Acc:HGNC:8672]	-2.60517	0.000255627	-1.06336	-5.20174	7.32149e-05	1.55759
ENSG00000124875	CXCL6	C-X-C motif chemokine ligand 6 [Source:HGNC Symbol;Acc:HGNC:10643]	-2.54647	2.26157e-07	0.29668	-9.93801	1.78234e-08	9.65963
ENSG00000145934	TENM2	teneurin transmembrane protein 2 [Source:HGNC Symbol;Acc:HGNC:29943]	-2.50756	8.00004e-15	6.72249	-36.2375	1.79836e-17	30.3561
ENSG00000125675	GRIA3	glutamate ionotropic receptor AMPA type subunit 3 [Source:HGNC Symbol;Acc:HGNC:4573]	-2.49761	2.92302e-06	0.0468019	-8.00567	3.74919e-07	6.65312
ENSG00000142619	PADI3	peptidyl arginine deiminase 3 [Source:HGNC Symbol;Acc:HGNC:18337]	-2.22443	1.46046e-09	0.518433	-14.7106	4.5576e-11	15.6215
ENSG00000280549	PADI3	peptidyl arginine deiminase 3 [Source:HGNC Symbol;Acc:HGNC:18337]	-2.22443	1.46046e-09	0.518433	-14.7106	4.5576e-11	15.6215
ENSG00000169067	ACTBL2	actin beta like 2 [Source:HGNC Symbol;Acc:HGNC:17780]	-2.15956	1.10028e-05	-0.7294	-7.11258	1.79391e-06	5.16983
ENSG00000177614	PGBD5	piggyBac transposable element derived 5 [Source:HGNC Symbol;Acc:HGNC:19405]	-2.11439	2.84173e-10	3.7297	-16.613	6.61347e-12	17.3226
ENSG00000175065	DSG4	desmoglein 4 [Source:HGNC Symbol;Acc:HGNC:21307]	-2.04355	4.81248e-06	4.73949	-7.6597	6.78997e-07	5.13857
ENSG00000134760	DSG1	desmoglein 1 [Source:HGNC Symbol;Acc:HGNC:3048]	-2.02866	3.02899e-10	4.48525	-16.538	7.10936e-12	17.148
ENSG00000107719	PALD1	phosphatase domain containing paladin 1 [Source:HGNC Symbol;Acc:HGNC:23530]	-2.02517	2.30933e-07	0.135345	-9.9202	1.82953e-08	9.71345
ENSG00000095970	TREM2	triggering receptor expressed on myeloid cells 2 [Source:HGNC Symbol;Acc:HGNC:17761]	-1.98409	1.19304e-05	-1.79773	-7.05861	1.97865e-06	5.16814
ENSG00000099260	PALMD	palmdelphin [Source:HGNC Symbol;Acc:HGNC:15846]	-1.94522	1.36419e-06	1.67619	-8.56868	1.47377e-07	7.31409
ENSG00000145824	CXCL14	C-X-C motif chemokine ligand 14 [Source:HGNC Symbol;Acc:HGNC:10640]	-1.91836	1.07071e-09	1.81265	-15.0698	3.11479e-11	15.9376
ENSG00000249158	PCDHA11	protocadherin alpha 11 [Source:HGNC Symbol;Acc:HGNC:8665]	-1.91341	0.00277224	-0.863342	-3.91694	0.00111989	-1.21113
ENSG00000038427	VCAN	versican [Source:HGNC Symbol;Acc:HGNC:2464]	-1.89413	1.33883e-10	6.74147	-17.55	2.74405e-12	17.9866
ENSG00000165474	GJB2	gap junction protein beta 2 [Source:HGNC Symbol;Acc:HGNC:4284]	-1.89303	4.77366e-09	8.84585	-13.4495	1.85265e-10	13.58
ENSG00000234964	FABP5P7	fatty acid binding protein 5 pseudogene 7 [Source:HGNC Symbol;Acc:HGNC:31070]	-1.86826	0.00838069	4.06446	-3.33407	0.00395291	-3.64026
ENSG00000269693		novel transcript	-1.86381	0.0392498	-0.305947	-2.50385	0.0228285	-4.28681
ENSG00000018236	CNTN1	contactin 1 [Source:HGNC Symbol;Acc:HGNC:2171]	-1.80115	1.08923e-09	5.30148	-15.0492	3.18306e-11	15.4867
ENSG00000253537	PCDHGA7	protocadherin gamma subfamily A, 7 [Source:HGNC Symbol;Acc:HGNC:8705]	-1.754	8.72558e-06	1.02511	-7.26492	1.36321e-06	5.15171
ENSG00000148468	FAM171A1	family with sequence similarity 171 member A1 [Source:HGNC Symbol;Acc:HGNC:23522]	-1.69233	1.88784e-12	3.83564	-24.0051	1.67254e-14	23.4759
ENSG00000166897	ELFN2	extracellular leucine rich repeat and fibronectin type III domain containing 2 [Source:HGNC Symbol;Acc:HGNC:29396]	-1.69017	7.31024e-10	2.52796	-15.49	2.01545e-11	16.3297
ENSG00000022556	NLRP2	NLR family pyrin domain containing 2 [Source:HGNC Symbol;Acc:HGNC:22948]	-1.68259	0.000263766	2.63929	-5.18474	7.58302e-05	0.529468
ENSG00000166963	MAP1A	microtubule associated protein 1A [Source:HGNC Symbol;Acc:HGNC:6835]	-1.63691	2.00469e-06	0.758151	-8.28237	2.35763e-07	6.9305
ENSG00000143341	HMCN1	hemicentin 1 [Source:HGNC Symbol;Acc:HGNC:19194]	-1.63525	1.01474e-05	0.202544	-7.16591	1.62896e-06	5.06245
ENSG00000164509	IL31RA	interleukin 31 receptor A [Source:HGNC Symbol;Acc:HGNC:18969]	-1.62804	3.38585e-08	0.975382	-11.5788	1.84235e-09	11.9099
ENSG00000116679	IVNS1ABP	influenza virus NS1A binding protein [Source:HGNC Symbol;Acc:HGNC:16951]	-1.6241	2.72369e-12	7.05619	-23.3879	2.56666e-14	22.8527
ENSG00000156282	CLDN17	claudin 17 [Source:HGNC Symbol;Acc:HGNC:2038]	-1.60942	9.72039e-05	-0.413891	-5.76252	2.34575e-05	2.54621
ENSG00000118523	CCN2	cellular communication network factor 2 [Source:HGNC Symbol;Acc:HGNC:2500]	-1.59965	5.66721e-09	5.06003	-13.2716	2.27812e-10	13.4495
ENSG00000168268	NT5DC2	5'-nucleotidase domain containing 2 [Source:HGNC Symbol;Acc:HGNC:25717]	-1.59835	1.04256e-07	5.7398	-10.5905	7.00328e-09	9.80104
ENSG00000103569	AQP9	aquaporin 9 [Source:HGNC Symbol;Acc:HGNC:643]	-1.58894	1.04256e-07	2.23211	-10.5906	7.0023e-09	10.3219
ENSG00000154027	AK5	adenylate kinase 5 [Source:HGNC Symbol;Acc:HGNC:365]	-1.5878	0.00128945	-0.435466	-4.32285	0.000466845	-0.495723
ENSG00000083857	FAT1	FAT atypical cadherin 1 [Source:HGNC Symbol;Acc:HGNC:3595]	-1.57963	3.60042e-08	8.22731	-11.5216	1.98529e-09	11.0846
ENSG00000170961	HAS2	hyaluronan synthase 2 [Source:HGNC Symbol;Acc:HGNC:4819]	-1.56648	2.74777e-10	4.46648	-16.6539	6.35847e-12	17.249
ENSG00000172458	IL17D	interleukin 17D [Source:HGNC Symbol;Acc:HGNC:5984]	-1.56516	1.39992e-05	-0.32177	-6.95548	2.3889e-06	4.84269
ENSG00000174640	SLCO2A1	solute carrier organic anion transporter family member 2A1 [Source:HGNC Symbol;Acc:HGNC:10955]	-1.56463	1.70963e-10	3.5278	-17.2441	3.63967e-12	17.9495
ENSG00000137033	IL33	interleukin 33 [Source:HGNC Symbol;Acc:HGNC:16028]	-1.55483	3.36557e-08	2.86811	-11.5843	1.82909e-09	11.5344
ENSG00000183688	RFLNB	refilin B [Source:HGNC Symbol;Acc:HGNC:28705]	-1.54896	2.81518e-06	2.23033	-8.03124	3.5904e-07	6.20805
ENSG00000283979	RFLNB	refilin B [Source:HGNC Symbol;Acc:HGNC:28705]	-1.54896	2.81518e-06	2.23033	-8.03124	3.5904e-07	6.20805
ENSG00000149090	PAMR1	peptidase domain containing associated with muscle regeneration 1 [Source:HGNC Symbol;Acc:HGNC:24554]	-1.54501	0.000380644	0.766602	-4.98175	0.00011559	0.524191
ENSG00000144354	CDCA7	cell division cycle associated 7 [Source:HGNC Symbol;Acc:HGNC:14628]	-1.53334	3.11376e-05	-1.10705	-6.45066	6.13487e-06	3.9731
ENSG00000254726	MEX3A	mex-3 RNA binding family member A [Source:HGNC Symbol;Acc:HGNC:33482]	-1.52211	4.27341e-10	3.4191	-16.0925	1.09908e-11	16.8166
ENSG00000154096	THY1	Thy-1 cell surface antigen [Source:HGNC Symbol;Acc:HGNC:11801]	-1.51943	1.22536e-06	1.32037	-8.64722	1.29786e-07	7.41873
ENSG00000091128	LAMB4	laminin subunit beta 4 [Source:HGNC Symbol;Acc:HGNC:6491]	-1.51471	0.000109193	-0.727241	-5.69243	2.6986e-05	2.38598
ENSG00000164116	GUCY1A1	guanylate cyclase 1 soluble subunit alpha 1 [Source:HGNC Symbol;Acc:HGNC:4685]	-1.5134	3.67647e-07	2.90261	-9.55438	3.15265e-08	8.62103
ENSG00000167552	TUBA1A	tubulin alpha 1a [Source:HGNC Symbol;Acc:HGNC:20766]	-1.51208	7.85124e-11	7.4313	-18.2482	1.46383e-12	18.6297
ENSG00000135324	MRAP2	melanocortin 2 receptor accessory protein 2 [Source:HGNC Symbol;Acc:HGNC:21232]	-1.51156	3.21746e-05	0.149125	-6.43046	6.37536e-06	3.74863
ENSG00000062282	DGAT2	diacylglycerol O-acyltransferase 2 [Source:HGNC Symbol;Acc:HGNC:16940]	-1.51014	2.43965e-10	2.45629	-16.7993	5.53256e-12	17.6545
ENSG00000185483	ROR1	receptor tyrosine kinase like orphan receptor 1 [Source:HGNC Symbol;Acc:HGNC:10256]	-1.48664	4.11652e-07	1.25918	-9.46902	3.58715e-08	8.83018
ENSG00000164692	COL1A2	collagen type I alpha 2 chain [Source:HGNC Symbol;Acc:HGNC:2198]	-1.48456	9.46133e-07	2.36028	-8.8371	9.57441e-08	7.46726
ENSG00000148600	CDHR1	cadherin related family member 1 [Source:HGNC Symbol;Acc:HGNC:14550]	-1.4781	4.51626e-06	3.32777	-7.70554	6.27051e-07	5.41546
ENSG00000161682	FAM171A2	family with sequence similarity 171 member A2 [Source:HGNC Symbol;Acc:HGNC:30480]	-1.47418	1.46046e-09	2.40884	-14.713	4.54559e-11	15.5015
ENSG00000028277	POU2F2	POU class 2 homeobox 2 [Source:HGNC Symbol;Acc:HGNC:9213]	-1.47089	7.0127e-07	2.00199	-9.06302	6.70438e-08	7.85084
ENSG00000184564	SLITRK6	SLIT and NTRK like family member 6 [Source:HGNC Symbol;Acc:HGNC:23503]	-1.46065	5.59798e-06	4.1037	-7.55749	8.1166e-07	5.03293
ENSG00000277586	NEFL	neurofilament light chain [Source:HGNC Symbol;Acc:HGNC:7739]	-1.45083	0.000419424	3.71519	-4.928	0.000129335	-0.15766
ENSG00000221890	NPTXR	neuronal pentraxin receptor [Source:HGNC Symbol;Acc:HGNC:7954]	-1.44625	3.56419e-05	-0.73522	-6.36547	7.21793e-06	3.72716
ENSG00000183484	GPR132	G protein-coupled receptor 132 [Source:HGNC Symbol;Acc:HGNC:17482]	-1.44554	2.22926e-06	1.84277	-8.20041	2.70218e-07	6.59269
ENSG00000134242	PTPN22	protein tyrosine phosphatase non-receptor type 22 [Source:HGNC Symbol;Acc:HGNC:9652]	-1.44329	0.000127693	-0.705579	-5.59792	3.26304e-05	2.14574
ENSG00000275600	PIGW	phosphatidylinositol glycan anchor biosynthesis class W [Source:HGNC Symbol;Acc:HGNC:23213]	-1.44067	0.0114599	0.205775	-3.16819	0.00564772	-3.08341
ENSG00000089250	NOS1	nitric oxide synthase 1 [Source:HGNC Symbol;Acc:HGNC:7872]	-1.44024	1.03305e-12	4.89523	-25.0547	8.26437e-15	24.1101
ENSG00000182253	SYNM	synemin [Source:HGNC Symbol;Acc:HGNC:24466]	-1.43689	0.000528968	4.38247	-4.80073	0.000168955	-0.525372
ENSG00000150756	ATPSCKMT	ATP synthase c subunit lysine N-methyltransferase [Source:HGNC Symbol;Acc:HGNC:27029]	-1.43475	5.15368e-09	1.92139	-13.3732	2.02399e-10	14.0345
ENSG00000274853	MRM1	mitochondrial rRNA methyltransferase 1 [Source:HGNC Symbol;Acc:HGNC:26202]	-1.43353	0.030377	0.716497	-2.64848	0.0169468	-4.31123
ENSG00000144583	MARCHF4	membrane associated ring-CH-type finger 4 [Source:HGNC Symbol;Acc:HGNC:29269]	-1.42337	1.15054e-10	2.2426	-17.7304	2.3277e-12	18.5478
ENSG00000186462	NAP1L2	nucleosome assembly protein 1 like 2 [Source:HGNC Symbol;Acc:HGNC:7638]	-1.42197	7.78196e-07	0.483922	-8.98487	7.57873e-08	8.21025
ENSG00000165548	TMEM63C	transmembrane protein 63C [Source:HGNC Symbol;Acc:HGNC:23787]	-1.42056	3.22968e-10	3.45321	-16.4459	7.77257e-12	17.1642
ENSG00000177283	FZD8	frizzled class receptor 8 [Source:HGNC Symbol;Acc:HGNC:4046]	-1.3992	1.53825e-09	4.43692	-14.6543	4.84105e-11	15.1315
ENSG00000203783	PRR9	proline rich 9 [Source:HGNC Symbol;Acc:HGNC:32057]	-1.39859	0.0034093	-0.951846	-3.80885	0.00141511	-1.45714
ENSG00000078725	BRINP1	BMP/retinoic acid inducible neural specific 1 [Source:HGNC Symbol;Acc:HGNC:2687]	-1.39716	0.00182569	-1.35382	-4.13957	0.000692374	-0.684929
ENSG00000155850	SLC26A2	solute carrier family 26 member 2 [Source:HGNC Symbol;Acc:HGNC:10994]	-1.39543	1.00966e-07	3.22898	-10.6241	6.68213e-09	10.1558
ENSG00000204941	PSG5	pregnancy specific beta-1-glycoprotein 5 [Source:HGNC Symbol;Acc:HGNC:9522]	-1.39401	0.000166202	-0.926222	-5.44663	4.43278e-05	1.99298
ENSG00000256500		novel protein	-1.38858	0.00164044	3.33245	-4.19609	0.000613009	-1.65856
ENSG00000170426	SDR9C7	short chain dehydrogenase/reductase family 9C member 7 [Source:HGNC Symbol;Acc:HGNC:29958]	-1.38628	1.50385e-06	2.33643	-8.49358	1.66542e-07	6.99856
ENSG00000184178	SCFD2	sec1 family domain containing 2 [Source:HGNC Symbol;Acc:HGNC:30676]	-1.38452	5.18945e-09	3.39558	-13.3658	2.04147e-10	13.7757
ENSG00000144821	MYH15	myosin heavy chain 15 [Source:HGNC Symbol;Acc:HGNC:31073]	-1.38434	1.6157e-05	1.0388	-6.86324	2.83081e-06	4.36969
ENSG00000104524	PYCR3	pyrroline-5-carboxylate reductase 3 [Source:HGNC Symbol;Acc:HGNC:25846]	-1.38092	1.07838e-06	0.551986	-8.73764	1.12222e-07	7.77864
ENSG00000164292	RHOBTB3	Rho related BTB domain containing 3 [Source:HGNC Symbol;Acc:HGNC:18757]	-1.37548	2.67038e-09	3.87296	-14.0399	9.48096e-11	14.4992
ENSG00000112964	GHR	growth hormone receptor [Source:HGNC Symbol;Acc:HGNC:4263]	-1.36685	1.07471e-06	0.902998	-8.74175	1.11486e-07	7.7323
ENSG00000102271	KLHL4	kelch like family member 4 [Source:HGNC Symbol;Acc:HGNC:6355]	-1.36637	1.12978e-06	0.704885	-8.70232	1.18767e-07	7.70588
ENSG00000169439	SDC2	syndecan 2 [Source:HGNC Symbol;Acc:HGNC:10659]	-1.34847	1.6375e-06	3.07494	-8.43035	1.84699e-07	6.73806
ENSG00000169047	IRS1	insulin receptor substrate 1 [Source:HGNC Symbol;Acc:HGNC:6125]	-1.34312	9.99687e-11	4.91269	-17.9116	1.97624e-12	18.4225
ENSG00000162643	DNAI3	dynein axonemal intermediate chain 3 [Source:HGNC Symbol;Acc:HGNC:30711]	-1.34169	8.48549e-06	-0.0418403	-7.28479	1.31557e-06	5.31262
ENSG00000121742	GJB6	gap junction protein beta 6 [Source:HGNC Symbol;Acc:HGNC:4288]	-1.33601	2.27409e-09	6.74181	-14.2139	7.81834e-11	14.4713
ENSG00000101335	MYL9	myosin light chain 9 [Source:HGNC Symbol;Acc:HGNC:15754]	-1.3324	1.00325e-06	2.55987	-8.79159	1.02945e-07	7.39054
ENSG00000164251	F2RL1	F2R like trypsin receptor 1 [Source:HGNC Symbol;Acc:HGNC:3538]	-1.32872	1.18731e-08	6.45495	-12.5702	5.26732e-10	12.4844
ENSG00000133110	POSTN	periostin [Source:HGNC Symbol;Acc:HGNC:16953]	-1.32745	4.19685e-11	6.70837	-19.1345	6.7982e-13	19.453
ENSG00000113209	PCDHB5	protocadherin beta 5 [Source:HGNC Symbol;Acc:HGNC:8690]	-1.32631	5.09086e-06	-0.508016	-7.62232	7.2467e-07	6.05707
ENSG00000251664	PCDHA12	protocadherin alpha 12 [Source:HGNC Symbol;Acc:HGNC:8666]	-1.32425	0.000198412	-0.145275	-5.34463	5.45845e-05	1.62131
ENSG00000196542	SPTSSB	serine palmitoyltransferase small subunit B [Source:HGNC Symbol;Acc:HGNC:24045]	-1.3169	5.73642e-05	0.624775	-6.07417	1.26789e-05	2.93623
ENSG00000107282	APBA1	amyloid beta precursor protein binding family A member 1 [Source:HGNC Symbol;Acc:HGNC:578]	-1.31688	9.22927e-05	2.73077	-5.79227	2.21075e-05	1.85729
ENSG00000117598	PLPPR5	phospholipid phosphatase related 5 [Source:HGNC Symbol;Acc:HGNC:31703]	-1.31622	1.23545e-06	0.875455	-8.64021	1.31264e-07	7.55345
ENSG00000107249	GLIS3	GLIS family zinc finger 3 [Source:HGNC Symbol;Acc:HGNC:28510]	-1.31468	0.000166145	-0.118139	-5.44704	4.42908e-05	1.83486
ENSG00000153162	BMP6	bone morphogenetic protein 6 [Source:HGNC Symbol;Acc:HGNC:1073]	-1.31175	5.84771e-08	5.79362	-11.085	3.54889e-09	10.5102
ENSG00000235552	RPL6P27	ribosomal protein L6 pseudogene 27 [Source:HGNC Symbol;Acc:HGNC:36133]	-1.30974	0.00164326	1.14595	-4.19521	0.000614173	-1.13431
ENSG00000135414	GDF11	growth differentiation factor 11 [Source:HGNC Symbol;Acc:HGNC:4216]	-1.30765	5.49703e-07	3.31783	-9.24709	5.03728e-08	8.04254
ENSG00000277304		Rho GTPase activating protein 23 (ARHGAP23) pseudogene	-1.30411	0.0375807	-0.568326	-2.52803	0.021726	-4.17509
ENSG00000214711	CAPN14	calpain 14 [Source:HGNC Symbol;Acc:HGNC:16664]	-1.30277	1.45332e-08	4.33801	-12.3691	6.74534e-10	12.3826
ENSG00000182752	PAPPA	pappalysin 1 [Source:HGNC Symbol;Acc:HGNC:8602]	-1.30202	2.30573e-10	2.58209	-16.8742	5.15265e-12	17.7128
ENSG00000137440	FGFBP1	fibroblast growth factor binding protein 1 [Source:HGNC Symbol;Acc:HGNC:19695]	-1.29746	5.51876e-12	8.31264	-22.1821	6.11644e-14	21.9534
ENSG00000135919	SERPINE2	serpin family E member 2 [Source:HGNC Symbol;Acc:HGNC:8951]	-1.29006	6.71445e-12	9.24917	-21.8528	7.81318e-14	21.7121
ENSG00000109943	CRTAM	cytotoxic and regulatory T cell molecule [Source:HGNC Symbol;Acc:HGNC:24313]	-1.28793	6.00735e-06	3.19863	-7.51058	8.81343e-07	5.08901
ENSG00000011201	ANOS1	anosmin 1 [Source:HGNC Symbol;Acc:HGNC:6211]	-1.28749	0.00014826	0.288653	-5.51151	3.88565e-05	1.87359
ENSG00000262209	PCDHGB3	protocadherin gamma subfamily B, 3 [Source:HGNC Symbol;Acc:HGNC:8710]	-1.2873	1.65309e-05	0.284888	-6.84631	2.92073e-06	4.50648
ENSG00000103888	CEMIP	cell migration inducing hyaluronidase 1 [Source:HGNC Symbol;Acc:HGNC:29213]	-1.28274	1.44625e-09	4.10393	-14.7257	4.48458e-11	15.2471
ENSG00000250120	PCDHA10	protocadherin alpha 10 [Source:HGNC Symbol;Acc:HGNC:8664]	-1.28115	0.000970889	-0.538485	-4.47418	0.000337709	-0.119972
ENSG00000176194	CIDEA	cell death inducing DFFA like effector a [Source:HGNC Symbol;Acc:HGNC:1976]	-1.28087	2.75885e-05	1.13418	-6.52442	5.33346e-06	3.69359
ENSG00000180739	S1PR5	sphingosine-1-phosphate receptor 5 [Source:HGNC Symbol;Acc:HGNC:14299]	-1.27999	0.000517403	3.12478	-4.81251	0.000164816	-0.288936
ENSG00000157502	PWWP3B	PWWP domain containing 3B [Source:HGNC Symbol;Acc:HGNC:26583]	-1.27763	0.00144169	-0.520672	-4.26386	0.000529875	-0.607848
ENSG00000152133	GPATCH11	G-patch domain containing 11 [Source:HGNC Symbol;Acc:HGNC:26768]	-1.26583	8.51058e-08	2.35771	-10.7728	5.43551e-09	10.5463
ENSG00000164176	EDIL3	EGF like repeats and discoidin domains 3 [Source:HGNC Symbol;Acc:HGNC:3173]	-1.26513	5.5463e-05	-0.788555	-6.09405	1.21964e-05	3.24645
ENSG00000134775	FHOD3	formin homology 2 domain containing 3 [Source:HGNC Symbol;Acc:HGNC:26178]	-1.2631	1.36725e-07	2.9172	-10.3556	9.75377e-09	9.79064
ENSG00000228253	MT-ATP8	mitochondrially encoded ATP synthase membrane subunit 8 [Source:HGNC Symbol;Acc:HGNC:7415]	-1.26061	2.81849e-08	8.01214	-11.7487	1.47773e-09	11.3887
ENSG00000184160	ADRA2C	adrenoceptor alpha 2C [Source:HGNC Symbol;Acc:HGNC:283]	-1.25826	3.08516e-05	-0.337485	-6.45653	6.06668e-06	3.86533
ENSG00000145002	FAM86B2	family with sequence similarity 86 member B2 [Source:HGNC Symbol;Acc:HGNC:32222]	-1.25781	0.0204814	-1.53611	-2.85898	0.010908	-3.42101
ENSG00000162849	KIF26B	kinesin family member 26B [Source:HGNC Symbol;Acc:HGNC:25484]	-1.25424	1.10964e-10	3.95641	-17.7812	2.22296e-12	18.3955
ENSG00000158483	FAM86C1P	family with sequence similarity 86 member C1, pseudogene [Source:HGNC Symbol;Acc:HGNC:25561]	-1.25177	9.24032e-07	1.63085	-8.85633	9.28614e-08	7.75972
ENSG00000178531	CTXN1	cortexin 1 [Source:HGNC Symbol;Acc:HGNC:31108]	-1.25072	4.60326e-08	3.04841	-11.2968	2.67163e-09	11.1475
ENSG00000117632	STMN1	stathmin 1 [Source:HGNC Symbol;Acc:HGNC:6510]	-1.24793	1.04256e-07	4.73474	-10.5918	6.99009e-09	9.88854
ENSG00000198695	MT-ND6	mitochondrially encoded NADH:ubiquinone oxidoreductase core subunit 6 [Source:HGNC Symbol;Acc:HGNC:7462]	-1.24612	4.69529e-08	7.959	-11.2801	2.7318e-09	10.7443
ENSG00000144724	PTPRG	protein tyrosine phosphatase receptor type G [Source:HGNC Symbol;Acc:HGNC:9671]	-1.24545	3.08032e-09	3.83634	-13.891	1.12011e-10	14.327
ENSG00000164161	HHIP	hedgehog interacting protein [Source:HGNC Symbol;Acc:HGNC:14866]	-1.23592	6.41241e-06	0.904141	-7.46794	9.50097e-07	5.26411
ENSG00000166741	NNMT	nicotinamide N-methyltransferase [Source:HGNC Symbol;Acc:HGNC:7861]	-1.2334	0.000135142	-1.3154	-5.56599	3.48018e-05	2.20678
ENSG00000147224	PRPS1	phosphoribosyl pyrophosphate synthetase 1 [Source:HGNC Symbol;Acc:HGNC:9462]	-1.22981	1.74039e-11	4.41549	-20.4045	2.3934e-13	20.6592
ENSG00000143061	IGSF3	immunoglobulin superfamily member 3 [Source:HGNC Symbol;Acc:HGNC:5950]	-1.22835	1.76006e-08	6.32173	-12.1895	8.43666e-10	11.9907
ENSG00000278540	ACACA	acetyl-CoA carboxylase alpha [Source:HGNC Symbol;Acc:HGNC:84]	-1.22779	1.72542e-06	6.01654	-8.39212	1.96669e-07	6.29331
ENSG00000225614	ZNF469	zinc finger protein 469 [Source:HGNC Symbol;Acc:HGNC:23216]	-1.22722	1.01526e-07	2.24642	-10.6179	6.73933e-09	10.3444
ENSG00000197296	FITM2	fat storage inducing transmembrane protein 2 [Source:HGNC Symbol;Acc:HGNC:16135]	-1.22067	2.5281e-10	3.10734	-16.7589	5.74986e-12	17.5245
ENSG00000162631	NTNG1	netrin G1 [Source:HGNC Symbol;Acc:HGNC:23319]	-1.21954	1.4008e-08	2.87969	-12.4046	6.45523e-10	12.6597
ENSG00000204956	PCDHGA1	protocadherin gamma subfamily A, 1 [Source:HGNC Symbol;Acc:HGNC:8696]	-1.21723	0.00083265	-0.398998	-4.55662	0.000283294	0.0249106
ENSG00000253953	PCDHGB4	protocadherin gamma subfamily B, 4 [Source:HGNC Symbol;Acc:HGNC:8711]	-1.21648	1.69629e-06	2.77897	-8.40531	1.92451e-07	6.75037
ENSG00000160172	FAM86C2P	family with sequence similarity 86 member C2, pseudogene [Source:HGNC Symbol;Acc:HGNC:42392]	-1.2155	4.77747e-05	-0.0899865	-6.18394	1.024e-05	3.31011
ENSG00000172201	ID4	inhibitor of DNA binding 4, HLH protein [Source:HGNC Symbol;Acc:HGNC:5363]	-1.21191	1.26563e-05	0.072028	-7.01935	2.12542e-06	4.64089
ENSG00000104998	IL27RA	interleukin 27 receptor subunit alpha [Source:HGNC Symbol;Acc:HGNC:17290]	-1.2076	1.49359e-06	0.334635	-8.49888	1.6511e-07	7.3924
ENSG00000288185	IL27RA	interleukin 27 receptor subunit alpha [Source:HGNC Symbol;Acc:HGNC:17290]	-1.2076	1.49359e-06	0.334635	-8.49888	1.6511e-07	7.3924
ENSG00000134569	LRP4	LDL receptor related protein 4 [Source:HGNC Symbol;Acc:HGNC:6696]	-1.20637	8.67054e-06	1.95257	-7.27059	1.34945e-06	4.90032
ENSG00000198840	MT-ND3	mitochondrially encoded NADH:ubiquinone oxidoreductase core subunit 3 [Source:HGNC Symbol;Acc:HGNC:7458]	-1.20336	1.92824e-09	8.27278	-14.3867	6.46827e-11	14.6714
ENSG00000175711	B3GNTL1	UDP-GlcNAc:betaGal beta-1,3-N-acetylglucosaminyltransferase like 1 [Source:HGNC Symbol;Acc:HGNC:21727]	-1.20293	0.00325589	-0.753027	-3.83329	0.00134218	-1.45219
ENSG00000173530	TNFRSF10D	TNF receptor superfamily member 10d [Source:HGNC Symbol;Acc:HGNC:11907]	-1.20079	1.04075e-05	4.76626	-7.14849	1.68102e-06	4.1631
ENSG00000253729	PRKDC	protein kinase, DNA-activated, catalytic subunit [Source:HGNC Symbol;Acc:HGNC:9413]	-1.20003	1.27147e-08	6.65527	-12.5022	5.72478e-10	12.3818
ENSG00000285397			-1.19811	0.00238038	-1.93133	-3.99767	0.000940504	-0.993108
ENSG00000069188	SDK2	sidekick cell adhesion molecule 2 [Source:HGNC Symbol;Acc:HGNC:19308]	-1.19706	2.36369e-09	3.41536	-14.1719	8.18891e-11	14.7107
ENSG00000134247	PTGFRN	prostaglandin F2 receptor inhibitor [Source:HGNC Symbol;Acc:HGNC:9601]	-1.19221	5.30589e-06	7.41652	-7.59386	7.61593e-07	4.8569
ENSG00000124225	PMEPA1	prostate transmembrane protein, androgen induced 1 [Source:HGNC Symbol;Acc:HGNC:14107]	-1.19043	3.51326e-12	7.73559	-22.929	3.55391e-14	22.5128
ENSG00000116005	PCYOX1	prenylcysteine oxidase 1 [Source:HGNC Symbol;Acc:HGNC:20588]	-1.18816	7.74459e-10	6.20637	-15.4175	2.17105e-11	15.8223
ENSG00000138316	ADAMTS14	ADAM metallopeptidase with thrombospondin type 1 motif 14 [Source:HGNC Symbol;Acc:HGNC:14899]	-1.18802	7.92623e-07	3.97162	-8.97147	7.74019e-08	7.4775
ENSG00000071539	TRIP13	thyroid hormone receptor interactor 13 [Source:HGNC Symbol;Acc:HGNC:12307]	-1.18714	2.33079e-07	1.78905	-9.91064	1.85538e-08	9.38152
ENSG00000147100	SLC16A2	solute carrier family 16 member 2 [Source:HGNC Symbol;Acc:HGNC:10923]	-1.18684	1.63716e-12	5.40681	-24.2359	1.4288e-14	23.5078
ENSG00000164604	GPR85	G protein-coupled receptor 85 [Source:HGNC Symbol;Acc:HGNC:4536]	-1.18337	5.26444e-05	0.272015	-6.12639	1.14512e-05	3.11621
ENSG00000164904	ALDH7A1	aldehyde dehydrogenase 7 family member A1 [Source:HGNC Symbol;Acc:HGNC:877]	-1.18294	5.08887e-07	5.2274	-9.30524	4.60606e-08	7.86659
ENSG00000226887	ERVMER34-1	endogenous retrovirus group MER34 member 1, envelope [Source:HGNC Symbol;Acc:HGNC:42970]	-1.18286	2.41458e-06	1.55756	-8.14276	2.97572e-07	6.56792
ENSG00000132563	REEP2	receptor accessory protein 2 [Source:HGNC Symbol;Acc:HGNC:17975]	-1.18281	0.016594	-0.0920147	-2.97142	0.00859709	-3.5191
ENSG00000075336	TIMM21	translocase of inner mitochondrial membrane 21 [Source:HGNC Symbol;Acc:HGNC:25010]	-1.1799	2.61413e-09	3.3823	-14.067	9.19894e-11	14.6009
ENSG00000003096	KLHL13	kelch like family member 13 [Source:HGNC Symbol;Acc:HGNC:22931]	-1.17867	3.19457e-05	0.113243	-6.43491	6.32155e-06	3.72415
ENSG00000166086	JAM3	junctional adhesion molecule 3 [Source:HGNC Symbol;Acc:HGNC:15532]	-1.17813	4.69803e-06	0.718384	-7.6776	6.58191e-07	5.74174
ENSG00000274891	TRAPPC12	trafficking protein particle complex subunit 12 [Source:HGNC Symbol;Acc:HGNC:24284]	-1.1774	0.00345565	1.10738	-3.80122	0.00143869	-1.98265
ENSG00000184347	SLIT3	slit guidance ligand 3 [Source:HGNC Symbol;Acc:HGNC:11087]	-1.17628	9.61781e-10	3.47619	-15.1879	2.7534e-11	15.8366
ENSG00000163207	IVL	involucrin [Source:HGNC Symbol;Acc:HGNC:6187]	-1.17624	8.41744e-09	10.1474	-12.8924	3.56732e-10	12.9164
ENSG00000138796	HADH	hydroxyacyl-CoA dehydrogenase [Source:HGNC Symbol;Acc:HGNC:4799]	-1.1754	8.45146e-09	3.30717	-12.8877	3.58733e-10	13.1942
ENSG00000071246	VASH1	vasohibin 1 [Source:HGNC Symbol;Acc:HGNC:19964]	-1.17537	9.70539e-07	1.03091	-8.81684	9.88827e-08	7.81741
ENSG00000204394	VARS1	valyl-tRNA synthetase 1 [Source:HGNC Symbol;Acc:HGNC:12651]	-1.17484	0.000171027	5.3768	-5.43038	4.58184e-05	0.687952
ENSG00000110427	KIAA1549L	KIAA1549 like [Source:HGNC Symbol;Acc:HGNC:24836]	-1.17389	2.52828e-08	5.40036	-11.852	1.29381e-09	11.5881
ENSG00000132854	KANK4	KN motif and ankyrin repeat domains 4 [Source:HGNC Symbol;Acc:HGNC:27263]	-1.17212	3.18735e-07	3.85738	-9.66875	2.65525e-08	8.61317
ENSG00000128805	ARHGAP22	Rho GTPase activating protein 22 [Source:HGNC Symbol;Acc:HGNC:30320]	-1.17211	9.33793e-08	3.70024	-10.6925	6.07506e-09	10.1758
ENSG00000113578	FGF1	fibroblast growth factor 1 [Source:HGNC Symbol;Acc:HGNC:3665]	-1.16988	1.60357e-08	2.85721	-12.274	7.59114e-10	12.4804
ENSG00000116132	PRRX1	paired related homeobox 1 [Source:HGNC Symbol;Acc:HGNC:9142]	-1.16692	3.08434e-05	0.201532	-6.45688	6.06263e-06	3.71668
ENSG00000163710	PCOLCE2	procollagen C-endopeptidase enhancer 2 [Source:HGNC Symbol;Acc:HGNC:8739]	-1.16574	2.00443e-08	2.15773	-12.0645	9.87306e-10	12.3483
ENSG00000183496	MEX3B	mex-3 RNA binding family member B [Source:HGNC Symbol;Acc:HGNC:25297]	-1.16509	2.05866e-07	2.30221	-10.0127	1.59793e-08	9.4316
ENSG00000140479	PCSK6	proprotein convertase subtilisin/kexin type 6 [Source:HGNC Symbol;Acc:HGNC:8569]	-1.16285	1.10337e-06	4.00659	-8.72019	1.15407e-07	7.0556
ENSG00000235986	GNL1	G protein nucleolar 1 (putative) [Source:HGNC Symbol;Acc:HGNC:4413]	-1.16017	0.0469738	0.0992837	-2.40432	0.0279482	-4.59814
ENSG00000100422	CERK	ceramide kinase [Source:HGNC Symbol;Acc:HGNC:19256]	-1.15927	9.78381e-11	4.65665	-17.943	1.92118e-12	18.4658
ENSG00000197467	COL13A1	collagen type XIII alpha 1 chain [Source:HGNC Symbol;Acc:HGNC:2190]	-1.15713	0.00286701	-0.478044	-3.89957	0.00116279	-1.37197
ENSG00000115232	ITGA4	integrin subunit alpha 4 [Source:HGNC Symbol;Acc:HGNC:6140]	-1.15617	0.000140675	1.59798	-5.54234	3.65058e-05	1.54534
ENSG00000066468	FGFR2	fibroblast growth factor receptor 2 [Source:HGNC Symbol;Acc:HGNC:3689]	-1.14974	1.39638e-08	1.82226	-12.4095	6.41642e-10	12.8337
ENSG00000205795	CYS1	cystin 1 [Source:HGNC Symbol;Acc:HGNC:18525]	-1.14885	0.000140808	-0.64635	-5.54175	3.65494e-05	2.03819
ENSG00000141469	SLC14A1	solute carrier family 14 member 1 (Kidd blood group) [Source:HGNC Symbol;Acc:HGNC:10918]	-1.14846	0.00655265	0.486295	-3.46588	0.00297371	-2.5521
ENSG00000198483	ANKRD35	ankyrin repeat domain 35 [Source:HGNC Symbol;Acc:HGNC:26323]	-1.14791	9.97281e-09	3.5621	-12.7338	4.3173e-10	12.9593
ENSG00000185052	SLC24A3	solute carrier family 24 member 3 [Source:HGNC Symbol;Acc:HGNC:10977]	-1.14405	0.00296247	-1.08777	-3.88228	0.00120712	-1.29085
ENSG00000152990	ADGRA3	adhesion G protein-coupled receptor A3 [Source:HGNC Symbol;Acc:HGNC:13839]	-1.1412	3.31037e-12	5.53437	-23.0494	3.26112e-14	22.6412
ENSG00000145882	PCYOX1L	prenylcysteine oxidase 1 like [Source:HGNC Symbol;Acc:HGNC:28477]	-1.13929	2.35235e-06	2.4547	-8.16156	2.88348e-07	6.39376
ENSG00000155760	FZD7	frizzled class receptor 7 [Source:HGNC Symbol;Acc:HGNC:4045]	-1.13455	1.48182e-09	3.37465	-14.6931	4.64384e-11	15.3123
ENSG00000139055	ERP27	endoplasmic reticulum protein 27 [Source:HGNC Symbol;Acc:HGNC:26495]	-1.13454	0.00245859	-1.06844	-3.98055	0.000975958	-1.08813
ENSG00000187240	DYNC2H1	dynein cytoplasmic 2 heavy chain 1 [Source:HGNC Symbol;Acc:HGNC:2962]	-1.1305	4.93858e-07	3.03925	-9.33003	4.43411e-08	8.22078
ENSG00000103494	RPGRIP1L	RPGRIP1 like [Source:HGNC Symbol;Acc:HGNC:29168]	-1.12981	1.19032e-08	2.46423	-12.5669	5.28855e-10	12.9338
ENSG00000146070	PLA2G7	phospholipase A2 group VII [Source:HGNC Symbol;Acc:HGNC:9040]	-1.1294	2.55735e-08	2.49485	-11.8391	1.31545e-09	11.9823
ENSG00000179431	FJX1	four-jointed box kinase 1 [Source:HGNC Symbol;Acc:HGNC:17166]	-1.12919	1.64478e-09	5.21659	-14.5671	5.31768e-11	14.9451
ENSG00000111249	CUX2	cut like homeobox 2 [Source:HGNC Symbol;Acc:HGNC:19347]	-1.12855	2.14641e-06	1.33195	-8.22942	2.57455e-07	6.76248
ENSG00000280013		heat shock transcription factor 2 binding protein (HSF2BP) pseudogene	-1.12576	6.04693e-05	-0.0557826	-6.04081	1.35337e-05	3.00852
ENSG00000120875	DUSP4	dual specificity phosphatase 4 [Source:HGNC Symbol;Acc:HGNC:3070]	-1.12559	3.2207e-07	7.428	-9.66073	2.68729e-08	8.34528
ENSG00000027001	MIPEP	mitochondrial intermediate peptidase [Source:HGNC Symbol;Acc:HGNC:7104]	-1.12275	1.36927e-07	3.49999	-10.3526	9.79535e-09	9.71153
ENSG00000076003	MCM6	minichromosome maintenance complex component 6 [Source:HGNC Symbol;Acc:HGNC:6949]	-1.12165	9.94892e-08	2.85112	-10.6375	6.55807e-09	10.2449
ENSG00000120800	UTP20	UTP20 small subunit processome component [Source:HGNC Symbol;Acc:HGNC:17897]	-1.11893	1.794e-06	3.74952	-8.3625	2.06503e-07	6.49051
ENSG00000091409	ITGA6	integrin subunit alpha 6 [Source:HGNC Symbol;Acc:HGNC:6142]	-1.10881	1.80545e-09	9.26146	-14.4692	5.91222e-11	14.7826
ENSG00000119681	LTBP2	latent transforming growth factor beta binding protein 2 [Source:HGNC Symbol;Acc:HGNC:6715]	-1.10529	2.47059e-06	7.7363	-8.12718	3.05454e-07	5.81493
ENSG00000150938	CRIM1	cysteine rich transmembrane BMP regulator 1 [Source:HGNC Symbol;Acc:HGNC:2359]	-1.10524	4.77879e-09	6.36227	-13.4471	1.8578e-10	13.5689
ENSG00000282147	FAM20C	FAM20C golgi associated secretory pathway kinase [Source:HGNC Symbol;Acc:HGNC:22140]	-1.10467	0.000558489	-1.1575	-4.77134	0.00017975	0.565968
ENSG00000116254	CHD5	chromodomain helicase DNA binding protein 5 [Source:HGNC Symbol;Acc:HGNC:16816]	-1.10337	9.92962e-06	0.21458	-7.17995	1.58819e-06	5.00906
ENSG00000177706	FAM20C	FAM20C golgi associated secretory pathway kinase [Source:HGNC Symbol;Acc:HGNC:22140]	-1.10138	8.14061e-09	3.03952	-12.923	3.43924e-10	13.2786
ENSG00000288499	FAM20C	FAM20C golgi associated secretory pathway kinase [Source:HGNC Symbol;Acc:HGNC:22140]	-1.10138	8.14061e-09	3.03952	-12.923	3.43924e-10	13.2786
ENSG00000276657	PYCR3	pyrroline-5-carboxylate reductase 3 [Source:HGNC Symbol;Acc:HGNC:25846]	-1.09941	1.9902e-06	2.64151	-8.2877	2.33692e-07	6.57191
ENSG00000188042	ARL4C	ADP ribosylation factor like GTPase 4C [Source:HGNC Symbol;Acc:HGNC:698]	-1.09907	2.59071e-13	6.55775	-27.6788	1.59297e-15	25.7411
ENSG00000137337	MDC1	mediator of DNA damage checkpoint 1 [Source:HGNC Symbol;Acc:HGNC:21163]	-1.09749	1.01481e-07	3.10745	-10.6197	6.72291e-09	10.1668
ENSG00000116120	FARSB	phenylalanyl-tRNA synthetase subunit beta [Source:HGNC Symbol;Acc:HGNC:17800]	-1.0894	1.03477e-10	5.07291	-17.8659	2.05928e-12	18.3535
ENSG00000101384	JAG1	jagged canonical Notch ligand 1 [Source:HGNC Symbol;Acc:HGNC:6188]	-1.08782	2.99599e-12	7.01462	-23.209	2.91181e-14	22.7206
ENSG00000171617	ENC1	ectodermal-neural cortex 1 [Source:HGNC Symbol;Acc:HGNC:3345]	-1.0877	0.000165475	7.60428	-5.44952	4.40683e-05	0.655523
ENSG00000125257	ABCC4	ATP binding cassette subfamily C member 4 [Source:HGNC Symbol;Acc:HGNC:55]	-1.08711	1.24303e-06	1.44479	-8.63449	1.3248e-07	7.4001
ENSG00000157193	LRP8	LDL receptor related protein 8 [Source:HGNC Symbol;Acc:HGNC:6700]	-1.0867	6.68221e-09	3.57364	-13.116	2.73474e-10	13.4316
ENSG00000247627	MTND4P12	MT-ND4 pseudogene 12 [Source:HGNC Symbol;Acc:HGNC:42199]	-1.08617	0.00557729	-2.59957	-3.54935	0.0024824	-1.90649
ENSG00000276547	PCDHGB5	protocadherin gamma subfamily B, 5 [Source:HGNC Symbol;Acc:HGNC:8712]	-1.08549	3.09941e-09	4.00427	-13.8839	1.12911e-10	14.2912
ENSG00000128602	SMO	smoothened, frizzled class receptor [Source:HGNC Symbol;Acc:HGNC:11119]	-1.08466	2.5427e-07	1.67458	-9.84202	2.05265e-08	9.23726
ENSG00000118193	KIF14	kinesin family member 14 [Source:HGNC Symbol;Acc:HGNC:19181]	-1.0807	0.00512803	-0.998213	-3.59298	0.0022587	-1.98045
ENSG00000181104	F2R	coagulation factor II thrombin receptor [Source:HGNC Symbol;Acc:HGNC:3537]	-1.08017	4.82107e-11	5.78535	-18.9338	8.06434e-13	19.284
ENSG00000275176	ACACA	acetyl-CoA carboxylase alpha [Source:HGNC Symbol;Acc:HGNC:84]	-1.07406	9.38721e-05	5.95849	-5.78209	2.25603e-05	1.36833
ENSG00000111348	ARHGDIB	Rho GDP dissociation inhibitor beta [Source:HGNC Symbol;Acc:HGNC:679]	-1.07314	4.77747e-05	3.59855	-6.18392	1.02404e-05	2.45382
ENSG00000117724	CENPF	centromere protein F [Source:HGNC Symbol;Acc:HGNC:1857]	-1.07148	9.14307e-05	1.27849	-5.79772	2.18689e-05	2.16104
ENSG00000198899	MT-ATP6	mitochondrially encoded ATP synthase membrane subunit 6 [Source:HGNC Symbol;Acc:HGNC:7414]	-1.06973	2.36782e-09	10.2806	-14.1686	8.21889e-11	14.4566
ENSG00000107833	NPM3	nucleophosmin/nucleoplasmin 3 [Source:HGNC Symbol;Acc:HGNC:7931]	-1.06864	3.27678e-09	4.23004	-13.8265	1.20455e-10	14.1915
ENSG00000140323	DISP2	dispatched RND transporter family member 2 [Source:HGNC Symbol;Acc:HGNC:19712]	-1.06728	1.71036e-07	3.55281	-10.17	1.27217e-08	9.42808
ENSG00000175567	UCP2	uncoupling protein 2 [Source:HGNC Symbol;Acc:HGNC:12518]	-1.06326	1.25081e-08	2.58559	-12.5191	5.60692e-10	12.8412
ENSG00000113805	CNTN3	contactin 3 [Source:HGNC Symbol;Acc:HGNC:2173]	-1.0607	0.00158264	2.78724	-4.21474	0.000588897	-1.54278
ENSG00000156113	KCNMA1	potassium calcium-activated channel subfamily M alpha 1 [Source:HGNC Symbol;Acc:HGNC:6284]	-1.05963	1.0441e-05	4.21298	-7.14626	1.68781e-06	4.22796
ENSG00000197763	TXNRD3	thioredoxin reductase 3 [Source:HGNC Symbol;Acc:HGNC:20667]	-1.05902	2.9405e-07	3.3945	-9.73298	2.41267e-08	8.78757
ENSG00000180113	TDRD6	tudor domain containing 6 [Source:HGNC Symbol;Acc:HGNC:21339]	-1.0572	0.00265006	-0.488983	-3.94058	0.00106406	-1.281
ENSG00000269855	RNF225	ring finger protein 225 [Source:HGNC Symbol;Acc:HGNC:51249]	-1.05716	2.59046e-05	1.37458	-6.56412	4.948e-06	3.70284
ENSG00000224837	GCSHP5	glycine cleavage system protein H pseudogene 5 [Source:HGNC Symbol;Acc:HGNC:44195]	-1.05699	0.00325316	0.963673	-3.83375	0.00134084	-1.88237
ENSG00000185924	RTN4RL1	reticulon 4 receptor like 1 [Source:HGNC Symbol;Acc:HGNC:21329]	-1.05682	2.23282e-08	3.71519	-11.9647	1.12047e-09	11.9368
ENSG00000157168	NRG1	neuregulin 1 [Source:HGNC Symbol;Acc:HGNC:7997]	-1.05677	7.80308e-05	2.72356	-5.89097	1.81754e-05	2.02274
ENSG00000234495	TRIM27	tripartite motif containing 27 [Source:HGNC Symbol;Acc:HGNC:9975]	-1.0558	0.0108663	2.12456	-3.19712	0.00530773	-3.68266
ENSG00000121743	GJA3	gap junction protein alpha 3 [Source:HGNC Symbol;Acc:HGNC:4277]	-1.05519	2.56921e-05	0.0760948	-6.56958	4.8972e-06	3.9864
ENSG00000115556	PLCD4	phospholipase C delta 4 [Source:HGNC Symbol;Acc:HGNC:9062]	-1.05468	0.00407759	0.506112	-3.71474	0.0017351	-2.07965
ENSG00000175591	P2RY2	purinergic receptor P2Y2 [Source:HGNC Symbol;Acc:HGNC:8541]	-1.05468	4.70289e-07	4.37418	-9.36535	4.20073e-08	8.05658
ENSG00000049323	LTBP1	latent transforming growth factor beta binding protein 1 [Source:HGNC Symbol;Acc:HGNC:6714]	-1.05418	1.56694e-09	5.49627	-14.6274	4.98314e-11	15.0305
ENSG00000012232	EXTL3	exostosin like glycosyltransferase 3 [Source:HGNC Symbol;Acc:HGNC:3518]	-1.05402	1.08923e-09	5.98373	-15.0503	3.17931e-11	15.4364
ENSG00000134765	DSC1	desmocollin 1 [Source:HGNC Symbol;Acc:HGNC:3035]	-1.05333	0.00122345	-0.290642	-4.35035	0.000440117	-0.445512
ENSG00000122870	BICC1	BicC family RNA binding protein 1 [Source:HGNC Symbol;Acc:HGNC:19351]	-1.05132	8.7641e-06	1.4877	-7.26176	1.37097e-06	5.00007
ENSG00000198768	APCDD1L	APC down-regulated 1 like [Source:HGNC Symbol;Acc:HGNC:26892]	-1.05003	1.34535e-07	1.9517	-10.3695	9.56202e-09	10.0079
ENSG00000166130	IKBIP	IKBKB interacting protein [Source:HGNC Symbol;Acc:HGNC:26430]	-1.04985	2.98109e-07	4.34826	-9.72215	2.45188e-08	8.61997
ENSG00000124942	AHNAK	AHNAK nucleoprotein [Source:HGNC Symbol;Acc:HGNC:347]	-1.04921	2.3321e-08	11.4063	-11.92	1.18609e-09	11.6831
ENSG00000248527	MTATP6P1	MT-ATP6 pseudogene 1 [Source:HGNC Symbol;Acc:HGNC:44575]	-1.04898	2.15679e-07	7.70487	-9.97503	1.68832e-08	8.83307
ENSG00000244026	FAM86DP	family with sequence similarity 86 member D, pseudogene [Source:HGNC Symbol;Acc:HGNC:32659]	-1.04774	0.00236452	0.503038	-4.00115	0.000933459	-1.40566
ENSG00000185634	SHC4	SHC adaptor protein 4 [Source:HGNC Symbol;Acc:HGNC:16743]	-1.04624	0.000111668	2.41884	-5.67739	2.78118e-05	1.67871
ENSG00000145246	ATP10D	ATPase phospholipid transporting 10D (putative) [Source:HGNC Symbol;Acc:HGNC:13549]	-1.04624	3.31252e-08	5.84237	-11.6021	1.78712e-09	11.2173
ENSG00000167291	TBC1D16	TBC1 domain family member 16 [Source:HGNC Symbol;Acc:HGNC:28356]	-1.04462	1.7148e-09	6.03065	-14.521	5.58941e-11	14.8354
ENSG00000083454	P2RX5	purinergic receptor P2X 5 [Source:HGNC Symbol;Acc:HGNC:8536]	-1.04459	8.42241e-07	1.91698	-8.92657	8.30825e-08	7.77975
ENSG00000145632	PLK2	polo like kinase 2 [Source:HGNC Symbol;Acc:HGNC:19699]	-1.0443	8.02671e-06	6.94189	-7.31971	1.23598e-06	4.34843
ENSG00000261934	PCDHGA9	protocadherin gamma subfamily A, 9 [Source:HGNC Symbol;Acc:HGNC:8707]	-1.04375	0.000618065	0.370047	-4.716	0.000202031	0.164865
ENSG00000164574	GALNT10	polypeptide N-acetylgalactosaminyltransferase 10 [Source:HGNC Symbol;Acc:HGNC:19873]	-1.04302	1.12255e-09	4.47001	-15.0077	3.32498e-11	15.5087
ENSG00000105880	DLX5	distal-less homeobox 5 [Source:HGNC Symbol;Acc:HGNC:2918]	-1.04259	1.05781e-07	2.21286	-10.5759	7.14767e-09	10.2839
ENSG00000033627	ATP6V0A1	ATPase H+ transporting V0 subunit a1 [Source:HGNC Symbol;Acc:HGNC:865]	-1.04074	6.11663e-12	5.63787	-22.0086	6.95577e-14	21.8464
ENSG00000184009	ACTG1	actin gamma 1 [Source:HGNC Symbol;Acc:HGNC:144]	-1.04069	1.3146e-12	11.0405	-24.6305	1.09514e-14	23.7813
ENSG00000148848	ADAM12	ADAM metallopeptidase domain 12 [Source:HGNC Symbol;Acc:HGNC:190]	-1.03969	0.0253393	-0.249883	-2.74642	0.0138184	-3.93147
ENSG00000262576	PCDHGA4	protocadherin gamma subfamily A, 4 [Source:HGNC Symbol;Acc:HGNC:8702]	-1.03905	0.00170854	0.946025	-4.17442	0.000642298	-1.14057
ENSG00000177098	SCN4B	sodium voltage-gated channel beta subunit 4 [Source:HGNC Symbol;Acc:HGNC:10592]	-1.03791	0.000284103	-0.44296	-5.14365	8.25542e-05	1.15225
ENSG00000111186	WNT5B	Wnt family member 5B [Source:HGNC Symbol;Acc:HGNC:16265]	-1.03514	1.51544e-06	4.88741	-8.48779	1.68126e-07	6.54506
ENSG00000173905	GOLIM4	golgi integral membrane protein 4 [Source:HGNC Symbol;Acc:HGNC:15448]	-1.02894	1.95144e-11	4.78923	-20.2032	2.81265e-13	20.4541
ENSG00000166974	MAPRE2	microtubule associated protein RP/EB family member 2 [Source:HGNC Symbol;Acc:HGNC:6891]	-1.02697	1.80545e-09	3.45067	-14.4661	5.93262e-11	15.0425
ENSG00000184459	BPIFC	BPI fold containing family C [Source:HGNC Symbol;Acc:HGNC:16503]	-1.02549	0.0104526	-0.724508	-3.21797	0.00507532	-2.75945
ENSG00000143799	PARP1	poly(ADP-ribose) polymerase 1 [Source:HGNC Symbol;Acc:HGNC:270]	-1.02513	2.67872e-08	4.85201	-11.797	1.38851e-09	11.5669
ENSG00000276023	DUSP14	dual specificity phosphatase 14 [Source:HGNC Symbol;Acc:HGNC:17007]	-1.02009	1.89291e-07	2.86983	-10.0853	1.43799e-08	9.42336
ENSG00000117318	ID3	inhibitor of DNA binding 3, HLH protein [Source:HGNC Symbol;Acc:HGNC:5362]	-1.01765	1.4307e-05	4.55609	-6.94005	2.4575e-06	3.79127
ENSG00000283060	ID3	inhibitor of DNA binding 3, HLH protein [Source:HGNC Symbol;Acc:HGNC:5362]	-1.01765	1.4307e-05	4.55609	-6.94005	2.4575e-06	3.79127
ENSG00000184148	SPRR4	small proline rich protein 4 [Source:HGNC Symbol;Acc:HGNC:23173]	-1.01755	0.000913398	2.55441	-4.50679	0.000315014	-0.836912
ENSG00000281742	MCCC2	methylcrotonyl-CoA carboxylase subunit 2 [Source:HGNC Symbol;Acc:HGNC:6937]	-1.01443	0.00318133	0.475909	-3.8454	0.00130745	-1.74282
ENSG00000196497	IPO4	importin 4 [Source:HGNC Symbol;Acc:HGNC:19426]	-1.01325	1.60243e-09	3.52569	-14.6008	5.12778e-11	15.1822
ENSG00000285248	IPO4	importin 4 [Source:HGNC Symbol;Acc:HGNC:19426]	-1.01325	1.60243e-09	3.52569	-14.6008	5.12778e-11	15.1822
ENSG00000196368	NUDT11	nudix hydrolase 11 [Source:HGNC Symbol;Acc:HGNC:18011]	-1.0132	1.34322e-05	2.04262	-6.98165	2.27703e-06	4.32839
ENSG00000174306	ZHX3	zinc fingers and homeoboxes 3 [Source:HGNC Symbol;Acc:HGNC:15935]	-1.01209	1.75992e-10	4.78612	-17.2094	3.75896e-12	17.7507
ENSG00000185070	FLRT2	fibronectin leucine rich transmembrane protein 2 [Source:HGNC Symbol;Acc:HGNC:3761]	-1.01014	5.11925e-07	5.38556	-9.30041	4.64033e-08	7.83932
ENSG00000186687	LYRM7	LYR motif containing 7 [Source:HGNC Symbol;Acc:HGNC:28072]	-1.01006	2.50295e-07	3.11383	-9.85492	2.01395e-08	9.02582
ENSG00000115380	EFEMP1	EGF containing fibulin extracellular matrix protein 1 [Source:HGNC Symbol;Acc:HGNC:3218]	-1.00909	2.00979e-08	5.71614	-12.0613	9.91273e-10	11.8523
ENSG00000267710	EDDM13	epididymal protein 13 [Source:HGNC Symbol;Acc:HGNC:53168]	-1.00903	0.00124586	1.47371	-4.34042	0.00044958	-0.924175
ENSG00000130508	PXDN	peroxidasin [Source:HGNC Symbol;Acc:HGNC:14966]	-1.00753	1.12861e-10	7.20707	-17.7589	2.26841e-12	18.1736
ENSG00000169129	AFAP1L2	actin filament associated protein 1 like 2 [Source:HGNC Symbol;Acc:HGNC:25901]	-1.00709	9.26692e-08	6.18288	-10.6987	6.02273e-09	9.92731
ENSG00000075624	ACTB	actin beta [Source:HGNC Symbol;Acc:HGNC:132]	-1.00656	1.10269e-06	11.3411	-8.72137	1.1519e-07	6.89569
ENSG00000117593	DARS2	aspartyl-tRNA synthetase 2, mitochondrial [Source:HGNC Symbol;Acc:HGNC:25538]	-1.00642	3.42679e-05	4.13267	-6.39186	6.86265e-06	2.78834
ENSG00000075651	PLD1	phospholipase D1 [Source:HGNC Symbol;Acc:HGNC:9067]	-1.0061	9.553e-06	5.25581	-7.20467	1.51901e-06	4.21327
ENSG00000198727	MT-CYB	mitochondrially encoded cytochrome b [Source:HGNC Symbol;Acc:HGNC:7427]	-1.00573	8.04176e-10	10.5951	-15.3741	2.2703e-11	15.8097
ENSG00000117877	POLR1G	RNA polymerase I subunit G [Source:HGNC Symbol;Acc:HGNC:24219]	-1.00504	1.17113e-06	3.12991	-8.67841	1.23424e-07	7.1346
ENSG00000166033	HTRA1	HtrA serine peptidase 1 [Source:HGNC Symbol;Acc:HGNC:9476]	-1.00408	1.91669e-08	6.7745	-12.1053	9.37752e-10	11.8658
ENSG00000112852	PCDHB2	protocadherin beta 2 [Source:HGNC Symbol;Acc:HGNC:8687]	-1.00392	2.44408e-05	0.509194	-6.60052	4.61991e-06	3.98027
ENSG00000157240	FZD1	frizzled class receptor 1 [Source:HGNC Symbol;Acc:HGNC:4038]	-1.00064	1.14606e-05	2.80251	-7.08566	1.88371e-06	4.36625
ENSG00000005059	MCUB	mitochondrial calcium uniporter dominant negative subunit beta [Source:HGNC Symbol;Acc:HGNC:26076]	0.998694	0.000985982	4.63392	4.46588	0.000343741	-1.30247
ENSG00000079263	SP140	SP140 nuclear body protein [Source:HGNC Symbol;Acc:HGNC:17133]	0.997968	0.00218166	-0.671988	4.0441	0.000850737	-1.03829
ENSG00000165799	RNASE7	ribonuclease A family member 7 [Source:HGNC Symbol;Acc:HGNC:19278]	0.997941	0.000397034	5.16003	4.95928	0.000121144	-0.297785
ENSG00000135069	PSAT1	phosphoserine aminotransferase 1 [Source:HGNC Symbol;Acc:HGNC:19129]	0.997885	2.81518e-06	3.88582	8.03176	3.58723e-07	5.88827
ENSG00000281766	RYBP	RING1 and YY1 binding protein [Source:NCBI gene (formerly Entrezgene);Acc:23429]	0.997704	0.00254051	1.69469	3.96293	0.00101385	-1.80263
ENSG00000228875	CSNK2B	casein kinase 2 beta [Source:HGNC Symbol;Acc:HGNC:2460]	0.99543	0.0302618	0.0813295	2.65059	0.0168726	-4.12728
ENSG00000089775	ZBTB25	zinc finger and BTB domain containing 25 [Source:HGNC Symbol;Acc:HGNC:13112]	0.993865	4.22264e-07	2.89925	9.44678	3.71034e-08	8.43114
ENSG00000131737	KRT34	keratin 34 [Source:HGNC Symbol;Acc:HGNC:6452]	0.99364	0.013257	-0.000171117	3.09153	0.00665523	-3.21977
ENSG00000174010	KLHL15	kelch like family member 15 [Source:HGNC Symbol;Acc:HGNC:29347]	0.992046	0.00559011	1.02776	3.54809	0.00248922	-2.52366
ENSG00000160200	CBS	cystathionine beta-synthase [Source:HGNC Symbol;Acc:HGNC:1550]	0.991943	2.95158e-06	3.43571	7.99794	3.79862e-07	5.90714
ENSG00000282017	MTRNR2L6	MT-RNR2 like 6 [Source:HGNC Symbol;Acc:HGNC:37163]	0.991666	0.0294147	3.72855	2.66547	0.0163594	-4.99578
ENSG00000262748		novel protein similar to keratin 34 KRT34	0.990843	3.64322e-05	1.19986	6.35198	7.40688e-06	3.32415
ENSG00000186399	GOLGA8R	golgin A8 family member R [Source:HGNC Symbol;Acc:HGNC:44407]	0.990302	0.00256457	-0.464756	3.95796	0.00102481	-1.26832
ENSG00000178719	GRINA	glutamate ionotropic receptor NMDA type subunit associated protein 1 [Source:HGNC Symbol;Acc:HGNC:4589]	0.988359	1.39165e-11	7.70506	20.7491	1.82179e-13	20.807
ENSG00000176473	WDR25	WD repeat domain 25 [Source:HGNC Symbol;Acc:HGNC:21064]	0.987246	7.62327e-07	2.65318	9.00187	7.37883e-08	7.76537
ENSG00000102575	ACP5	acid phosphatase 5, tartrate resistant [Source:HGNC Symbol;Acc:HGNC:124]	0.987219	2.09734e-05	3.54035	6.69604	3.86204e-06	3.47193
ENSG00000106404	CLDN15	claudin 15 [Source:HGNC Symbol;Acc:HGNC:2036]	0.985048	6.19985e-06	2.15214	7.48985	9.14094e-07	5.25771
ENSG00000085840	ORC1	origin recognition complex subunit 1 [Source:HGNC Symbol;Acc:HGNC:8487]	0.984393	0.00564388	-0.66968	3.54325	0.0025154	-2.10252
ENSG00000259529		novel transcript	0.98329	0.000185743	1.66602	5.38234	5.05343e-05	1.22325
ENSG00000284845		novel transcript	0.98329	0.000185743	1.66602	5.38234	5.05343e-05	1.22325
ENSG00000261873	SMIM36	small integral membrane protein 36 [Source:HGNC Symbol;Acc:HGNC:53654]	0.983143	4.73935e-05	0.423891	6.18885	1.0143e-05	3.15633
ENSG00000262943	ALOX12P2	arachidonate 12-lipoxygenase pseudogene 2 [Source:HGNC Symbol;Acc:HGNC:432]	0.983116	1.87153e-05	1.52025	6.76826	3.37555e-06	4.06369
ENSG00000171811	CFAP46	cilia and flagella associated protein 46 [Source:HGNC Symbol;Acc:HGNC:25247]	0.983009	0.00252571	-0.533939	3.96669	0.00100563	-1.22373
ENSG00000145819	ARHGAP26	Rho GTPase activating protein 26 [Source:HGNC Symbol;Acc:HGNC:17073]	0.982358	1.78568e-06	3.80652	8.36602	2.05309e-07	6.48146
ENSG00000144647	POMGNT2	protein O-linked mannose N-acetylglucosaminyltransferase 2 (beta 1,4-) [Source:HGNC Symbol;Acc:HGNC:25902]	0.98215	0.000216818	3.78127	5.29312	6.06634e-05	0.592501
ENSG00000229320	KRT8P12	keratin 8 pseudogene 12 [Source:HGNC Symbol;Acc:HGNC:28057]	0.982127	0.000123372	1.48831	5.61836	3.1314e-05	1.77988
ENSG00000163739	CXCL1	C-X-C motif chemokine ligand 1 [Source:HGNC Symbol;Acc:HGNC:4602]	0.980124	0.0151639	4.61153	3.01988	0.00775487	-4.41074
ENSG00000075213	SEMA3A	semaphorin 3A [Source:HGNC Symbol;Acc:HGNC:10723]	0.979399	2.99929e-08	5.20797	11.6955	1.58295e-09	11.3883
ENSG00000234798	DXO	decapping exoribonuclease [Source:HGNC Symbol;Acc:HGNC:2992]	0.978652	0.00278253	0.161229	3.91494	0.00112476	-1.49801
ENSG00000224313	DXO	decapping exoribonuclease [Source:HGNC Symbol;Acc:HGNC:2992]	0.978652	0.00278253	0.161229	3.91494	0.00112476	-1.49801
ENSG00000225682	DXO	decapping exoribonuclease [Source:HGNC Symbol;Acc:HGNC:2992]	0.978652	0.00278253	0.161229	3.91494	0.00112476	-1.49801
ENSG00000173166	RAPH1	Ras association (RalGDS/AF-6) and pleckstrin homology domains 1 [Source:HGNC Symbol;Acc:HGNC:14436]	0.977286	3.94412e-06	3.01218	7.7965	5.35878e-07	5.62711
ENSG00000105948	TTC26	tetratricopeptide repeat domain 26 [Source:HGNC Symbol;Acc:HGNC:21882]	0.977111	0.00883161	2.79045	3.30652	0.0041948	-3.49444
ENSG00000235859		proteasome (prosome, macropain) 26S subunit, ATPase, 5 (PSMC5) pseudogene	0.976411	0.00213219	0.208041	4.05622	0.000828771	-1.20465
ENSG00000166173	LARP6	La ribonucleoprotein 6, translational regulator [Source:HGNC Symbol;Acc:HGNC:24012]	0.976037	2.13132e-09	5.54627	14.278	7.28524e-11	14.5852
ENSG00000131652	THOC6	THO complex 6 [Source:HGNC Symbol;Acc:HGNC:28369]	0.974585	0.0014442	3.46831	4.26296	0.000530894	-1.55773
ENSG00000112309	B3GAT2	beta-1,3-glucuronyltransferase 2 [Source:HGNC Symbol;Acc:HGNC:922]	0.974544	0.00781386	-0.625061	3.37163	0.00364526	-2.47154
ENSG00000124251	TP53TG5	TP53 target 5 [Source:HGNC Symbol;Acc:HGNC:15856]	0.971282	0.00849654	-0.126388	3.3266	0.00401711	-2.70082
ENSG00000237889	DDX39B	DExD-box helicase 39B [Source:HGNC Symbol;Acc:HGNC:13917]	0.970732	0.0088425	4.07466	3.30588	0.00420055	-3.73128
ENSG00000169087	HSPBAP1	HSPB1 associated protein 1 [Source:HGNC Symbol;Acc:HGNC:16389]	0.970431	2.80728e-05	1.7181	6.51379	5.44195e-06	3.52087
ENSG00000197706	OR6C74	olfactory receptor family 6 subfamily C member 74 [Source:HGNC Symbol;Acc:HGNC:31303]	0.970041	0.000399814	-0.462205	4.95553	0.000122099	0.869579
ENSG00000008441	NFIX	nuclear factor I X [Source:HGNC Symbol;Acc:HGNC:7788]	0.969956	3.2043e-07	4.36219	9.66467	2.67148e-08	8.52559
ENSG00000168899	VAMP5	vesicle associated membrane protein 5 [Source:HGNC Symbol;Acc:HGNC:12646]	0.969797	2.12045e-05	2.71291	6.68886	3.91425e-06	3.6284
ENSG00000167723	TRPV3	transient receptor potential cation channel subfamily V member 3 [Source:HGNC Symbol;Acc:HGNC:18084]	0.968967	0.00344625	4.40891	3.80292	0.00143341	-2.71156
ENSG00000286215		vimentin 2, pseudogene	0.968481	0.000301994	0.436042	5.10905	8.86914e-05	0.988663
ENSG00000242866	STRC	stereocilin [Source:HGNC Symbol;Acc:HGNC:16035]	0.967269	0.00012482	0.287741	5.61128	3.1764e-05	2.06423
ENSG00000088448	ANKRD10	ankyrin repeat domain 10 [Source:HGNC Symbol;Acc:HGNC:20265]	0.966559	3.53158e-07	4.40977	9.58622	3.00506e-08	8.39588
ENSG00000266777	SH3GL1P1	SH3 domain containing GRB2 like 1, endophilin A2 pseudogene 1 [Source:HGNC Symbol;Acc:HGNC:10835]	0.966216	0.00883019	-0.500606	3.3067	0.00419318	-2.62784
ENSG00000173535	TNFRSF10C	TNF receptor superfamily member 10c [Source:HGNC Symbol;Acc:HGNC:11906]	0.965983	0.0159635	0.0595346	2.99205	0.00822822	-3.43664
ENSG00000281484	BTG3	BTG anti-proliferation factor 3 [Source:HGNC Symbol;Acc:HGNC:1132]	0.96447	0.000769457	1.62284	4.59778	0.000259555	-0.417182
ENSG00000181143	MUC16	mucin 16, cell surface associated [Source:HGNC Symbol;Acc:HGNC:15582]	0.964094	0.00616016	2.11972	3.4981	0.0027736	-2.91572
ENSG00000182310	SPACA6	sperm acrosome associated 6 [Source:HGNC Symbol;Acc:HGNC:27113]	0.963956	8.97562e-05	2.46947	5.8085	2.1405e-05	1.905
ENSG00000181652	ATG9B	autophagy related 9B [Source:HGNC Symbol;Acc:HGNC:21899]	0.96393	2.82027e-05	2.27557	6.51097	5.47105e-06	3.38147
ENSG00000204540	PSORS1C1	psoriasis susceptibility 1 candidate 1 [Source:HGNC Symbol;Acc:HGNC:17202]	0.963355	0.0115129	-0.363527	3.16591	0.00567536	-2.96113
ENSG00000142677	IL22RA1	interleukin 22 receptor subunit alpha 1 [Source:HGNC Symbol;Acc:HGNC:13700]	0.962854	1.57613e-07	3.37017	10.2357	1.15743e-08	9.54511
ENSG00000113916	BCL6	BCL6 transcription repressor [Source:HGNC Symbol;Acc:HGNC:1001]	0.96221	5.37158e-06	5.23286	7.58577	7.72441e-07	4.91792
ENSG00000285733		novel protein	0.961495	0.00510691	-0.505334	3.59544	0.0022467	-2.01641
ENSG00000186047	DLEU7	deleted in lymphocytic leukemia 7 [Source:HGNC Symbol;Acc:HGNC:17567]	0.960197	0.00873384	-0.372744	3.31226	0.00414316	-2.64848
ENSG00000131398	KCNC3	potassium voltage-gated channel subfamily C member 3 [Source:HGNC Symbol;Acc:HGNC:6235]	0.957822	0.000107539	1.49569	5.70286	2.64279e-05	1.95254
ENSG00000088340	FER1L4	fer-1 like family member 4 (pseudogene) [Source:HGNC Symbol;Acc:HGNC:15801]	0.957777	5.33351e-09	2.72436	13.3326	2.12179e-10	13.8354
ENSG00000112182	BACH2	BTB domain and CNC homolog 2 [Source:HGNC Symbol;Acc:HGNC:14078]	0.957149	0.00449513	1.15887	3.66332	0.00193952	-2.30411
ENSG00000185522	LMNTD2	lamin tail domain containing 2 [Source:HGNC Symbol;Acc:HGNC:28561]	0.956911	4.66236e-05	0.445975	6.19906	9.94431e-06	3.06839
ENSG00000230267	HERC2P4	hect domain and RLD 2 pseudogene 4 [Source:HGNC Symbol;Acc:HGNC:4872]	0.956134	0.0092776	-0.824055	3.28126	0.00442932	-2.66447
ENSG00000011347	SYT7	synaptotagmin 7 [Source:HGNC Symbol;Acc:HGNC:11514]	0.955768	6.4417e-10	5.1045	15.6259	1.7547e-11	16.1092
ENSG00000204524	ZNF805	zinc finger protein 805 [Source:HGNC Symbol;Acc:HGNC:23272]	0.955297	4.92615e-05	2.31203	6.1659	1.06047e-05	2.68924
ENSG00000003987	MTMR7	myotubularin related protein 7 [Source:HGNC Symbol;Acc:HGNC:7454]	0.955115	0.00932616	-0.330721	3.27806	0.00445991	-2.74029
ENSG00000100902	PSMA6	proteasome 20S subunit alpha 6 [Source:HGNC Symbol;Acc:HGNC:9535]	0.954195	8.64225e-09	6.83231	12.8672	3.67642e-10	12.838
ENSG00000135245	HILPDA	hypoxia inducible lipid droplet associated [Source:HGNC Symbol;Acc:HGNC:28859]	0.953715	2.14235e-05	3.78598	6.68145	3.96884e-06	3.40521
ENSG00000214367	HAUS3	HAUS augmin like complex subunit 3 [Source:HGNC Symbol;Acc:HGNC:28719]	0.953432	8.70891e-06	3.78803	7.26669	1.3589e-06	4.51723
ENSG00000283900	TPTEP2-CSNK1E	TPTEP2-CSNK1E readthrough [Source:HGNC Symbol;Acc:HGNC:53829]	0.952891	0.000522092	1.13719	4.80764	0.000166517	0.16086
ENSG00000280563	NXN	nucleoredoxin [Source:HGNC Symbol;Acc:HGNC:18008]	0.95285	0.0214275	0.624236	2.83523	0.0114681	-3.90478
ENSG00000281300	NXN	nucleoredoxin [Source:HGNC Symbol;Acc:HGNC:18008]	0.95285	0.0214275	0.624236	2.83523	0.0114681	-3.90478
ENSG00000101000	PROCR	protein C receptor [Source:HGNC Symbol;Acc:HGNC:9452]	0.952552	3.87043e-08	5.36652	11.4575	2.15976e-09	11.0507
ENSG00000059804	SLC2A3	solute carrier family 2 member 3 [Source:HGNC Symbol;Acc:HGNC:11007]	0.949836	8.82882e-07	4.74189	8.89256	8.76753e-08	7.24124
ENSG00000186496	ZNF396	zinc finger protein 396 [Source:HGNC Symbol;Acc:HGNC:18824]	0.94962	0.0029075	-0.824675	3.89207	0.00118182	-1.31481
ENSG00000138760	SCARB2	scavenger receptor class B member 2 [Source:HGNC Symbol;Acc:HGNC:1665]	0.94897	5.07628e-06	7.40706	7.62476	7.21588e-07	4.90986
ENSG00000076356	PLXNA2	plexin A2 [Source:HGNC Symbol;Acc:HGNC:9100]	0.948047	1.30357e-05	5.8668	7.00125	2.19689e-06	3.78533
ENSG00000111885	MAN1A1	mannosidase alpha class 1A member 1 [Source:HGNC Symbol;Acc:HGNC:6821]	0.945866	9.57197e-08	4.10452	10.6696	6.27162e-09	10.077
ENSG00000272556	GTF2IP13	general transcription factor IIi pseudogene 13 [Source:HGNC Symbol;Acc:HGNC:51725]	0.94525	8.6573e-05	0.984176	5.82961	2.05257e-05	2.32479
ENSG00000167106	FAM102A	family with sequence similarity 102 member A [Source:HGNC Symbol;Acc:HGNC:31419]	0.944994	3.1946e-05	5.75817	6.43464	6.3248e-06	2.69448
ENSG00000186472	PCLO	piccolo presynaptic cytomatrix protein [Source:HGNC Symbol;Acc:HGNC:13406]	0.94453	0.000112747	2.30348	5.67128	2.8155e-05	1.68994
ENSG00000099968	BCL2L13	BCL2 like 13 [Source:HGNC Symbol;Acc:HGNC:17164]	0.943584	5.55549e-07	6.16948	9.23837	5.10554e-08	7.69011
ENSG00000101187	SLCO4A1	solute carrier organic anion transporter family member 4A1 [Source:HGNC Symbol;Acc:HGNC:10953]	0.943145	6.35509e-07	4.63425	9.13373	6.00424e-08	7.645
ENSG00000135750	KCNK1	potassium two pore domain channel subfamily K member 1 [Source:HGNC Symbol;Acc:HGNC:6272]	0.941436	3.96788e-07	5.31503	9.49679	3.43927e-08	8.15715
ENSG00000215493		kelch-like 12 (Drosophila) (KLH12) pseudogene	0.940868	0.00589306	-0.326806	3.5211	0.00263892	-2.21806
ENSG00000169871	TRIM56	tripartite motif containing 56 [Source:HGNC Symbol;Acc:HGNC:19028]	0.940025	1.56173e-07	6.21498	10.2432	1.14509e-08	9.25503
ENSG00000047597	XK	X-linked Kx blood group [Source:HGNC Symbol;Acc:HGNC:12811]	0.938058	0.0031479	-0.290031	3.85117	0.00129121	-1.53769
ENSG00000225190	PLEKHM1	pleckstrin homology and RUN domain containing M1 [Source:HGNC Symbol;Acc:HGNC:29017]	0.937802	0.00253832	5.59624	3.96368	0.00101222	-2.47994
ENSG00000135476	ESPL1	extra spindle pole bodies like 1, separase [Source:HGNC Symbol;Acc:HGNC:16856]	0.936759	0.00481316	1.70604	3.6269	0.0020987	-2.53131
ENSG00000134086	VHL	von Hippel-Lindau tumor suppressor [Source:HGNC Symbol;Acc:HGNC:12687]	0.936323	1.88344e-05	5.12482	6.76386	3.40327e-06	3.38764
ENSG00000025770	NCAPH2	non-SMC condensin II complex subunit H2 [Source:HGNC Symbol;Acc:HGNC:25071]	0.936264	1.03734e-05	4.50973	7.15053	1.67483e-06	4.19317
ENSG00000196776	CD47	CD47 molecule [Source:HGNC Symbol;Acc:HGNC:1682]	0.934928	1.70774e-06	5.85384	8.3998	1.94202e-07	6.31357
ENSG00000196923	PDLIM7	PDZ and LIM domain 7 [Source:HGNC Symbol;Acc:HGNC:22958]	0.934773	0.000138002	6.41058	5.55359	3.56842e-05	0.877309
ENSG00000235346	HLA-G	major histocompatibility complex, class I, G [Source:HGNC Symbol;Acc:HGNC:4964]	0.93454	1.10112e-06	0.631447	8.72264	1.14954e-07	7.1888
ENSG00000237216	HLA-G	major histocompatibility complex, class I, G [Source:HGNC Symbol;Acc:HGNC:4964]	0.93454	1.10112e-06	0.631447	8.72264	1.14954e-07	7.1888
ENSG00000102081	FMR1	FMRP translational regulator 1 [Source:HGNC Symbol;Acc:HGNC:3775]	0.933909	1.25247e-08	4.83834	12.5168	5.62265e-10	12.5062
ENSG00000243509	TNFRSF6B	TNF receptor superfamily member 6b [Source:HGNC Symbol;Acc:HGNC:11921]	0.933623	1.47721e-05	3.27143	6.92096	2.54519e-06	3.94525
ENSG00000196550	FAM72A	family with sequence similarity 72 member A [Source:HGNC Symbol;Acc:HGNC:24044]	0.933542	0.0024983	0.646085	3.97206	0.000994034	-1.52929
ENSG00000085999	RAD54L	RAD54 like [Source:HGNC Symbol;Acc:HGNC:9826]	0.933447	0.0137641	-0.881874	3.07206	0.00693801	-3.06381
ENSG00000263238	CTSO	cathepsin O [Source:HGNC Symbol;Acc:HGNC:2542]	0.933047	0.00824851	3.47447	3.34225	0.00388377	-3.56119
ENSG00000275873	LMNTD2	lamin tail domain containing 2 [Source:HGNC Symbol;Acc:HGNC:28561]	0.931067	2.69738e-05	2.04796	6.53778	5.20037e-06	3.48759
ENSG00000159202	UBE2Z	ubiquitin conjugating enzyme E2 Z [Source:HGNC Symbol;Acc:HGNC:25847]	0.930245	1.24391e-07	7.62882	10.4351	8.71348e-09	9.52363
ENSG00000120063	GNA13	G protein subunit alpha 13 [Source:HGNC Symbol;Acc:HGNC:4381]	0.929562	1.74213e-05	5.80251	6.81321	3.1053e-06	3.42719
ENSG00000260007		novel protein	0.929114	1.55944e-05	2.14918	6.88532	2.7178e-06	4.13412
ENSG00000139117	CPNE8	copine 8 [Source:HGNC Symbol;Acc:HGNC:23498]	0.929039	0.00012605	3.64311	5.60525	3.2152e-05	1.2724
ENSG00000169291	SHE	Src homology 2 domain containing E [Source:HGNC Symbol;Acc:HGNC:27004]	0.929021	0.00988239	-0.9208	3.2473	0.00476511	-2.68489
ENSG00000244242	IFITM10	interferon induced transmembrane protein 10 [Source:HGNC Symbol;Acc:HGNC:40022]	0.926641	0.00392652	0.511954	3.73429	0.00166313	-2.01035
ENSG00000175130	MARCKSL1	MARCKS like 1 [Source:HGNC Symbol;Acc:HGNC:7142]	0.926603	4.9444e-11	8.34334	18.8905	8.3687e-13	19.2229
ENSG00000033122	LRRC7	leucine rich repeat containing 7 [Source:HGNC Symbol;Acc:HGNC:18531]	0.926307	0.00584306	-0.00633611	3.52559	0.00261344	-2.29026
ENSG00000282086	PKD1P6	polycystin 1, transient receptor potential channel interacting pseudogene 6 [Source:HGNC Symbol;Acc:HGNC:30070]	0.924637	9.00813e-06	3.90714	7.24269	1.41867e-06	4.45409
ENSG00000166598	HSP90B1	heat shock protein 90 beta family member 1 [Source:HGNC Symbol;Acc:HGNC:12028]	0.923573	3.7243e-05	9.60275	6.33728	7.61851e-06	2.49918
ENSG00000148175	STOM	stomatin [Source:HGNC Symbol;Acc:HGNC:3383]	0.922435	8.14061e-09	5.64152	12.9253	3.42959e-10	12.9705
ENSG00000117707	PROX1	prospero homeobox 1 [Source:HGNC Symbol;Acc:HGNC:9459]	0.922232	0.000152772	-0.000787427	5.49524	4.01601e-05	1.8963
ENSG00000051341	POLQ	DNA polymerase theta [Source:HGNC Symbol;Acc:HGNC:9186]	0.922132	0.000518063	-0.276517	4.81181	0.000165061	0.451692
ENSG00000189266	PNRC2	proline rich nuclear receptor coactivator 2 [Source:HGNC Symbol;Acc:HGNC:23158]	0.921526	6.8328e-07	6.29967	9.08187	6.50979e-08	7.42932
ENSG00000226864	ATE1-AS1	ATE1 antisense RNA 1 [Source:HGNC Symbol;Acc:HGNC:49496]	0.920275	0.003533	-0.485265	3.78939	0.00147603	-1.62027
ENSG00000006837	CDKL3	cyclin dependent kinase like 3 [Source:HGNC Symbol;Acc:HGNC:15483]	0.920044	3.57767e-05	1.18198	6.36231	7.26179e-06	3.35581
ENSG00000092098	RNF31	ring finger protein 31 [Source:HGNC Symbol;Acc:HGNC:16031]	0.919382	1.57166e-06	3.91554	8.46006	1.75922e-07	6.62201
ENSG00000285152	RNF31	ring finger protein 31 [Source:HGNC Symbol;Acc:HGNC:16031]	0.919382	1.57166e-06	3.91554	8.46006	1.75922e-07	6.62201
ENSG00000069667	RORA	RAR related orphan receptor A [Source:HGNC Symbol;Acc:HGNC:10258]	0.919275	8.5238e-05	2.76958	5.83941	2.01303e-05	1.91437
ENSG00000101224	CDC25B	cell division cycle 25B [Source:HGNC Symbol;Acc:HGNC:1726]	0.917331	2.96579e-11	4.92718	19.604	4.58839e-13	19.9292
ENSG00000185710	SMG1P4	SMG1 pseudogene 4 [Source:HGNC Symbol;Acc:HGNC:49861]	0.917166	0.0114533	1.3661	3.16865	0.00564211	-3.42068
ENSG00000129355	CDKN2D	cyclin dependent kinase inhibitor 2D [Source:HGNC Symbol;Acc:HGNC:1790]	0.917056	1.93559e-06	3.9794	8.30721	2.26256e-07	6.35017
ENSG00000188033	ZNF490	zinc finger protein 490 [Source:HGNC Symbol;Acc:HGNC:23705]	0.915745	0.000767424	0.971701	4.59958	0.000258565	-0.235765
ENSG00000235125	NFKBIL1	NFKB inhibitor like 1 [Source:HGNC Symbol;Acc:HGNC:7800]	0.915731	6.73357e-05	-1.17707	5.97687	1.53428e-05	2.48001
ENSG00000075426	FOSL2	FOS like 2, AP-1 transcription factor subunit [Source:HGNC Symbol;Acc:HGNC:3798]	0.914704	4.04672e-11	7.36882	19.1892	6.49117e-13	19.4764
ENSG00000173727		Finkel-Biskis-Reilly murine sarcoma virus (FBR-MuSV) ubiquitously expressed (FAU) pseudogene	0.914669	1.9312e-05	1.65893	6.74825	3.50361e-06	3.98436
ENSG00000187193	MT1X	metallothionein 1X [Source:HGNC Symbol;Acc:HGNC:7405]	0.913663	1.63926e-05	9.44888	6.85154	2.89268e-06	3.49984
ENSG00000136451	VEZF1	vascular endothelial zinc finger 1 [Source:HGNC Symbol;Acc:HGNC:12949]	0.913645	2.03347e-07	4.52565	10.0247	1.57031e-08	9.05948
[truncated: 13,126 more rows]

## Sheet: B - GO
ID	NGenes	Direction	PValue	FDR
GOBP_ANTIGEN_PROCESSING_AND_PRESENTATION_OF_ENDOGENOUS_PEPTIDE_ANTIGEN	76	Up	5.18813e-27	3.96114e-23
GOBP_ANTIGEN_PROCESSING_AND_PRESENTATION_OF_ENDOGENOUS_ANTIGEN	77	Up	3.68754e-26	1.40772e-22
GOBP_ANTIGEN_PROCESSING_AND_PRESENTATION_OF_ENDOGENOUS_PEPTIDE_ANTIGEN_VIA_MHC_CLASS_I_VIA_ER_PATHWAY	48	Up	1.33786e-22	3.40486e-19
GOBP_ANTIGEN_PROCESSING_AND_PRESENTATION_OF_PEPTIDE_ANTIGEN_VIA_MHC_CLASS_I	60	Up	2.21944e-20	4.23635e-17
GOBP_REGULATION_OF_T_CELL_MEDIATED_CYTOTOXICITY	49	Up	1.09734e-19	1.67565e-16
GOBP_POSITIVE_REGULATION_OF_T_CELL_MEDIATED_CYTOTOXICITY	50	Up	5.74925e-19	7.31592e-16
GOBP_POSITIVE_REGULATION_OF_T_CELL_MEDIATED_IMMUNITY	51	Up	1.28555e-16	1.40217e-13
GOBP_NEGATIVE_REGULATION_OF_LYMPHOCYTE_MEDIATED_IMMUNITY	48	Up	1.06079e-15	1.01239e-12
GOBP_ANTIGEN_PROCESSING_AND_PRESENTATION_OF_PEPTIDE_ANTIGEN_VIA_MHC_CLASS_IB	37	Up	1.66116e-15	1.40922e-12
GOBP_POSITIVE_REGULATION_OF_CELL_KILLING	48	Up	1.99413e-15	1.52251e-12
GOBP_T_CELL_MEDIATED_CYTOTOXICITY	56	Up	8.46383e-15	5.87467e-12
GOBP_NEGATIVE_REGULATION_OF_NATURAL_KILLER_CELL_MEDIATED_IMMUNITY	48	Up	9.59006e-15	6.10168e-12
GOBP_NEGATIVE_REGULATION_OF_CELL_KILLING	49	Up	3.57857e-14	2.10172e-11
GOBP_ANTIGEN_PROCESSING_AND_PRESENTATION_VIA_MHC_CLASS_IB	40	Up	1.68309e-13	9.17887e-11
GOBP_REGULATION_OF_NATURAL_KILLER_CELL_MEDIATED_IMMUNITY	47	Up	3.02332e-13	1.45859e-10
GOBP_ANTIGEN_PROCESSING_AND_PRESENTATION_OF_PEPTIDE_ANTIGEN	34	Up	3.05663e-13	1.45859e-10
GOBP_PROTECTION_FROM_NATURAL_KILLER_CELL_MEDIATED_CYTOTOXICITY	30	Up	1.15567e-12	5.19034e-10
GOBP_REGULATION_OF_T_CELL_MEDIATED_IMMUNITY	26	Up	3.6833e-12	1.56233e-09
GOBP_TOLERANCE_INDUCTION	29	Up	2.18486e-11	8.77967e-09
GOBP_DETECTION_OF_OTHER_ORGANISM	29	Up	3.67288e-11	1.40212e-08
GOBP_ANTIGEN_PROCESSING_AND_PRESENTATION_OF_EXOGENOUS_PEPTIDE_ANTIGEN_VIA_MHC_CLASS_I	20	Up	1.17763e-10	4.28151e-08
GOBP_ALPHA_BETA_T_CELL_PROLIFERATION	31	Up	2.25559e-10	7.50055e-08
GOBP_T_CELL_CYTOKINE_PRODUCTION	28	Up	2.2595e-10	7.50055e-08
GOBP_COMPLEMENT_ACTIVATION_ALTERNATIVE_PATHWAY	9	Up	2.82276e-10	8.97991e-08
GOBP_NEGATIVE_REGULATION_OF_CYTOKINE_PRODUCTION_INVOLVED_IN_IMMUNE_RESPONSE	17	Up	4.59458e-10	1.40318e-07
GOBP_NATURAL_KILLER_CELL_CYTOKINE_PRODUCTION	23	Up	6.90599e-10	2.02797e-07
GOBP_POSITIVE_REGULATION_OF_NATURAL_KILLER_CELL_ACTIVATION	29	Up	8.82932e-10	2.49673e-07
GOBP_RESPONSE_TO_INTERFERON_BETA	20	Up	1.06907e-09	2.91511e-07
GOBP_DETECTION_OF_EXTERNAL_BIOTIC_STIMULUS	31	Up	1.16183e-09	3.05882e-07
GOBP_NEGATIVE_REGULATION_OF_ADAPTIVE_IMMUNE_RESPONSE	22	Up	1.58045e-09	4.02226e-07
GOBP_POSITIVE_REGULATION_OF_ACUTE_INFLAMMATORY_RESPONSE	23	Up	3.77189e-09	9.28981e-07
GOBP_NEGATIVE_REGULATION_OF_VIRAL_ENTRY_INTO_HOST_CELL	23	Up	4.21113e-09	1.00475e-06
GOBP_POSITIVE_REGULATION_OF_NATURAL_KILLER_CELL_MEDIATED_IMMUNITY	28	Up	9.95393e-09	2.30298e-06
GOBP_NEGATIVE_REGULATION_OF_VIRAL_LIFE_CYCLE	23	Up	1.9148e-08	4.29985e-06
GOBP_CD8_POSITIVE_ALPHA_BETA_T_CELL_PROLIFERATION	20	Up	2.06027e-08	4.44474e-06
GOBP_NEGATIVE_REGULATION_OF_T_CELL_CYTOKINE_PRODUCTION	11	Up	2.61602e-08	5.39819e-06
GOBP_NEGATIVE_REGULATION_OF_PRODUCTION_OF_MOLECULAR_MEDIATOR_OF_IMMUNE_RESPONSE	16	Up	3.87884e-08	7.7934e-06
GOBP_POSITIVE_REGULATION_OF_NATURAL_KILLER_CELL_MEDIATED_CYTOTOXICITY	24	Up	4.80137e-08	9.26688e-06
GOBP_POSITIVE_REGULATION_OF_ALPHA_BETA_T_CELL_PROLIFERATION	28	Up	4.85495e-08	9.26688e-06
GOBP_POSITIVE_REGULATION_OF_CD8_POSITIVE_ALPHA_BETA_T_CELL_ACTIVATION	20	Up	6.16127e-08	1.14735e-05
GOBP_REGULATION_OF_NATURAL_KILLER_CELL_ACTIVATION	32	Up	8.98807e-08	1.6339e-05
GOBP_NEGATIVE_REGULATION_OF_T_CELL_MEDIATED_IMMUNITY	26	Up	1.04964e-07	1.86372e-05
GOBP_REGULATION_OF_CD8_POSITIVE_ALPHA_BETA_T_CELL_ACTIVATION	29	Up	1.10039e-07	1.90321e-05
GOBP_NUCLEOTIDE_BINDING_DOMAIN_LEUCINE_RICH_REPEAT_CONTAINING_RECEPTOR_SIGNALING_PATHWAY	27	Up	1.12173e-07	1.90321e-05
GOBP_NEGATIVE_REGULATION_OF_LEUKOCYTE_DEGRANULATION	14	Up	2.5898e-07	4.29851e-05
GOBP_NUCLEOTIDE_BINDING_OLIGOMERIZATION_DOMAIN_CONTAINING_2_SIGNALING_PATHWAY	22	Up	2.76007e-07	4.48364e-05
GOBP_CD8_POSITIVE_ALPHA_BETA_T_CELL_ACTIVATION	28	Up	3.28215e-07	5.02652e-05
GOBP_NECROPTOTIC_SIGNALING_PATHWAY	13	Up	3.35291e-07	5.02652e-05
GOBP_POSITIVE_REGULATION_OF_INFLAMMATORY_RESPONSE_TO_ANTIGENIC_STIMULUS	18	Up	3.35759e-07	5.02652e-05
GOBP_NEGATIVE_REGULATION_OF_VIRAL_GENOME_REPLICATION	19	Up	3.65082e-07	5.36038e-05
GOBP_CYTOPLASMIC_PATTERN_RECOGNITION_RECEPTOR_SIGNALING_PATHWAY	29	Up	5.40345e-07	7.78402e-05
GOBP_TYPE_II_HYPERSENSITIVITY	8	Up	6.74525e-07	9.36363e-05
GOBP_NATURAL_KILLER_CELL_ACTIVATION_INVOLVED_IN_IMMUNE_RESPONSE	13	Up	7.31836e-07	9.97779e-05
GOBP_CELLULAR_RESPONSE_TO_NICOTINE	12	Up	1.16476e-06	0.00015094
GOBP_REGULATION_OF_NUCLEOTIDE_BINDING_OLIGOMERIZATION_DOMAIN_CONTAINING_SIGNALING_PATHWAY	19	Up	1.1664e-06	0.00015094
GOBP_REGULATION_OF_HEPATOCYTE_PROLIFERATION	15	Up	1.56444e-06	0.000195811
GOBP_LEUKOCYTE_MIGRATION_INVOLVED_IN_INFLAMMATORY_RESPONSE	15	Up	1.63883e-06	0.000201814
GOBP_POSITIVE_REGULATION_OF_ALPHA_BETA_T_CELL_ACTIVATION	25	Up	1.95756e-06	0.000237238
GOBP_INTERLEUKIN_18_PRODUCTION	10	Up	2.32758e-06	0.000277674
GOBP_POSITIVE_REGULATION_OF_AMYLOID_BETA_FORMATION	21	Up	2.38283e-06	0.000279891
GOBP_ACETYLCHOLINE_METABOLIC_PROCESS	9	Up	2.55579e-06	0.000295659
GOBP_POSITIVE_REGULATION_OF_INTERFERON_BETA_PRODUCTION	29	Up	2.80581e-06	0.000319736
GOBP_NEGATIVE_REGULATION_OF_NATURAL_KILLER_CELL_ACTIVATION	16	Up	3.34549e-06	0.000364898
GOBP_DETECTION_OF_BIOTIC_STIMULUS	30	Up	3.59156e-06	0.000386219
GOBP_RESPONSE_TO_INTERFERON_ALPHA	19	Up	4.03484e-06	0.000427861
GOBP_ANTIBODY_DEPENDENT_CELLULAR_CYTOTOXICITY	7	Up	4.3741e-06	0.000457483
GOBP_PROTEIN_MONO_ADP_RIBOSYLATION	12	Up	4.68028e-06	0.000482891
GOBP_ACETATE_ESTER_TRANSPORT	8	Up	5.05642e-06	0.000509655
GOBP_POSITIVE_REGULATION_OF_NATURAL_KILLER_CELL_PROLIFERATION	13	Up	5.08006e-06	0.000509655
GOBP_PROGRAMMED_NECROTIC_CELL_DEATH	17	Up	5.13994e-06	0.000509655
GOBP_POSITIVE_REGULATION_OF_NUCLEOTIDE_BINDING_OLIGOMERIZATION_DOMAIN_CONTAINING_SIGNALING_PATHWAY	12	Up	5.36931e-06	0.00051892
GOBP_POSITIVE_REGULATION_OF_NUCLEOTIDE_BINDING_OLIGOMERIZATION_DOMAIN_CONTAINING_2_SIGNALING_PATHWAY	12	Up	5.36931e-06	0.00051892
GOBP_POSITIVE_REGULATION_OF_TUMOR_NECROSIS_FACTOR_MEDIATED_SIGNALING_PATHWAY	18	Up	5.80373e-06	0.000553893
GOBP_T_CELL_HOMEOSTASIS	17	Up	7.76383e-06	0.000731813
GOBP_POSITIVE_REGULATION_OF_HYPERSENSITIVITY	9	Up	7.98251e-06	0.000737105
GOBP_REGULATION_OF_CHRONIC_INFLAMMATORY_RESPONSE	10	Up	8.01306e-06	0.000737105
GOBP_POSITIVE_REGULATION_OF_I_KAPPAB_PHOSPHORYLATION	11	Up	8.35178e-06	0.000759117
GOBP_POSITIVE_REGULATION_OF_T_CELL_CYTOKINE_PRODUCTION	25	Up	8.57421e-06	0.000762735
GOBP_EOSINOPHIL_MIGRATION	8	Up	8.59139e-06	0.000762735
GOBP_NEGATIVE_REGULATION_OF_REGULATED_SECRETORY_PATHWAY	22	Up	1.04283e-05	0.000915171
GOBP_MDA_5_SIGNALING_PATHWAY	11	Up	1.11573e-05	0.000968018
GOBP_REGULATION_OF_DENDRITIC_CELL_DIFFERENTIATION	19	Up	1.12876e-05	0.000968321
GOBP_CYTIDINE_TO_URIDINE_EDITING	7	Up	1.28133e-05	0.00107505
GOBP_REGULATION_OF_NUCLEOTIDE_BINDING_OLIGOMERIZATION_DOMAIN_CONTAINING_2_SIGNALING_PATHWAY	15	Up	1.33693e-05	0.00110951
GOBP_INTERFERON_GAMMA_MEDIATED_SIGNALING_PATHWAY	18	Up	1.36881e-05	0.00112375
GOBP_RESPONSE_TO_TYPE_I_INTERFERON	25	Up	1.51362e-05	0.00121543
GOBP_REGULATION_OF_RIBONUCLEASE_ACTIVITY	11	Up	1.52824e-05	0.00121543
GOBP_POSITIVE_REGULATION_OF_HEPATOCYTE_PROLIFERATION	13	Up	1.55275e-05	0.00122219
GOBP_NATURAL_KILLER_CELL_PROLIFERATION	15	Up	1.58042e-05	0.00123128
GOBP_REGULATION_OF_ACUTE_INFLAMMATORY_RESPONSE	16	Up	1.63563e-05	0.00126142
GOBP_POSITIVE_REGULATION_OF_INTERLEUKIN_18_PRODUCTION	9	Up	1.76309e-05	0.00134612
GOBP_MONOCYTE_CHEMOTACTIC_PROTEIN_1_PRODUCTION	13	Up	1.82574e-05	0.00136662
GOBP_PYRIMIDINE_NUCLEOSIDE_CATABOLIC_PROCESS	11	Up	1.90341e-05	0.00139736
GOBP_DNA_CYTOSINE_DEAMINATION	7	Up	2.17606e-05	0.00156738
GOBP_NEGATIVE_REGULATION_OF_LEUKOCYTE_MEDIATED_IMMUNITY	22	Up	2.21514e-05	0.00158062
GOBP_POSITIVE_REGULATION_OF_REGULATORY_T_CELL_DIFFERENTIATION	18	Up	2.32034e-05	0.00164035
GOBP_NEGATIVE_REGULATION_OF_SIGNAL_TRANSDUCTION_IN_ABSENCE_OF_LIGAND	22	Up	2.85018e-05	0.00197829
GOBP_NATURAL_KILLER_CELL_DEGRANULATION	14	Up	2.88306e-05	0.00198308
GOBP_REGULATION_OF_B_CELL_MEDIATED_IMMUNITY	19	Up	3.15851e-05	0.00214329
GOBP_POSITIVE_REGULATION_OF_AMYLOID_PRECURSOR_PROTEIN_CATABOLIC_PROCESS	22	Up	3.17213e-05	0.00214329
GOBP_NECROTIC_CELL_DEATH	21	Up	3.23055e-05	0.00216362
GOBP_INTRINSIC_APOPTOTIC_SIGNALING_PATHWAY_IN_RESPONSE_TO_ENDOPLASMIC_RETICULUM_STRESS	23	Up	3.99479e-05	0.0026477
GOBP_ORGAN_OR_TISSUE_SPECIFIC_IMMUNE_RESPONSE	8	Up	4.19462e-05	0.00273726
GOBP_POSITIVE_REGULATION_OF_LEUKOCYTE_ADHESION_TO_VASCULAR_ENDOTHELIAL_CELL	18	Up	4.56252e-05	0.0029273
GOBP_POSITIVE_REGULATION_OF_OXIDATIVE_STRESS_INDUCED_NEURON_DEATH	11	Up	5.27502e-05	0.00332849
GOBP_GERMINAL_CENTER_FORMATION	12	Up	5.68389e-05	0.00355709
GOBP_DENDRITIC_CELL_DIFFERENTIATION	22	Up	6.25773e-05	0.00382659
GOBP_REGULATION_OF_HUMORAL_IMMUNE_RESPONSE_MEDIATED_BY_CIRCULATING_IMMUNOGLOBULIN	13	Up	6.26489e-05	0.00382659
GOBP_CELLULAR_RESPONSE_TO_INTERFERON_BETA	19	Up	6.62893e-05	0.00401681
GOBP_REGULATION_OF_HYPERSENSITIVITY	10	Up	6.87357e-05	0.00410957
GOBP_ANTIGEN_PROCESSING_AND_PRESENTATION_OF_EXOGENOUS_PEPTIDE_ANTIGEN	23	Up	6.94348e-05	0.00410957
GOBP_ANTIGEN_PROCESSING_AND_PRESENTATION_OF_EXOGENOUS_ANTIGEN	23	Up	6.94348e-05	0.00410957
GOBP_POSITIVE_REGULATION_OF_NEUTROPHIL_ACTIVATION	8	Up	7.42006e-05	0.00429012
GOBP_INNATE_IMMUNE_RESPONSE_IN_MUCOSA	8	Up	7.49634e-05	0.00429012
GOBP_POSITIVE_REGULATION_OF_MONOCYTE_CHEMOTACTIC_PROTEIN_1_PRODUCTION	9	Up	7.52948e-05	0.00429012
GOBP_REGULATION_OF_LEUKOCYTE_ADHESION_TO_ARTERIAL_ENDOTHELIAL_CELL	8	Up	8.09802e-05	0.00454096
GOBP_REGULATION_OF_XENOPHAGY	9	Up	8.37078e-05	0.00463123
GOBP_CYTIDINE_METABOLIC_PROCESS	8	Up	8.62456e-05	0.0047373
GOBP_T_CELL_TOLERANCE_INDUCTION	19	Up	9.25029e-05	0.00500893
GOBP_NEGATIVE_REGULATION_OF_TYPE_I_INTERFERON_MEDIATED_SIGNALING_PATHWAY	17	Up	9.67507e-05	0.00520206
GOBP_POSITIVE_REGULATION_OF_ACUTE_INFLAMMATORY_RESPONSE_TO_ANTIGENIC_STIMULUS	10	Up	0.000106229	0.00567172
GOBP_PATTERN_RECOGNITION_RECEPTOR_SIGNALING_PATHWAY	23	Up	0.000116708	0.00614527
GOBP_HYPERSENSITIVITY	12	Up	0.000117731	0.00615669
GOBP_FEVER_GENERATION	12	Up	0.000121318	0.00630112
GOBP_POSITIVE_REGULATION_OF_INTERFERON_GAMMA_PRODUCTION	23	Up	0.000124637	0.00642974
GOBP_REGULATION_OF_TYPE_I_INTERFERON_MEDIATED_SIGNALING_PATHWAY	23	Up	0.000126143	0.00646377
GOBP_EOSINOPHIL_CHEMOTAXIS	6	Up	0.000134216	0.0068316
GOBP_POSITIVE_REGULATION_OF_ACTION_POTENTIAL	10	Up	0.000136741	0.00691404
GOBP_LENS_FIBER_CELL_DIFFERENTIATION	21	Up	0.000139049	0.00698445
GOBP_REGULATION_OF_ACTIVATION_OF_JANUS_KINASE_ACTIVITY	4	Up	0.000155297	0.00774962
GOBP_CELLULAR_RESPONSE_TO_ZINC_ION	18	Up	0.000162529	0.00800588
GOBP_LEUKOCYTE_ADHESION_TO_ARTERIAL_ENDOTHELIAL_CELL	9	Up	0.000165469	0.00809842
GOBP_REGULATION_OF_I_KAPPAB_PHOSPHORYLATION	12	Up	0.000169659	0.0082053
GOBP_LYMPHOCYTE_ANERGY	9	Up	0.000173026	0.0082053
GOBP_POSITIVE_REGULATION_OF_HUMORAL_IMMUNE_RESPONSE_MEDIATED_BY_CIRCULATING_IMMUNOGLOBULIN	9	Up	0.000184552	0.00859181
GOBP_I_KAPPAB_PHOSPHORYLATION	22	Up	0.000197476	0.00913775
GOBP_PEPTIDE_ANTIGEN_ASSEMBLY_WITH_MHC_PROTEIN_COMPLEX	18	Up	0.000228056	0.0104264
GOBP_REGULATORY_T_CELL_DIFFERENTIATION	17	Up	0.000235565	0.0107056
GOBP_RESPONSE_TO_PROTOZOAN	13	Up	0.000244471	0.0110446
GOBP_INTERFERON_GAMMA_PRODUCTION	12	Up	0.000249494	0.0112052
GOBP_POSITIVE_REGULATION_OF_FEVER_GENERATION	9	Up	0.000256025	0.0114222
GOBP_REGULATION_OF_BILE_ACID_SECRETION	8	Up	0.000258813	0.0114222
GOBP_CELLULAR_RESPONSE_TO_CADMIUM_ION	25	Up	0.000261129	0.0114349
GOBP_CHRONIC_INFLAMMATORY_RESPONSE	14	Up	0.000262096	0.0114349
GOBP_HEAT_ACCLIMATION	13	Up	0.000271001	0.0117562
GOBP_REGULATION_OF_FEVER_GENERATION	10	Up	0.000274649	0.0118472
GOBP_REGULATION_OF_TOLERANCE_INDUCTION	22	Up	0.000303623	0.0129506
GOBP_MYD88_DEPENDENT_TOLL_LIKE_RECEPTOR_SIGNALING_PATHWAY	18	Up	0.000310064	0.0131519
GOBP_IMMUNE_RESPONSE_TO_TUMOR_CELL	25	Up	0.000321332	0.0135545
GOBP_TYPE_III_INTERFERON_PRODUCTION	3	Up	0.000334899	0.0140492
GOBP_INTERLEUKIN_15_MEDIATED_SIGNALING_PATHWAY	4	Up	0.000347398	0.0144151
GOBP_REGULATION_OF_LYMPHOCYTE_APOPTOTIC_PROCESS	18	Up	0.000360125	0.0148173
GOBP_EPITHELIAL_CELL_PROLIFERATION_INVOLVED_IN_SALIVARY_GLAND_MORPHOGENESIS	8	Up	0.000363535	0.0148173
GOBP_NEGATIVE_REGULATION_OF_MORPHOGENESIS_OF_AN_EPITHELIUM	11	Up	0.000366794	0.0148173
GOBP_HEAT_GENERATION	16	Up	0.000373985	0.0150246
GOBP_REGULATION_OF_RESPONSE_TO_INTERFERON_GAMMA	13	Up	0.000375862	0.0150246
GOBP_T_CELL_MEDIATED_IMMUNE_RESPONSE_TO_TUMOR_CELL	14	Up	0.000386017	0.0152707
GOBP_POSITIVE_REGULATION_OF_NF_KAPPAB_TRANSCRIPTION_FACTOR_ACTIVITY	28	Up	0.000388213	0.0152784
GOBP_REGULATION_OF_ACUTE_INFLAMMATORY_RESPONSE_TO_ANTIGENIC_STIMULUS	12	Up	0.000392832	0.0153809
GOBP_NEGATIVE_REGULATION_OF_HEART_RATE	11	Up	0.000401432	0.0156374
GOBP_PROTEIN_POLY_ADP_RIBOSYLATION	11	Up	0.000415998	0.0161226
GOBP_REGULATION_OF_SYNAPTIC_TRANSMISSION_GABAERGIC	15	Up	0.00043584	0.0168062
GOBP_STRESS_RESPONSE_TO_METAL_ION	16	Up	0.000441171	0.0169263
GOBP_VITAMIN_D_METABOLIC_PROCESS	18	Up	0.000451107	0.0171353
GOBP_MYD88_INDEPENDENT_TOLL_LIKE_RECEPTOR_SIGNALING_PATHWAY	13	Up	0.00045467	0.0171714
GOBP_CHEMOKINE_C_X_C_MOTIF_LIGAND_2_PRODUCTION	20	Up	0.000494727	0.0184256
GOBP_REGULATION_OF_ENDOPLASMIC_RETICULUM_STRESS_INDUCED_INTRINSIC_APOPTOTIC_SIGNALING_PATHWAY	24	Up	0.000503988	0.0186522
GOBP_POSITIVE_REGULATION_OF_NITRIC_OXIDE_SYNTHASE_BIOSYNTHETIC_PROCESS	12	Up	0.000505697	0.0186522
GOBP_POSITIVE_REGULATION_OF_NATURAL_KILLER_CELL_CHEMOTAXIS	2	Up	0.00051308	0.0188335
GOBP_POSITIVE_REGULATION_OF_INTERFERON_ALPHA_PRODUCTION	19	Up	0.000516417	0.0188653
GOBP_REGULATION_OF_T_CELL_APOPTOTIC_PROCESS	17	Up	0.000553522	0.0200291
GOBP_T_HELPER_17_CELL_LINEAGE_COMMITMENT	5	Up	0.000581197	0.0209313
GOBP_PYRIMIDINE_NUCLEOSIDE_METABOLIC_PROCESS	18	Up	0.00060295	0.0216128
GOBP_REGULATION_OF_AMINO_ACID_TRANSMEMBRANE_TRANSPORT	17	Up	0.000613353	0.0218829
GOBP_HEMATOPOIETIC_PROGENITOR_CELL_DIFFERENTIATION	16	Up	0.000636253	0.0224898
GOBP_REGULATION_OF_IMMUNOGLOBULIN_PRODUCTION	23	Up	0.00063995	0.0225162
GOBP_REGULATION_OF_VITAMIN_D_BIOSYNTHETIC_PROCESS	10	Up	0.00064871	0.0227197
GOBP_CHOLINE_TRANSPORT	13	Up	0.000657034	0.0229062
GOBP_REGULATION_OF_PROGRAMMED_NECROTIC_CELL_DEATH	16	Up	0.000677456	0.0231873
GOBP_REGULATION_OF_NATURAL_KILLER_CELL_DIFFERENTIATION	8	Up	0.000678054	0.0231873
GOBP_T_HELPER_17_CELL_DIFFERENTIATION	12	Up	0.000680283	0.0231873
GOBP_TOLL_LIKE_RECEPTOR_3_SIGNALING_PATHWAY	28	Up	0.000685029	0.0232453
GOBP_XENOPHAGY	15	Up	0.000693381	0.0234246
GOBP_RESPONSE_TO_INTERLEUKIN_15	6	Up	0.000769034	0.0257525
GOBP_POSITIVE_REGULATION_OF_RIG_I_SIGNALING_PATHWAY	8	Up	0.000777067	0.0259079
GOBP_NEGATIVE_REGULATION_OF_MOLECULAR_FUNCTION	12	Up	0.000797206	0.0261907
GOBP_INTERLEUKIN_27_MEDIATED_SIGNALING_PATHWAY	8	Up	0.00079897	0.0261907
GOBP_LIVER_MORPHOGENESIS	23	Up	0.000799269	0.0261907
GOBP_T_CELL_APOPTOTIC_PROCESS	17	Up	0.000812158	0.0264993
GOBP_NITRIC_OXIDE_SYNTHASE_BIOSYNTHETIC_PROCESS	15	Up	0.000829205	0.0269403
GOBP_GROWTH_HORMONE_RECEPTOR_SIGNALING_PATHWAY_VIA_JAK_STAT	8	Up	0.000847762	0.0271961
GOBP_REGULATION_OF_EXTRINSIC_APOPTOTIC_SIGNALING_PATHWAY_IN_ABSENCE_OF_LIGAND	22	Up	0.00087222	0.0277475
GOBP_REGULATION_OF_PROTEIN_SERINE_THREONINE_KINASE_ACTIVITY	20	Up	0.000906516	0.0286002
GOBP_LEUKOCYTE_CHEMOTAXIS_INVOLVED_IN_INFLAMMATORY_RESPONSE	4	Up	0.000922767	0.0289931
GOBP_NEGATIVE_REGULATION_OF_MYOSIN_LIGHT_CHAIN_PHOSPHATASE_ACTIVITY	10	Up	0.000939611	0.0292813
GOBP_POSITIVE_REGULATION_BY_SYMBIONT_OF_ENTRY_INTO_HOST	8	Up	0.000947595	0.0293275
GOBP_POSITIVE_REGULATION_OF_INTERLEUKIN_13_PRODUCTION	17	Up	0.000949785	0.0293275
GOBP_NEGATIVE_REGULATION_OF_SYSTEMIC_ARTERIAL_BLOOD_PRESSURE	14	Up	0.000952614	0.0293275
GOBP_PROTEIN_REFOLDING	29	Up	0.000970297	0.0297519
GOBP_NEGATIVE_REGULATION_OF_BLOOD_CIRCULATION	16	Up	0.000977197	0.0298349
GOBP_T_CELL_PROLIFERATION	14	Up	0.00098717	0.029865
GOBP_NEGATIVE_REGULATION_OF_INNATE_IMMUNE_RESPONSE	18	Up	0.00101267	0.0302797
GOBP_REGULATION_OF_DEFENSE_RESPONSE_TO_VIRUS_BY_HOST	19	Up	0.00101527	0.0302797
GOBP_NEGATIVE_REGULATION_OF_EXOCYTOSIS	24	Up	0.00101924	0.0302798
GOBP_RIBONUCLEOSIDE_CATABOLIC_PROCESS	13	Up	0.00103525	0.0305645
GOBP_POSITIVE_REGULATION_OF_MYELOID_LEUKOCYTE_MEDIATED_IMMUNITY	20	Up	0.00103683	0.0305645
GOBP_VITAMIN_D_BIOSYNTHETIC_PROCESS	12	Up	0.00106702	0.0312073
GOBP_CALCIUM_INDEPENDENT_CELL_CELL_ADHESION_VIA_PLASMA_MEMBRANE_CELL_ADHESION_MOLECULES	14	Up	0.00107103	0.0312073
GOBP_POSITIVE_REGULATION_OF_PATTERN_RECOGNITION_RECEPTOR_SIGNALING_PATHWAY	31	Up	0.00107485	0.0312073
GOBP_NEGATIVE_REGULATION_OF_MEGAKARYOCYTE_DIFFERENTIATION	12	Up	0.00107499	0.0312073
GOBP_REGULATION_OF_ANION_TRANSMEMBRANE_TRANSPORT	22	Up	0.00108612	0.0314111
GOBP_NEGATIVE_REGULATION_OF_RESPONSE_TO_BIOTIC_STIMULUS	18	Up	0.00109461	0.0314846
GOBP_DETOXIFICATION_OF_COPPER_ION	13	Up	0.00109691	0.0314846
GOBP_DEFENSE_RESPONSE_TO_GRAM_POSITIVE_BACTERIUM	11	Up	0.00110106	0.0314855
GOBP_ACUTE_INFLAMMATORY_RESPONSE_TO_ANTIGENIC_STIMULUS	15	Up	0.00116245	0.0328716
GOBP_OTOLITH_DEVELOPMENT	12	Up	0.00118862	0.0334874
GOBP_INTERLEUKIN_4_PRODUCTION	20	Up	0.00132406	0.0366274
GOBP_LEUKOCYTE_HOMEOSTASIS	19	Up	0.00134928	0.0370566
GOBP_POSITIVE_REGULATION_OF_TRANSCRIPTION_FROM_RNA_POLYMERASE_II_PROMOTER_INVOLVED_IN_CELLULAR_RESPONSE_TO_CHEMICAL_STIMULUS	22	Up	0.00135833	0.0370715
GOBP_REGULATION_OF_INTERLEUKIN_1_MEDIATED_SIGNALING_PATHWAY	8	Up	0.00135953	0.0370715
GOBP_REGULATION_OF_CYSTEINE_TYPE_ENDOPEPTIDASE_ACTIVITY_INVOLVED_IN_EXECUTION_PHASE_OF_APOPTOSIS	11	Up	0.00137214	0.037282
GOBP_POSITIVE_REGULATION_OF_DENDRITIC_CELL_ANTIGEN_PROCESSING_AND_PRESENTATION	4	Up	0.00138351	0.0374578
GOBP_ACTIVATION_OF_JANUS_KINASE_ACTIVITY	9	Up	0.00140684	0.0379549
GOBP_LEUKOCYTE_APOPTOTIC_PROCESS	17	Up	0.00147451	0.0395006
GOBP_REGULATION_OF_T_HELPER_17_CELL_DIFFERENTIATION	10	Up	0.00148631	0.0395399
GOBP_REGULATION_OF_ANTIGEN_PROCESSING_AND_PRESENTATION	13	Up	0.00149215	0.0395576
GOBP_POSITIVE_REGULATION_OF_REGULATED_SECRETORY_PATHWAY	17	Up	0.00150203	0.0396818
GOBP_REGULATION_OF_CELL_CELL_ADHESION	26	Up	0.00151114	0.0397846
GOBP_AZOLE_TRANSMEMBRANE_TRANSPORT	14	Up	0.00151884	0.0398499
GOBP_POSITIVE_REGULATION_OF_ACTIVATION_OF_JANUS_KINASE_ACTIVITY	3	Up	0.00155766	0.0405081
GOBP_NEGATIVE_REGULATION_OF_SIGNALING_RECEPTOR_ACTIVITY	11	Up	0.0015666	0.0405456
GOBP_REGULATION_OF_VIRAL_ENTRY_INTO_HOST_CELL	16	Up	0.00158735	0.040768
GOBP_ZINC_ION_HOMEOSTASIS	18	Up	0.00159606	0.040768
GOBP_NEGATIVE_REGULATION_OF_PHOSPHORUS_METABOLIC_PROCESS	22	Up	0.00159655	0.040768
GOBP_REGULATION_OF_SUPEROXIDE_DISMUTASE_ACTIVITY	9	Up	0.00163672	0.0415162
GOBP_REGULATION_OF_TUMOR_NECROSIS_FACTOR_MEDIATED_SIGNALING_PATHWAY	27	Up	0.00165663	0.041882
GOBP_REGULATION_OF_ADAPTIVE_IMMUNE_RESPONSE	15	Up	0.00168031	0.041997
GOBP_POSITIVE_REGULATION_OF_HUMORAL_IMMUNE_RESPONSE	14	Up	0.00168868	0.041997
GOBP_REGULATION_OF_HEAT_GENERATION	13	Up	0.00169496	0.0420081
GOBP_RESPONSE_TO_TUMOR_CELL	24	Up	0.00170013	0.0420081
GOBP_NEGATIVE_REGULATION_OF_RESPONSE_TO_CYTOKINE_STIMULUS	18	Up	0.00173678	0.0426844
GOBP_NEGATIVE_REGULATION_OF_BICELLULAR_TIGHT_JUNCTION_ASSEMBLY	9	Up	0.00174175	0.0426844
GOBP_LEUKOCYTE_CELL_CELL_ADHESION	13	Up	0.00174427	0.0426844
GOBP_NEGATIVE_REGULATION_OF_LIPOPOLYSACCHARIDE_MEDIATED_SIGNALING_PATHWAY	13	Up	0.00181901	0.044371
GOBP_QUATERNARY_AMMONIUM_GROUP_TRANSPORT	18	Up	0.00184762	0.0449253
GOBP_METHYLGUANOSINE_CAP_DECAPPING	16	Up	0.0018923	0.0457206
GOBP_REGULATION_OF_AMPA_RECEPTOR_ACTIVITY	14	Up	0.00193198	0.0463857
GOBP_DEADENYLATION_DEPENDENT_DECAPPING_OF_NUCLEAR_TRANSCRIBED_MRNA	11	Up	0.00195655	0.0468285
GOBP_POSITIVE_REGULATION_OF_TYPE_I_INTERFERON_MEDIATED_SIGNALING_PATHWAY	20	Up	0.00198304	0.047314
GOBP_SYNAPTIC_TRANSMISSION_CHOLINERGIC	12	Up	0.00201533	0.0477326
GOBP_NUCLEOSOME_POSITIONING	10	Up	0.00201769	0.0477326
GOBP_REGULATION_OF_L_GLUTAMATE_IMPORT_ACROSS_PLASMA_MEMBRANE	11	Up	0.00201934	0.0477326
GOBP_NEGATIVE_REGULATION_OF_OXIDATIVE_PHOSPHORYLATION	12	Up	0.00209594	0.0489374
GOBP_LEUKOCYTE_PROLIFERATION	17	Up	0.00211699	0.0491282
GOBP_CELLULAR_RESPONSE_TO_EXOGENOUS_DSRNA	24	Up	0.00212678	0.0492058
GOBP_POSITIVE_REGULATION_OF_TELOMERASE_RNA_LOCALIZATION_TO_CAJAL_BODY	16	Down	2.09575e-08	4.44474e-06
GOBP_REGULATION_OF_PROTEIN_LOCALIZATION_TO_CHROMOSOME_TELOMERIC_REGION	14	Down	3.04497e-07	4.84341e-05
GOBP_TELOMERASE_RNA_LOCALIZATION	21	Down	6.53866e-07	9.24494e-05
GOBP_MATURATION_OF_LSU_RRNA	25	Down	9.14161e-07	0.000122449
GOBP_POSITIVE_REGULATION_OF_ESTABLISHMENT_OF_PROTEIN_LOCALIZATION_TO_TELOMERE	10	Down	1.41805e-06	0.000180446
GOBP_REGULATION_OF_ESTABLISHMENT_OF_PROTEIN_LOCALIZATION_TO_CHROMOSOME	12	Down	3.2764e-06	0.00036311
GOBP_PROTEIN_LOCALIZATION_TO_NUCLEAR_BODY	12	Down	3.28155e-06	0.00036311
GOBP_MATURATION_OF_LSU_RRNA_FROM_TRICISTRONIC_RRNA_TRANSCRIPT_SSU_RRNA_5_8S_RRNA_LSU_RRNA	17	Down	1.2293e-05	0.00104285
GOBP_GMP_BIOSYNTHETIC_PROCESS	14	Down	1.51285e-05	0.00121543
GOBP_ENDONUCLEOLYTIC_CLEAVAGE_INVOLVED_IN_RRNA_PROCESSING	17	Down	1.78106e-05	0.00134638
GOBP_RIBOSOMAL_LARGE_SUBUNIT_ASSEMBLY	22	Down	1.87133e-05	0.00138714
GOBP_MATURATION_OF_5_8S_RRNA_FROM_TRICISTRONIC_RRNA_TRANSCRIPT_SSU_RRNA_5_8S_RRNA_LSU_RRNA	25	Down	2.0526e-05	0.00149253
GOBP_PROTEIN_LOCALIZATION_TO_NUCLEOPLASM	14	Down	2.42286e-05	0.00169711
GOBP_RIBOSOMAL_LARGE_SUBUNIT_BIOGENESIS	23	Down	4.0227e-05	0.0026477
GOBP_MITOCHONDRIAL_RESPIRATORY_CHAIN_COMPLEX_ASSEMBLY	23	Down	4.44235e-05	0.00287435
GOBP_ATP_SYNTHESIS_COUPLED_PROTON_TRANSPORT	21	Down	5.1608e-05	0.00328356
GOBP_MITOCHONDRIAL_ATP_SYNTHESIS_COUPLED_PROTON_TRANSPORT	18	Down	5.89421e-05	0.00365872
GOBP_AMINO_ACID_ACTIVATION	23	Down	7.10196e-05	0.00417103
GOBP_RRNA_TRANSCRIPTION	23	Down	7.38963e-05	0.00429012
GOBP_NUCLEOBASE_BIOSYNTHETIC_PROCESS	21	Down	7.8902e-05	0.00446235
GOBP_CLEAVAGE_INVOLVED_IN_RRNA_PROCESSING	25	Down	8.14815e-05	0.00454096
GOBP_INNER_MITOCHONDRIAL_MEMBRANE_ORGANIZATION	25	Down	8.86076e-05	0.00483228
GOBP_STEROL_BIOSYNTHETIC_PROCESS	19	Down	0.000112709	0.00597595
GOBP_ESTABLISHMENT_OF_PROTEIN_LOCALIZATION_TO_TELOMERE	16	Down	0.000157344	0.00780079
GOBP_XMP_METABOLIC_PROCESS	8	Down	0.00017163	0.0082053
GOBP_PROTEIN_LOCALIZATION_TO_NUCLEOLUS	14	Down	0.000171974	0.0082053
GOBP_REGULATION_OF_CHROMOSOME_ORGANIZATION	20	Down	0.00017258	0.0082053
GOBP_RIBONUCLEOSIDE_MONOPHOSPHATE_BIOSYNTHETIC_PROCESS	21	Down	0.000176168	0.00830275
GOBP_MATURATION_OF_SSU_RRNA_FROM_TRICISTRONIC_RRNA_TRANSCRIPT_SSU_RRNA_5_8S_RRNA_LSU_RRNA	23	Down	0.000177779	0.00832727
GOBP_PURINE_NUCLEOSIDE_MONOPHOSPHATE_BIOSYNTHETIC_PROCESS	22	Down	0.000218461	0.0100479
GOBP_TRANSCRIPTION_BY_RNA_POLYMERASE_III	23	Down	0.00025751	0.0114222
GOBP_ACETYL_COA_METABOLIC_PROCESS	20	Down	0.000294672	0.0126395
GOBP_SCARNA_LOCALIZATION_TO_CAJAL_BODY	5	Down	0.00034534	0.014408
GOBP_CHROMOSOME_LOCALIZATION	19	Down	0.000361206	0.0148173
GOBP_MITOCHONDRIAL_TRANSLATION	23	Down	0.000366531	0.0148173
GOBP_CRISTAE_FORMATION	17	Down	0.000379485	0.0150905
GOBP_RRNA_MODIFICATION	22	Down	0.000443839	0.0169436
GOBP_NADH_DEHYDROGENASE_COMPLEX_ASSEMBLY	35	Down	0.000456556	0.0171714
GOBP_PROLINE_METABOLIC_PROCESS	9	Down	0.000459157	0.0171846
GOBP_NCRNA_TRANSCRIPTION	22	Down	0.000534556	0.0194349
GOBP_TRNA_THREONYLCARBAMOYLADENOSINE_METABOLIC_PROCESS	14	Down	0.000626048	0.022232
GOBP_TRICARBOXYLIC_ACID_CYCLE	20	Down	0.000666297	0.0230388
GOBP_COENZYME_A_METABOLIC_PROCESS	20	Down	0.000666873	0.0230388
GOBP_MATURATION_OF_SSU_RRNA	24	Down	0.000712936	0.0239792
GOBP_AMP_BIOSYNTHETIC_PROCESS	15	Down	0.000788678	0.0261807
GOBP_MITOCHONDRIAL_RNA_METABOLIC_PROCESS	25	Down	0.000842368	0.0271961
GOBP_POSITIVE_REGULATION_OF_MITOCHONDRIAL_TRANSLATION	15	Down	0.000844644	0.0271961
GOBP_MATURATION_OF_5_8S_RRNA	25	Down	0.000867989	0.0277284
GOBP_ESTABLISHMENT_OF_PROTEIN_LOCALIZATION_TO_MITOCHONDRIAL_MEMBRANE	24	Down	0.000901414	0.0285572
GOBP_SPLICEOSOMAL_SNRNP_ASSEMBLY	14	Down	0.000935351	0.029268
GOBP_ESTABLISHMENT_OF_PROTEIN_LOCALIZATION_TO_CHROMOSOME	21	Down	0.00098082	0.0298349
GOBP_RIBOSOME_ASSEMBLY	21	Down	0.000989632	0.029865
GOBP_DNA_STRAND_ELONGATION	24	Down	0.000998405	0.0300111
GOBP_VIRAL_PROTEIN_PROCESSING	22	Down	0.00114342	0.0325748
GOBP_ASTRAL_MICROTUBULE_ORGANIZATION	10	Down	0.00115865	0.0328716
GOBP_RIBOSOMAL_SMALL_SUBUNIT_BIOGENESIS	24	Down	0.00124589	0.0349719
GOBP_L_PROLINE_BIOSYNTHETIC_PROCESS	7	Down	0.00129818	0.0363063
GOBP_LIPID_CATABOLIC_PROCESS	18	Down	0.00131669	0.0366274
GOBP_REGULATION_OF_PROTEIN_LOCALIZATION_TO_NUCLEOLUS	7	Down	0.00132184	0.0366274
GOBP_METHIONINE_BIOSYNTHETIC_PROCESS	10	Down	0.00132976	0.0366523
GOBP_AMINOACYL_TRNA_METABOLISM_INVOLVED_IN_TRANSLATIONAL_FIDELITY	20	Down	0.00143795	0.0386576
GOBP_MRNA_MODIFICATION	20	Down	0.00147965	0.0395006
GOBP_RRNA_METABOLIC_PROCESS	20	Down	0.00152567	0.0398921
GOBP_IMP_BIOSYNTHETIC_PROCESS	11	Down	0.00155984	0.0405081
GOBP_POSITIVE_REGULATION_OF_STRESS_FIBER_ASSEMBLY	20	Down	0.00159512	0.040768
GOBP_PYRIMIDINE_NUCLEOBASE_BIOSYNTHETIC_PROCESS	8	Down	0.00162032	0.041237
GOBP_THIOESTER_BIOSYNTHETIC_PROCESS	21	Down	0.00166333	0.0419125
GOBP_PROTEIN_LOCALIZATION_TO_MICROTUBULE_END	4	Down	0.00167962	0.041997
GOBP_ODONTOBLAST_DIFFERENTIATION	10	Down	0.00168583	0.041997
GOBP_REGULATION_OF_TRANSCRIPTION_BY_RNA_POLYMERASE_I	22	Down	0.00186705	0.0452538
GOBP_METHIONINE_METABOLIC_PROCESS	13	Down	0.00190664	0.0459218
GOBP_NUCLEOSIDE_MONOPHOSPHATE_BIOSYNTHETIC_PROCESS	20	Down	0.00204637	0.0482223
GOBP_POSITIVE_REGULATION_OF_CELL_PROLIFERATION_IN_BONE_MARROW	4	Down	0.0020803	0.0488711
GOBP_SMALL_NUCLEOLAR_RIBONUCLEOPROTEIN_COMPLEX_ASSEMBLY	14	Down	0.00209207	0.0489374
GOBP_ASPARTATE_FAMILY_AMINO_ACID_BIOSYNTHETIC_PROCESS	18	Down	0.00210348	0.0489637
GOBP_NUCLEOSIDE_BISPHOSPHATE_BIOSYNTHETIC_PROCESS	22	Down	0.00214057	0.0493754
GOBP_CELLULAR_RESPONSE_TO_ALDEHYDE	10	Down	0.0021775	0.0499646
GOBP_REGULATION_OF_CHOLESTEROL_BIOSYNTHETIC_PROCESS	16	Down	0.0021792	0.0499646
GOBP_THIAMINE_TRANSPORT	10	Up	0.00230918	0.052472
GOBP_REGULATION_OF_SYNAPTIC_VESICLE_CLUSTERING	5	Up	0.00234137	0.0527521
GOBP_SUPPRESSION_OF_VIRAL_RELEASE_BY_HOST	27	Up	0.00234622	0.0527521
GOBP_INTERLEUKIN_12_PRODUCTION	23	Up	0.00235203	0.0527521
GOBP_REGULATION_OF_BRANCHING_INVOLVED_IN_LUNG_MORPHOGENESIS	10	Up	0.00235577	0.0527521
GOBP_REGULATION_OF_CALCIDIOL_1_MONOOXYGENASE_ACTIVITY	11	Up	0.00235605	0.0527521
GOBP_REGULATION_OF_PROTEIN_KINASE_ACTIVITY	21	Up	0.00238314	0.0531325
GOBP_CELLULAR_RESPONSE_TO_DSRNA	28	Up	0.00238875	0.0531325
GOBP_REGULATION_OF_VASCULAR_WOUND_HEALING	13	Up	0.00239666	0.0531325
GOBP_TOLL_LIKE_RECEPTOR_2_SIGNALING_PATHWAY	18	Up	0.00248852	0.0547547
GOBP_L_GLUTAMATE_IMPORT_ACROSS_PLASMA_MEMBRANE	17	Up	0.00251315	0.0549555
GOBP_NEGATIVE_REGULATION_OF_TRANSFERASE_ACTIVITY	22	Up	0.00252418	0.0549555
GOBP_INTERLEUKIN_13_PRODUCTION	21	Up	0.00252644	0.0549555
GOBP_REGULATION_OF_MIRNA_METABOLIC_PROCESS	11	Up	0.00269663	0.0575901
GOBP_NEURONAL_ACTION_POTENTIAL_PROPAGATION	4	Up	0.00269783	0.0575901
GOBP_POSITIVE_REGULATION_OF_INTERLEUKIN_4_PRODUCTION	19	Up	0.0027294	0.0580473
GOBP_NEGATIVE_REGULATION_OF_CHEMOKINE_C_X_C_MOTIF_LIGAND_2_PRODUCTION	4	Up	0.00276836	0.0587122
GOBP_REGULATION_OF_MYELOID_LEUKOCYTE_MEDIATED_IMMUNITY	22	Up	0.00279033	0.0590142
GOBP_POSITIVE_REGULATION_OF_OXIDATIVE_STRESS_INDUCED_CELL_DEATH	21	Up	0.00286843	0.0604985
GOBP_LENS_DEVELOPMENT_IN_CAMERA_TYPE_EYE	13	Up	0.00292781	0.0613917
GOBP_TOLL_LIKE_RECEPTOR_7_SIGNALING_PATHWAY	6	Up	0.00302204	0.0628699
GOBP_NEGATIVE_REGULATION_OF_CHEMOKINE_PRODUCTION	15	Up	0.0030904	0.0641174
GOBP_REGULATION_OF_IMMUNE_EFFECTOR_PROCESS	18	Up	0.00318478	0.0657183
GOBP_RESPONSE_TO_INTERLEUKIN_1	16	Up	0.00339424	0.0697558
GOBP_CELLULAR_RESPONSE_TO_COPPER_ION	24	Up	0.00343062	0.0701136
GOBP_RESPONSE_TO_PEPTIDOGLYCAN	10	Up	0.00343451	0.0701136
GOBP_REGULATION_OF_CELLULAR_EXTRAVASATION	14	Up	0.00346451	0.0705375
GOBP_NEGATIVE_REGULATION_OF_PHOSPHORYLATION	23	Up	0.00349154	0.070795
GOBP_POSITIVE_REGULATION_OF_CHEMOKINE_C_X_C_MOTIF_LIGAND_2_PRODUCTION	13	Up	0.00349571	0.070795
GOBP_MEMBRANE_DISRUPTION_IN_ANOTHER_ORGANISM	3	Up	0.00352977	0.0711077
GOBP_POSITIVE_REGULATION_OF_MACROPHAGE_DIFFERENTIATION	14	Up	0.00360467	0.0720462
GOBP_T_CELL_RECEPTOR_SIGNALING_PATHWAY	16	Up	0.00362	0.0721638
GOBP_REGULATION_OF_GRANULOCYTE_CHEMOTAXIS	16	Up	0.00371312	0.073255
GOBP_PROTEIN_AUTO_ADP_RIBOSYLATION	13	Up	0.00373382	0.0733136
GOBP_REGULATION_OF_ALKALINE_PHOSPHATASE_ACTIVITY	13	Up	0.00374765	0.0733136
GOBP_TRANSPOSITION	15	Up	0.00375619	0.0733136
GOBP_POSITIVE_REGULATION_OF_DEFENSE_RESPONSE_TO_VIRUS_BY_HOST	19	Up	0.00375688	0.0733136
GOBP_DENDRITIC_CELL_ANTIGEN_PROCESSING_AND_PRESENTATION	6	Up	0.0037737	0.0733136
GOBP_REGULATION_OF_DENDRITIC_CELL_ANTIGEN_PROCESSING_AND_PRESENTATION	6	Up	0.0037737	0.0733136
GOBP_NEGATIVE_REGULATION_OF_CYTOPLASMIC_TRANSLATION	6	Up	0.00379611	0.0735616
GOBP_POSITIVE_REGULATION_OF_CELL_FATE_COMMITMENT	3	Up	0.00385402	0.0744947
GOBP_NEGATIVE_REGULATION_OF_INTERLEUKIN_1_ALPHA_PRODUCTION	2	Up	0.00395924	0.0756912
GOBP_REGULATION_OF_ODONTOGENESIS	9	Up	0.00396134	0.0756912
GOBP_SIGNAL_TRANSDUCTION_IN_ABSENCE_OF_LIGAND	20	Up	0.0039754	0.0756912
GOBP_MACROPHAGE_APOPTOTIC_PROCESS	12	Up	0.00399948	0.0759604
GOBP_REGULATION_OF_NEUTROPHIL_MIGRATION	18	Up	0.00404605	0.0766541
GOBP_REGULATION_OF_BLOOD_VESSEL_REMODELING	6	Up	0.00410012	0.0771143
GOBP_NUCLEOTIDE_BINDING_OLIGOMERIZATION_DOMAIN_CONTAINING_1_SIGNALING_PATHWAY	5	Up	0.00410064	0.0771143
GOBP_CLUSTERING_OF_VOLTAGE_GATED_SODIUM_CHANNELS	3	Up	0.0041232	0.0773248
GOBP_RESPONSE_TO_ACETYLCHOLINE	14	Up	0.00413209	0.0773248
GOBP_REGULATION_OF_NECROTIC_CELL_DEATH	13	Up	0.00415775	0.0776147
GOBP_POSITIVE_REGULATION_OF_RESPONSE_TO_ENDOPLASMIC_RETICULUM_STRESS	21	Up	0.0042032	0.0782717
GOBP_T_CELL_DIFFERENTIATION	13	Up	0.00428194	0.079544
GOBP_NEGATIVE_REGULATION_OF_NERVOUS_SYSTEM_PROCESS	18	Up	0.00439846	0.0811166
GOBP_ISG15_PROTEIN_CONJUGATION	6	Up	0.0045099	0.0827719
GOBP_PITUITARY_GLAND_DEVELOPMENT	8	Up	0.0045593	0.0834559
GOBP_VASCULAR_ENDOTHELIAL_GROWTH_FACTOR_PRODUCTION	15	Up	0.00456903	0.0834559
GOBP_NEGATIVE_REGULATION_OF_LIPID_STORAGE	23	Up	0.00459518	0.0835339
GOBP_POSITIVE_REGULATION_OF_CELL_CELL_ADHESION	20	Up	0.00461277	0.0836543
GOBP_REGULATION_OF_LIPOPOLYSACCHARIDE_MEDIATED_SIGNALING_PATHWAY	22	Up	0.00466783	0.083986
GOBP_REGULATION_OF_TRANSPOSITION	15	Up	0.00468486	0.083986
GOBP_REGULATION_OF_NEUTROPHIL_ACTIVATION	11	Up	0.00468557	0.083986
GOBP_REGULATION_OF_LEUKOCYTE_DEGRANULATION	20	Up	0.00468605	0.083986
GOBP_POSITIVE_REGULATION_OF_SYNAPTIC_TRANSMISSION_GLUTAMATERGIC	14	Up	0.00470412	0.0841123
GOBP_POSITIVE_REGULATION_OF_ENDOTHELIAL_CELL_CHEMOTAXIS	13	Up	0.0047288	0.0843561
GOBP_POSITIVE_REGULATION_OF_T_HELPER_17_CELL_DIFFERENTIATION	5	Up	0.00474941	0.0845262
GOBP_NEGATIVE_REGULATION_OF_PROTEIN_SERINE_THREONINE_KINASE_ACTIVITY	22	Up	0.00476605	0.084619
GOBP_POSITIVE_REGULATION_OF_CILIUM_MOVEMENT	4	Up	0.00478574	0.084619
GOBP_REGULATION_OF_COMPLEMENT_ACTIVATION_ALTERNATIVE_PATHWAY	2	Up	0.00480081	0.084619
GOBP_REGULATION_OF_PLATELET_ACTIVATION	13	Up	0.0048076	0.084619
GOBP_NEURON_CELL_CELL_ADHESION	8	Up	0.00488015	0.0855266
GOBP_VASCULAR_WOUND_HEALING	19	Up	0.00492386	0.0855422
GOBP_TOLL_LIKE_RECEPTOR_SIGNALING_PATHWAY	22	Up	0.00496567	0.0855992
GOBP_REGULATION_OF_ODONTOGENESIS_OF_DENTIN_CONTAINING_TOOTH	5	Up	0.00502517	0.0863943
GOBP_POSITIVE_REGULATION_OF_STEROID_BIOSYNTHETIC_PROCESS	21	Up	0.00503543	0.0863943
GOBP_LYMPH_NODE_DEVELOPMENT	13	Up	0.00505098	0.0864668
GOBP_NEGATIVE_REGULATION_OF_SMOOTH_MUSCLE_CELL_PROLIFERATION	13	Up	0.00507814	0.0867373
GOBP_INTERLEUKIN_1_MEDIATED_SIGNALING_PATHWAY	20	Up	0.00536263	0.0897888
GOBP_REGULATION_OF_HAIR_CYCLE	25	Up	0.0054121	0.0899142
GOBP_PROTEIN_LINEAR_POLYUBIQUITINATION	6	Up	0.00541723	0.0899142
GOBP_REGULATION_OF_GERMINAL_CENTER_FORMATION	7	Up	0.00549289	0.0909722
GOBP_POSITIVE_REGULATION_OF_HEAT_GENERATION	11	Up	0.00552709	0.0912842
GOBP_LEUKOTRIENE_SIGNALING_PATHWAY	5	Up	0.00553999	0.0912842
GOBP_INTERFERON_ALPHA_PRODUCTION	18	Up	0.00575296	0.0942572
GOBP_GEPHYRIN_CLUSTERING_INVOLVED_IN_POSTSYNAPTIC_DENSITY_ASSEMBLY	3	Up	0.00580394	0.0948888
GOBP_PYRIMIDINE_CONTAINING_COMPOUND_TRANSMEMBRANE_TRANSPORT	15	Up	0.00585568	0.0951236
GOBP_REGULATION_OF_MACROPHAGE_DIFFERENTIATION	17	Up	0.0058791	0.0952486
GOBP_NEGATIVE_REGULATION_OF_DEVELOPMENTAL_GROWTH	17	Up	0.00588832	0.0952486
GOBP_NEGATIVE_REGULATION_OF_MACROPHAGE_APOPTOTIC_PROCESS	5	Up	0.00592163	0.0955849
GOBP_ADAPTIVE_IMMUNE_RESPONSE_BASED_ON_SOMATIC_RECOMBINATION_OF_IMMUNE_RECEPTORS_BUILT_FROM_IMMUNOGLOBULIN_SUPERFAMILY_DOMAINS	19	Up	0.00612927	0.0983129
GOBP_NEGATIVE_REGULATION_OF_T_CELL_MEDIATED_CYTOTOXICITY	12	Up	0.00624504	0.0993351
GOBP_REGULATION_OF_INFLAMMATORY_RESPONSE_TO_ANTIGENIC_STIMULUS	16	Up	0.00631919	0.100306
GOBP_BILE_ACID_SECRETION	10	Up	0.0063536	0.100434
GOBP_PHOSPHATIDYLETHANOLAMINE_ACYL_CHAIN_REMODELING	10	Up	0.00640374	0.101015
GOBP_NEGATIVE_REGULATION_OF_VIRAL_PROCESS	19	Up	0.00649059	0.101341
GOBP_REGULATION_OF_SIGNALING_RECEPTOR_ACTIVITY	12	Up	0.00655787	0.102182
GOBP_NEGATIVE_REGULATION_OF_GROWTH	20	Up	0.00660995	0.102239
GOBP_DETECTION_OF_BACTERIAL_LIPOPROTEIN	4	Up	0.00661061	0.102239
GOBP_NEGATIVE_REGULATION_OF_CELLULAR_RESPIRATION	14	Up	0.00661505	0.102239
GOBP_ACUTE_PHASE_RESPONSE	10	Up	0.00663112	0.10228
GOBP_TUMOR_NECROSIS_FACTOR_SUPERFAMILY_CYTOKINE_PRODUCTION	14	Up	0.00685328	0.104859
GOBP_LYMPHOCYTE_HOMEOSTASIS	19	Up	0.00697016	0.106434
GOBP_NEGATIVE_REGULATION_OF_RESPONSE_TO_INTERFERON_GAMMA	6	Up	0.00707504	0.107392
GOBP_REGULATION_OF_MACROPHAGE_APOPTOTIC_PROCESS	9	Up	0.00717092	0.108631
GOBP_POSITIVE_REGULATION_OF_HOMOTYPIC_CELL_CELL_ADHESION	11	Up	0.00721701	0.108897
GOBP_POSITIVE_REGULATION_OF_DNA_BINDING_TRANSCRIPTION_FACTOR_ACTIVITY	27	Up	0.00750252	0.112538
GOBP_REGULATION_OF_BILE_ACID_METABOLIC_PROCESS	7	Up	0.00763048	0.114233
GOBP_POSTSYNAPTIC_SPECIALIZATION_ASSEMBLY	10	Up	0.00766644	0.114546
GOBP_NEGATIVE_REGULATION_OF_INTERLEUKIN_1_MEDIATED_SIGNALING_PATHWAY	5	Up	0.00775487	0.114968
GOBP_POSITIVE_REGULATION_OF_ADAPTIVE_IMMUNE_RESPONSE	18	Up	0.00778505	0.115192
GOBP_REGULATION_OF_RAB_PROTEIN_SIGNAL_TRANSDUCTION	7	Up	0.00785844	0.115829
GOBP_NEGATIVE_REGULATION_OF_MICROGLIAL_CELL_ACTIVATION	5	Up	0.00793802	0.116601
GOBP_MACROPHAGE_ACTIVATION_INVOLVED_IN_IMMUNE_RESPONSE	12	Up	0.00795664	0.116601
GOBP_RESPONSE_TO_CORTICOTROPIN_RELEASING_HORMONE	3	Up	0.00802017	0.117085
GOBP_POSITIVE_REGULATION_OF_HAIR_FOLLICLE_DEVELOPMENT	16	Up	0.00810342	0.117723
GOBP_POSITIVE_REGULATION_OF_TRANSCRIPTION_FROM_RNA_POLYMERASE_II_PROMOTER_IN_RESPONSE_TO_OXIDATIVE_STRESS	5	Up	0.00814431	0.117769
GOBP_I_KAPPAB_KINASE_NF_KAPPAB_SIGNALING	22	Up	0.00821939	0.118258
GOBP_IMMUNOLOGICAL_MEMORY_PROCESS	11	Up	0.00822581	0.118258
GOBP_DNA_DEAMINATION	11	Up	0.0082401	0.118258
GOBP_T_HELPER_2_CELL_CYTOKINE_PRODUCTION	8	Up	0.00827586	0.118548
GOBP_INTERFERON_BETA_PRODUCTION	28	Up	0.00829276	0.118568
GOBP_INOSITOL_TRISPHOSPHATE_METABOLIC_PROCESS	12	Up	0.00832541	0.118812
GOBP_REGULATION_OF_MYOSIN_LIGHT_CHAIN_PHOSPHATASE_ACTIVITY	12	Up	0.00840848	0.119526
GOBP_REGULATION_OF_BILE_ACID_BIOSYNTHETIC_PROCESS	5	Up	0.00842438	0.119526
GOBP_REGULATION_OF_MEMBRANE_TUBULATION	6	Up	0.00843804	0.119526
GOBP_FAT_SOLUBLE_VITAMIN_BIOSYNTHETIC_PROCESS	15	Up	0.00852503	0.120312
GOBP_POSITIVE_REGULATION_OF_SYNAPTIC_TRANSMISSION_GABAERGIC	10	Up	0.00857393	0.120533
GOBP_CYTOPLASMIC_PATTERN_RECOGNITION_RECEPTOR_SIGNALING_PATHWAY_IN_RESPONSE_TO_VIRUS	23	Up	0.00859594	0.120533
GOBP_BIOLOGICAL_PROCESS_INVOLVED_IN_SYMBIOTIC_INTERACTION	18	Up	0.00860384	0.120533
GOBP_POSITIVE_REGULATION_OF_T_CELL_APOPTOTIC_PROCESS	9	Up	0.00868859	0.121497
GOBP_NEGATIVE_REGULATION_OF_CELL_CELL_ADHESION	16	Up	0.00875854	0.121559
GOBP_POSITIVE_REGULATION_OF_MACROPHAGE_CHEMOTAXIS	12	Up	0.00875943	0.121559
GOBP_VACUOLE_ORGANIZATION	25	Up	0.00877262	0.121559
GOBP_CENTRAL_NERVOUS_SYSTEM_MYELIN_MAINTENANCE	4	Up	0.00884207	0.121774
GOBP_RESPONSE_TO_COPPER_ION	25	Up	0.00886286	0.121774
GOBP_REGULATION_OF_MONOCYTE_CHEMOTAXIS	18	Up	0.00886786	0.121774
GOBP_T_HELPER_CELL_LINEAGE_COMMITMENT	9	Up	0.00894281	0.122181
GOBP_NEGATIVE_REGULATION_OF_VASCULAR_WOUND_HEALING	8	Up	0.00913039	0.124483
GOBP_CELL_ACTIVATION_INVOLVED_IN_IMMUNE_RESPONSE	9	Up	0.00920535	0.124814
GOBP_POSITIVE_REGULATION_OF_NEUROINFLAMMATORY_RESPONSE	15	Up	0.00922691	0.124814
GOBP_LYSOSOMAL_TRANSPORT	19	Up	0.00924765	0.124814
GOBP_POSITIVE_REGULATION_OF_LEUKOCYTE_CELL_CELL_ADHESION	12	Up	0.00925966	0.124814
GOBP_ANTIGEN_RECEPTOR_MEDIATED_SIGNALING_PATHWAY	14	Up	0.00926815	0.124814
GOBP_RNA_DECAPPING	23	Up	0.00926911	0.124814
GOBP_NEUROTRANSMITTER_GATED_ION_CHANNEL_CLUSTERING	9	Up	0.0093176	0.125246
GOBP_REGULATION_OF_MACROPHAGE_CHEMOTAXIS	17	Up	0.00934827	0.125438
GOBP_INTERLEUKIN_2_MEDIATED_SIGNALING_PATHWAY	4	Up	0.0094421	0.126287
GOBP_POSITIVE_REGULATION_OF_AUTOPHAGOSOME_MATURATION	6	Up	0.00944462	0.126287
GOBP_ENDOTHELIAL_CELL_CHEMOTAXIS	17	Up	0.00950597	0.126489
GOBP_ASTROCYTE_ACTIVATION	17	Up	0.00950974	0.126489
GOBP_REGULATION_OF_ANTIGEN_RECEPTOR_MEDIATED_SIGNALING_PATHWAY	14	Up	0.00952603	0.126489
GOBP_NK_T_CELL_PROLIFERATION	7	Up	0.00955963	0.126572
GOBP_NEGATIVE_REGULATION_OF_CELL_CYCLE	19	Up	0.00956546	0.126572
GOBP_POSITIVE_REGULATION_OF_LEUKOCYTE_APOPTOTIC_PROCESS	16	Up	0.00971175	0.127915
GOBP_POSITIVE_REGULATION_OF_OSTEOCLAST_DIFFERENTIATION	18	Up	0.0097172	0.127915
GOBP_B_CELL_HOMEOSTASIS	20	Up	0.00976234	0.128288
GOBP_POSITIVE_REGULATION_OF_MIRNA_METABOLIC_PROCESS	7	Up	0.00984581	0.12886
GOBP_MHC_CLASS_I_BIOSYNTHETIC_PROCESS	6	Up	0.00986101	0.12886
GOBP_CELL_ADHESION_MEDIATED_BY_INTEGRIN	19	Up	0.00987332	0.12886
GOBP_REGULATION_OF_EXTRINSIC_APOPTOTIC_SIGNALING_PATHWAY_VIA_DEATH_DOMAIN_RECEPTORS	15	Up	0.0100773	0.130407
GOBP_SYNAPTIC_VESICLE_CLUSTERING	9	Up	0.0100967	0.130437
GOBP_REGULATION_OF_CELL_CYCLE_PHASE_TRANSITION	20	Up	0.010218	0.131013
GOBP_POSITIVE_REGULATION_OF_RESPONSE_TO_INTERFERON_GAMMA	4	Up	0.0102706	0.131351
GOBP_REGULATION_OF_RIG_I_SIGNALING_PATHWAY	18	Up	0.0103567	0.132113
GOBP_POSITIVE_REGULATION_OF_MACROPHAGE_MIGRATION	15	Up	0.0103821	0.132113
GOBP_MICROGLIAL_CELL_ACTIVATION	13	Up	0.0104334	0.132544
GOBP_INTERLEUKIN_1_PRODUCTION	11	Up	0.0104592	0.132651
GOBP_PHOSPHATIDYLSERINE_EXPOSURE_ON_APOPTOTIC_CELL_SURFACE	4	Up	0.0105626	0.133497
GOBP_ADRENAL_GLAND_DEVELOPMENT	18	Up	0.0105784	0.133497
GOBP_RAB_PROTEIN_SIGNAL_TRANSDUCTION	17	Up	0.0106471	0.133922
GOBP_POSITIVE_REGULATION_OF_NATURAL_KILLER_CELL_DIFFERENTIATION	6	Up	0.0111266	0.138583
GOBP_REGULATION_OF_EOSINOPHIL_MIGRATION	3	Up	0.0113524	0.141165
GOBP_PRESYNAPTIC_MEMBRANE_ORGANIZATION	9	Up	0.0114308	0.141909
GOBP_POSITIVE_REGULATION_OF_INTERLEUKIN_12_PRODUCTION	19	Up	0.0114593	0.142032
GOBP_MAST_CELL_CYTOKINE_PRODUCTION	4	Up	0.0115121	0.142455
GOBP_NEGATIVE_REGULATION_OF_PROTEIN_MODIFICATION_PROCESS	24	Up	0.0115805	0.143069
GOBP_REGULATION_OF_NUCLEASE_ACTIVITY	23	Up	0.0119788	0.146399
GOBP_CILIARY_NEUROTROPHIC_FACTOR_MEDIATED_SIGNALING_PATHWAY	3	Up	0.0119837	0.146399
GOBP_REGULATION_OF_TRAIL_ACTIVATED_APOPTOTIC_SIGNALING_PATHWAY	5	Up	0.0119855	0.146399
GOBP_GANGLIOSIDE_CATABOLIC_PROCESS	11	Up	0.0120034	0.146399
GOBP_TRYPTOPHAN_CATABOLIC_PROCESS	5	Up	0.0123407	0.148147
GOBP_REGULATION_OF_MONONUCLEAR_CELL_MIGRATION	11	Up	0.0126826	0.150828
GOBP_REGULATION_OF_GLUTAMATE_RECEPTOR_CLUSTERING	3	Up	0.0127644	0.151419
GOBP_PARTURITION	11	Up	0.0128091	0.151419
GOBP_PERK_MEDIATED_UNFOLDED_PROTEIN_RESPONSE	18	Up	0.0128249	0.151419
GOBP_DEFENSE_RESPONSE_TO_GRAM_NEGATIVE_BACTERIUM	6	Up	0.0128315	0.151419
GOBP_HORMONE_TRANSPORT	11	Up	0.0130533	0.153475
GOBP_NEGATIVE_REGULATION_OF_B_CELL_MEDIATED_IMMUNITY	8	Up	0.013103	0.153475
GOBP_NK_T_CELL_ACTIVATION	8	Up	0.0131062	0.153475
GOBP_B_CELL_MEDIATED_IMMUNITY	11	Up	0.0132706	0.154968
GOBP_POSITIVE_REGULATION_OF_LYMPHOCYTE_APOPTOTIC_PROCESS	11	Up	0.0132936	0.154968
GOBP_REGULATION_OF_TRANSMISSION_OF_NERVE_IMPULSE	7	Up	0.0132945	0.154968
GOBP_PHOSPHATIDYLINOSITOL_3_KINASE_SIGNALING	16	Up	0.0133846	0.155369
GOBP_POSITIVE_REGULATION_OF_ANTIGEN_PROCESSING_AND_PRESENTATION	6	Up	0.0135327	0.155907
GOBP_REGULATION_OF_LYMPHOCYTE_MEDIATED_IMMUNITY	16	Up	0.0136106	0.156501
GOBP_PIGMENT_METABOLIC_PROCESS_INVOLVED_IN_PIGMENTATION	2	Up	0.0136402	0.156606
GOBP_REGULATION_OF_PROTEIN_TYROSINE_KINASE_ACTIVITY	16	Up	0.0136986	0.156911
GOBP_POSITIVE_REGULATION_OF_EXTRINSIC_APOPTOTIC_SIGNALING_PATHWAY	19	Up	0.0137079	0.156911
GOBP_AMYLOID_BETA_FORMATION	17	Up	0.0137433	0.157081
GOBP_NEURON_MATURATION	17	Up	0.0137818	0.157285
GOBP_ALPHA_BETA_T_CELL_ACTIVATION	11	Up	0.0139976	0.159217
GOBP_REGULATION_OF_MIRNA_CATABOLIC_PROCESS	4	Up	0.0140405	0.159286
GOBP_CALCITONIN_FAMILY_RECEPTOR_SIGNALING_PATHWAY	2	Up	0.0142449	0.16018
GOBP_ADRENOMEDULLIN_RECEPTOR_SIGNALING_PATHWAY	2	Up	0.0142449	0.16018
GOBP_DENDRITIC_CELL_CYTOKINE_PRODUCTION	16	Up	0.014249	0.16018
GOBP_ADAPTIVE_IMMUNE_RESPONSE	16	Up	0.0142894	0.160205
GOBP_NEGATIVE_REGULATION_OF_PROGRAMMED_NECROTIC_CELL_DEATH	14	Up	0.0143155	0.160263
GOBP_POSITIVE_REGULATION_OF_NITRIC_OXIDE_SYNTHASE_ACTIVITY	20	Up	0.0145107	0.16221
GOBP_POSITIVE_REGULATION_OF_MHC_CLASS_II_BIOSYNTHETIC_PROCESS	6	Up	0.0145507	0.162419
GOBP_REGULATION_OF_PEPTIDYL_SERINE_PHOSPHORYLATION_OF_STAT_PROTEIN	9	Up	0.0146161	0.162673
GOBP_COMPLEMENT_ACTIVATION_LECTIN_PATHWAY	3	Up	0.0147839	0.164039
GOBP_BMP_SIGNALING_PATHWAY_INVOLVED_IN_HEART_DEVELOPMENT	6	Up	0.0149099	0.164694
GOBP_CELLULAR_RESPONSE_TO_INTERLEUKIN_1	18	Up	0.0149597	0.164694
GOBP_REGULATION_OF_LENS_FIBER_CELL_DIFFERENTIATION	9	Up	0.0149643	0.164694
GOBP_REGULATION_OF_NATURAL_KILLER_CELL_CHEMOTAXIS	3	Up	0.0149906	0.164694
GOBP_POSITIVE_REGULATION_OF_T_HELPER_17_TYPE_IMMUNE_RESPONSE	12	Up	0.0149918	0.164694
GOBP_POSITIVE_REGULATION_OF_GLIAL_CELL_MIGRATION	5	Up	0.0150491	0.165086
GOBP_INTERLEUKIN_6_MEDIATED_SIGNALING_PATHWAY	13	Up	0.01562	0.170126
GOBP_POSITIVE_REGULATION_OF_HEMOPOIESIS	13	Up	0.0156519	0.170231
GOBP_REGULATION_OF_SKELETAL_MUSCLE_CELL_PROLIFERATION	8	Up	0.0157677	0.170905
GOBP_NEGATIVE_REGULATION_OF_AMYLOID_BETA_CLEARANCE	12	Up	0.0157959	0.170905
GOBP_NEGATIVE_REGULATION_OF_VASCULAR_PERMEABILITY	13	Up	0.01581	0.170905
GOBP_POSITIVE_REGULATION_OF_MACROPHAGE_CYTOKINE_PRODUCTION	17	Up	0.0158365	0.170905
GOBP_AUTOPHAGOSOME_ORGANIZATION	27	Up	0.0158871	0.170905
GOBP_POSITIVE_REGULATION_OF_MAST_CELL_CHEMOTAXIS	6	Up	0.0158921	0.170905
GOBP_ALANINE_CATABOLIC_PROCESS	2	Up	0.0158929	0.170905
GOBP_NEGATIVE_REGULATION_OF_GLUCOSE_IMPORT	16	Up	0.0162009	0.173484
GOBP_T_CELL_ACTIVATION	19	Up	0.0162788	0.174073
GOBP_REGULATION_OF_NEUTROPHIL_CHEMOTAXIS	17	Up	0.0163275	0.174114
GOBP_POSITIVE_REGULATION_OF_HETEROTYPIC_CELL_CELL_ADHESION	19	Up	0.0163282	0.174114
GOBP_MONONUCLEAR_CELL_DIFFERENTIATION	13	Up	0.0163658	0.174272
GOBP_PROGESTERONE_BIOSYNTHETIC_PROCESS	4	Up	0.0164326	0.174739
GOBP_NEGATIVE_REGULATION_OF_PROTEOLYSIS_INVOLVED_IN_CELLULAR_PROTEIN_CATABOLIC_PROCESS	20	Up	0.0167053	0.176411
GOBP_CD4_POSITIVE_ALPHA_BETA_T_CELL_CYTOKINE_PRODUCTION	13	Up	0.0168421	0.177345
GOBP_VITAMIN_BIOSYNTHETIC_PROCESS	21	Up	0.0168635	0.177345
GOBP_POSITIVE_REGULATION_OF_ANION_TRANSMEMBRANE_TRANSPORT	7	Up	0.017171	0.179589
GOBP_NEGATIVE_REGULATION_OF_INSULIN_LIKE_GROWTH_FACTOR_RECEPTOR_SIGNALING_PATHWAY	3	Up	0.0173505	0.181014
GOBP_POSITIVE_REGULATION_OF_ENDOPLASMIC_RETICULUM_STRESS_INDUCED_INTRINSIC_APOPTOTIC_SIGNALING_PATHWAY	9	Up	0.0173729	0.181014
GOBP_DETECTION_OF_MECHANICAL_STIMULUS_INVOLVED_IN_SENSORY_PERCEPTION_OF_PAIN	13	Up	0.017402	0.181014
GOBP_THYMOCYTE_MIGRATION	2	Up	0.0175866	0.182195
GOBP_REGULATION_OF_LEUKOCYTE_MEDIATED_IMMUNITY	15	Up	0.0176609	0.182711
GOBP_REGULATION_OF_SYNAPTIC_ASSEMBLY_AT_NEUROMUSCULAR_JUNCTION	4	Up	0.0177185	0.182829
GOBP_NEGATIVE_REGULATION_OF_CELL_CYCLE_G1_S_PHASE_TRANSITION	18	Up	0.0177493	0.182829
GOBP_POSITIVE_REGULATION_OF_TUMOR_NECROSIS_FACTOR_SUPERFAMILY_CYTOKINE_PRODUCTION	17	Up	0.0177766	0.182829
GOBP_REGULATION_OF_PROTEIN_COMPLEX_STABILITY	15	Up	0.0177773	0.182829
GOBP_MYELOID_CELL_ACTIVATION_INVOLVED_IN_IMMUNE_RESPONSE	12	Up	0.017792	0.182829
GOBP_NEGATIVE_REGULATION_OF_PERK_MEDIATED_UNFOLDED_PROTEIN_RESPONSE	6	Up	0.0179386	0.18326
GOBP_REGULATION_OF_HORMONE_SECRETION	12	Up	0.0179514	0.18326
GOBP_RESPONSE_TO_VIRUS	25	Up	0.0179621	0.18326
GOBP_NEGATIVE_REGULATION_OF_IMMUNE_RESPONSE	18	Up	0.0182897	0.185727
GOBP_CD4_POSITIVE_OR_CD8_POSITIVE_ALPHA_BETA_T_CELL_LINEAGE_COMMITMENT	11	Up	0.0183173	0.185727
GOBP_NEGATIVE_REGULATION_OF_CELLULAR_PROTEIN_CATABOLIC_PROCESS	20	Up	0.018346	0.185771
GOBP_OSTEOCLAST_PROLIFERATION	7	Up	0.0184097	0.18617
GOBP_POSITIVE_REGULATION_OF_ODONTOGENESIS	4	Up	0.0186891	0.188496
GOBP_REGULATION_OF_T_HELPER_17_TYPE_IMMUNE_RESPONSE	17	Up	0.0187187	0.188545
GOBP_PROGESTERONE_METABOLIC_PROCESS	10	Up	0.0187536	0.188647
GOBP_INDUCTION_OF_POSITIVE_CHEMOTAXIS	8	Up	0.0189261	0.189799
GOBP_REGULATION_OF_ENDOTHELIAL_CELL_DEVELOPMENT	21	Up	0.0189656	0.189799
GOBP_IMMUNE_RESPONSE_INHIBITING_CELL_SURFACE_RECEPTOR_SIGNALING_PATHWAY	8	Up	0.0195756	0.194356
GOBP_REGULATION_OF_FOREBRAIN_NEURON_DIFFERENTIATION	5	Up	0.0196823	0.194545
GOBP_NEGATIVE_REGULATION_OF_ANTIGEN_PROCESSING_AND_PRESENTATION	6	Up	0.0197008	0.194545
GOBP_RESPONSE_TO_INTERLEUKIN_2	5	Up	0.0197493	0.194545
GOBP_NEUROENDOCRINE_CELL_DIFFERENTIATION	5	Up	0.019773	0.194545
GOBP_HYDROGEN_SULFIDE_METABOLIC_PROCESS	7	Up	0.019941	0.195694
GOBP_REGULATION_OF_ERYTHROCYTE_DIFFERENTIATION	30	Up	0.0200304	0.196067
GOBP_PRODUCTION_OF_MOLECULAR_MEDIATOR_OF_IMMUNE_RESPONSE	14	Up	0.0204532	0.198977
GOBP_NEGATIVE_REGULATION_OF_NIK_NF_KAPPAB_SIGNALING	6	Up	0.020458	0.198977
GOBP_ADENOHYPOPHYSIS_DEVELOPMENT	6	Up	0.0205352	0.199221
GOBP_POSITIVE_REGULATION_OF_TOLL_LIKE_RECEPTOR_SIGNALING_PATHWAY	25	Up	0.0206547	0.199829
GOBP_NEGATIVE_REGULATION_OF_DNA_RECOMBINATION	16	Up	0.0207026	0.199829
GOBP_POSITIVE_REGULATION_OF_MICROTUBULE_NUCLEATION	14	Up	0.0207583	0.199979
GOBP_REGULATION_OF_DNA_BINDING_TRANSCRIPTION_FACTOR_ACTIVITY	26	Up	0.0208212	0.199979
GOBP_CYTOLYSIS	15	Up	0.0208395	0.199979
GOBP_NEGATIVE_REGULATION_OF_MYELINATION	16	Up	0.0211116	0.201871
GOBP_POSITIVE_REGULATION_OF_GLIAL_CELL_PROLIFERATION	17	Up	0.0211466	0.201871
GOBP_MICROGLIAL_CELL_MIGRATION	4	Up	0.0211522	0.201871
GOBP_REGULATION_OF_MACROAUTOPHAGY	25	Up	0.0213333	0.203184
GOBP_POSITIVE_REGULATION_OF_PROTEIN_KINASE_C_SIGNALING	8	Up	0.0214601	0.203426
GOBP_REGULATION_OF_T_CELL_PROLIFERATION	13	Up	0.021539	0.203699
GOBP_NEGATIVE_REGULATION_OF_NECROTIC_CELL_DEATH	14	Up	0.0216105	0.203699
GOBP_REGULATION_OF_IRON_ION_TRANSPORT	7	Up	0.0216819	0.203868
GOBP_TRAIL_ACTIVATED_APOPTOTIC_SIGNALING_PATHWAY	11	Up	0.021841	0.204607
GOBP_DENDRITIC_CELL_MIGRATION	11	Up	0.0218676	0.204607
GOBP_NUCLEOSIDE_CATABOLIC_PROCESS	16	Up	0.0222368	0.207299
GOBP_POSITIVE_REGULATION_OF_B_CELL_MEDIATED_IMMUNITY	23	Up	0.0223768	0.208308
GOBP_ANTERIOR_POSTERIOR_AXON_GUIDANCE	2	Up	0.0224542	0.208308
GOBP_NUCLEAR_TRANSCRIBED_MRNA_CATABOLIC_PROCESS_DEADENYLATION_INDEPENDENT_DECAY	8	Up	0.0226782	0.209369
GOBP_REGULATION_OF_JUN_KINASE_ACTIVITY	20	Up	0.0227619	0.209888
GOBP_TOLERANCE_INDUCTION_DEPENDENT_UPON_IMMUNE_RESPONSE	8	Up	0.0228955	0.210622
GOBP_REGULATION_OF_LEUKOCYTE_APOPTOTIC_PROCESS	16	Up	0.0231132	0.211341
GOBP_POSITIVE_REGULATION_OF_VASCULAR_ENDOTHELIAL_GROWTH_FACTOR_PRODUCTION	19	Up	0.0231519	0.211362
GOBP_POSITIVE_REGULATION_OF_NUCLEASE_ACTIVITY	10	Up	0.0231709	0.211362
GOBP_NEGATIVE_REGULATION_OF_G0_TO_G1_TRANSITION	11	Up	0.0233986	0.212976
GOBP_T_CELL_ACTIVATION_VIA_T_CELL_RECEPTOR_CONTACT_WITH_ANTIGEN_BOUND_TO_MHC_MOLECULE_ON_ANTIGEN_PRESENTING_CELL	4	Up	0.0234036	0.212976
GOBP_ENDOTHELIN_RECEPTOR_SIGNALING_PATHWAY	10	Up	0.0237007	0.215167
GOBP_OLIGOSACCHARIDE_CATABOLIC_PROCESS	15	Up	0.0237651	0.215495
GOBP_RHOMBOMERE_DEVELOPMENT	3	Up	0.0238196	0.215733
GOBP_NUCLEOSIDE_MONOPHOSPHATE_CATABOLIC_PROCESS	15	Up	0.0241688	0.218377
GOBP_SEBACEOUS_GLAND_DEVELOPMENT	7	Up	0.0241988	0.21839
GOBP_NEGATIVE_REGULATION_OF_MACROPHAGE_ACTIVATION	9	Up	0.0242366	0.218473
GOBP_NEGATIVE_REGULATION_OF_CELL_ACTIVATION	17	Up	0.0243236	0.21874
GOBP_MITOTIC_G1_S_TRANSITION_CHECKPOINT_SIGNALING	20	Up	0.0245214	0.22026
GOBP_MUSCLE_ATROPHY	8	Up	0.0246258	0.220569
GOBP_NEGATIVE_REGULATION_OF_POSTTRANSCRIPTIONAL_GENE_SILENCING	19	Up	0.0247079	0.220569
GOBP_REGULATION_OF_B_CELL_APOPTOTIC_PROCESS	18	Up	0.024758	0.220569
GOBP_REGULATION_OF_CELL_CYCLE_G1_S_PHASE_TRANSITION	20	Up	0.0248593	0.22108
GOBP_POSITIVE_REGULATION_OF_PROTEIN_TYROSINE_KINASE_ACTIVITY	16	Up	0.0248733	0.22108
GOBP_ENDOCRINE_SYSTEM_DEVELOPMENT	14	Up	0.0249031	0.221088
GOBP_ENTERIC_NERVOUS_SYSTEM_DEVELOPMENT	5	Up	0.0249655	0.221384
GOBP_INOSITOL_LIPID_MEDIATED_SIGNALING	16	Up	0.0250439	0.221712
GOBP_POSITIVE_REGULATION_OF_VASCULAR_ASSOCIATED_SMOOTH_MUSCLE_CELL_DIFFERENTIATION	5	Up	0.0253269	0.223465
GOBP_POSITIVE_REGULATION_OF_RESPONSE_TO_CYTOKINE_STIMULUS	31	Up	0.0253465	0.223465
GOBP_MODULATION_OF_EXCITATORY_POSTSYNAPTIC_POTENTIAL	19	Up	0.0257074	0.226095
GOBP_NEGATIVE_REGULATION_OF_RESPONSE_TO_ENDOPLASMIC_RETICULUM_STRESS	25	Up	0.0257337	0.226095
GOBP_REGULATION_OF_MIRNA_TRANSCRIPTION	20	Up	0.026095	0.229007
GOBP_POSITIVE_REGULATION_OF_SMOOTH_MUSCLE_CELL_DIFFERENTIATION	7	Up	0.0262334	0.229542
GOBP_POSITIVE_REGULATION_OF_PODOSOME_ASSEMBLY	17	Up	0.0264439	0.230742
GOBP_PROTEIN_K48_LINKED_UBIQUITINATION	26	Up	0.0265745	0.231617
GOBP_REGULATION_OF_TRANSCRIPTION_FROM_RNA_POLYMERASE_II_PROMOTER_IN_RESPONSE_TO_OXIDATIVE_STRESS	11	Up	0.0268572	0.233007
GOBP_INTERLEUKIN_4_MEDIATED_SIGNALING_PATHWAY	6	Up	0.0269	0.233007
GOBP_NEGATIVE_REGULATION_OF_PHOSPHATIDYLINOSITOL_3_KINASE_ACTIVITY	5	Up	0.0272086	0.233982
GOBP_REGULATION_OF_POSTSYNAPTIC_MEMBRANE_POTENTIAL	11	Up	0.0272125	0.233982
GOBP_POSITIVE_REGULATION_OF_AUTOPHAGY	23	Up	0.027224	0.233982
GOBP_NEGATIVE_REGULATION_OF_DEFENSE_RESPONSE	18	Up	0.0273253	0.233982
GOBP_NEGATIVE_REGULATION_OF_CELL_GROWTH	20	Up	0.0273975	0.233982
GOBP_NEGATIVE_REGULATION_OF_INTERLEUKIN_18_PRODUCTION	1	Up	0.0274699	0.234077
GOBP_TRIGEMINAL_GANGLION_DEVELOPMENT	5	Up	0.0275186	0.23423
GOBP_DENDRITIC_CELL_APOPTOTIC_PROCESS	5	Up	0.0277325	0.235526
GOBP_NEGATIVE_REGULATION_OF_INCLUSION_BODY_ASSEMBLY	18	Up	0.0279157	0.236589
GOBP_REGULATION_OF_VITAMIN_METABOLIC_PROCESS	15	Up	0.0279197	0.236589
GOBP_SPLEEN_DEVELOPMENT	17	Up	0.0279976	0.236986
GOBP_NEGATIVE_REGULATION_OF_NEUROINFLAMMATORY_RESPONSE	7	Up	0.028146	0.237715
GOBP_REGULATION_OF_GLOMERULUS_DEVELOPMENT	2	Up	0.0283258	0.2382
GOBP_REGULATION_OF_DNA_TEMPLATED_TRANSCRIPTION_IN_RESPONSE_TO_STRESS	30	Up	0.028521	0.238807
GOBP_REGULATION_OF_LEUKOCYTE_PROLIFERATION	15	Up	0.0285923	0.238807
GOBP_NEGATIVE_REGULATION_OF_LEUKOCYTE_APOPTOTIC_PROCESS	17	Up	0.0286417	0.238807
GOBP_NEGATIVE_REGULATION_OF_CELL_DEATH	15	Up	0.0286459	0.238807
GOBP_HOMEOSTASIS_OF_NUMBER_OF_CELLS	22	Up	0.0288026	0.238807
GOBP_EPOXYGENASE_P450_PATHWAY	5	Up	0.0288505	0.238807
GOBP_POSITIVE_REGULATION_OF_MYELOID_LEUKOCYTE_CYTOKINE_PRODUCTION_INVOLVED_IN_IMMUNE_RESPONSE	29	Up	0.0288584	0.238807
GOBP_GASTRIC_MOTILITY	1	Up	0.0289082	0.238807
GOBP_NEUROPEPTIDE_SIGNALING_PATHWAY	6	Up	0.0289154	0.238807
GOBP_POSITIVE_REGULATION_OF_PHOSPHATIDYLINOSITOL_3_KINASE_SIGNALING	17	Up	0.0289848	0.238984
GOBP_NEGATIVE_REGULATION_OF_DENDRITIC_CELL_DIFFERENTIATION	8	Up	0.0290664	0.239193
GOBP_ACTIVATION_OF_MEIOSIS	3	Up	0.0293438	0.241163
GOBP_POSITIVE_REGULATION_OF_MIRNA_TRANSCRIPTION	19	Up	0.0296016	0.242435
GOBP_PYRIMIDINE_NUCLEOSIDE_MONOPHOSPHATE_CATABOLIC_PROCESS	5	Up	0.0296474	0.242435
GOBP_REGULATION_OF_VIRAL_INDUCED_CYTOPLASMIC_PATTERN_RECOGNITION_RECEPTOR_SIGNALING_PATHWAY	20	Up	0.0296851	0.242435
GOBP_INTRINSIC_APOPTOTIC_SIGNALING_PATHWAY_IN_RESPONSE_TO_DNA_DAMAGE_BY_P53_CLASS_MEDIATOR	25	Up	0.0297209	0.242435
GOBP_CD4_POSITIVE_CD25_POSITIVE_ALPHA_BETA_REGULATORY_T_CELL_DIFFERENTIATION	1	Up	0.0298291	0.242599
GOBP_REGULATION_OF_CD4_POSITIVE_CD25_POSITIVE_ALPHA_BETA_REGULATORY_T_CELL_DIFFERENTIATION	1	Up	0.0298291	0.242599
GOBP_BLOOD_VESSEL_ENDOTHELIAL_CELL_PROLIFERATION_INVOLVED_IN_SPROUTING_ANGIOGENESIS	4	Up	0.0298363	0.242599
GOBP_REGULATION_OF_T_CELL_ACTIVATION	16	Up	0.0300305	0.243293
GOBP_GASTRIC_ACID_SECRETION	7	Up	0.0300586	0.243293
GOBP_FAS_SIGNALING_PATHWAY	6	Up	0.0301501	0.243293
GOBP_POSITIVE_REGULATION_OF_NEURON_PROJECTION_ARBORIZATION	8	Up	0.0301771	0.243293
GOBP_NEGATIVE_REGULATION_OF_IMMUNE_EFFECTOR_PROCESS	14	Up	0.03025	0.243293
GOBP_HEMATOPOIETIC_STEM_CELL_HOMEOSTASIS	20	Up	0.0302566	0.243293
GOBP_VIRAL_LIFE_CYCLE	18	Up	0.0304543	0.244362
GOBP_POSITIVE_REGULATION_OF_LYMPHOCYTE_DIFFERENTIATION	15	Up	0.0305235	0.244362
GOBP_VIRAL_GENOME_REPLICATION	20	Up	0.0305433	0.244362
GOBP_CHEMICAL_SYNAPTIC_TRANSMISSION_POSTSYNAPTIC	13	Up	0.0305652	0.244362
GOBP_TYPE_B_PANCREATIC_CELL_PROLIFERATION	16	Up	0.0305887	0.244362
GOBP_BASE_CONVERSION_OR_SUBSTITUTION_EDITING	13	Up	0.0305972	0.244362
GOBP_REGULATION_OF_B_CELL_ACTIVATION	13	Up	0.0307345	0.24469
GOBP_NEGATIVE_REGULATION_OF_ANION_TRANSMEMBRANE_TRANSPORT	14	Up	0.0308771	0.245302
GOBP_POSITIVE_REGULATION_OF_TYPE_2_IMMUNE_RESPONSE	14	Up	0.0308929	0.245302
GOBP_PROTEIN_K11_LINKED_DEUBIQUITINATION	9	Up	0.0309078	0.245302
GOBP_SKELETAL_MUSCLE_ATROPHY	4	Up	0.0313544	0.24756
GOBP_POSITIVE_REGULATION_OF_IMMUNOGLOBULIN_PRODUCTION	23	Up	0.0320312	0.250572
GOBP_RESPONSE_TO_INTERLEUKIN_12	7	Up	0.0323187	0.252126
GOBP_LEUKEMIA_INHIBITORY_FACTOR_SIGNALING_PATHWAY	7	Up	0.0323289	0.252126
GOBP_CELLULAR_RESPONSE_TO_CAFFEINE	8	Up	0.0325946	0.253344
GOBP_HISTONE_H3_K4_MONOMETHYLATION	8	Up	0.0326179	0.253344
GOBP_NEGATIVE_REGULATION_OF_REGULATORY_T_CELL_DIFFERENTIATION	3	Up	0.0327923	0.253924
GOBP_INFLAMMATORY_RESPONSE_TO_WOUNDING	12	Up	0.0329493	0.254366
GOBP_ODONTOGENESIS_OF_DENTIN_CONTAINING_TOOTH	12	Up	0.0331596	0.255215
GOBP_REGULATION_OF_MITOTIC_CELL_CYCLE_PHASE_TRANSITION	20	Up	0.0331957	0.255236
GOBP_TRIF_DEPENDENT_TOLL_LIKE_RECEPTOR_SIGNALING_PATHWAY	6	Up	0.0333154	0.255636
GOBP_NEGATIVE_REGULATION_OF_CALCIUM_ION_TRANSPORT	10	Up	0.0334512	0.255636
GOBP_POSITIVE_REGULATION_OF_ERYTHROCYTE_DIFFERENTIATION	26	Up	0.0336587	0.255636
GOBP_EPITHELIAL_CELL_DIFFERENTIATION	23	Up	0.0337115	0.255636
GOBP_AMYLIN_RECEPTOR_SIGNALING_PATHWAY	1	Up	0.0337146	0.255636
GOBP_NEGATIVE_REGULATION_OF_CALCIUM_ION_TRANSMEMBRANE_TRANSPORT	12	Up	0.03372	0.255636
GOBP_MODULATION_BY_HOST_OF_SYMBIONT_PROCESS	20	Up	0.03375	0.255636
GOBP_EXECUTION_PHASE_OF_APOPTOSIS	16	Up	0.0341395	0.257661
GOBP_AMPA_GLUTAMATE_RECEPTOR_CLUSTERING	5	Up	0.0344607	0.258362
GOBP_REDUCTION_OF_FOOD_INTAKE_IN_RESPONSE_TO_DIETARY_EXCESS	2	Up	0.0344821	0.258362
GOBP_POSITIVE_REGULATION_OF_INTERLEUKIN_8_PRODUCTION	25	Up	0.0345364	0.258426
GOBP_REGULATION_OF_T_HELPER_17_CELL_LINEAGE_COMMITMENT	2	Up	0.0346301	0.258452
GOBP_SENSORY_SYSTEM_DEVELOPMENT	16	Up	0.0346634	0.258452
GOBP_RESPONSE_TO_FRUCTOSE	5	Up	0.0347331	0.258625
GOBP_MACROPHAGE_ACTIVATION	14	Up	0.0348953	0.259421
GOBP_MONOCYTE_CHEMOTAXIS	16	Up	0.0350326	0.259578
GOBP_T_FOLLICULAR_HELPER_CELL_DIFFERENTIATION	4	Up	0.0351429	0.259719
GOBP_REGULATION_OF_HAIR_FOLLICLE_DEVELOPMENT	22	Up	0.0353172	0.260528
GOBP_INOSITOL_PHOSPHATE_BIOSYNTHETIC_PROCESS	13	Up	0.0354218	0.261048
GOBP_POSITIVE_REGULATION_OF_PROTEIN_LOCALIZATION_TO_SYNAPSE	7	Up	0.0355495	0.26148
GOBP_PEPTIDE_ANTIGEN_ASSEMBLY_WITH_MHC_CLASS_II_PROTEIN_COMPLEX	10	Up	0.0355907	0.26148
GOBP_NEGATIVE_REGULATION_OF_MONONUCLEAR_CELL_MIGRATION	21	Up	0.0356042	0.26148
GOBP_REGULATION_OF_OXIDATIVE_PHOSPHORYLATION	24	Up	0.0356281	0.26148
GOBP_NEGATIVE_REGULATION_OF_CYSTEINE_TYPE_ENDOPEPTIDASE_ACTIVITY	19	Up	0.0356518	0.26148
GOBP_CELLULAR_DEFENSE_RESPONSE	14	Up	0.035784	0.262198
GOBP_URETERIC_BUD_FORMATION	7	Up	0.0360558	0.263432
GOBP_POSITIVE_REGULATION_OF_RECEPTOR_SIGNALING_PATHWAY_VIA_STAT	12	Up	0.0367959	0.267814
GOBP_IMMUNOLOGICAL_MEMORY_FORMATION_PROCESS	8	Up	0.03692	0.268207
GOBP_DEFENSE_RESPONSE_TO_SYMBIONT	26	Up	0.0369253	0.268207
GOBP_RIBONUCLEOSIDE_MONOPHOSPHATE_CATABOLIC_PROCESS	13	Up	0.0369663	0.268207
GOBP_MONOVALENT_INORGANIC_CATION_HOMEOSTASIS	18	Up	0.0370256	0.268207
GOBP_PROTEIN_FOLDING_IN_ENDOPLASMIC_RETICULUM	12	Up	0.0371919	0.268901
GOBP_POSITIVE_REGULATION_OF_MYOBLAST_DIFFERENTIATION	17	Up	0.0375412	0.270914
GOBP_NEURONAL_ION_CHANNEL_CLUSTERING	6	Up	0.0376636	0.27117
GOBP_NEGATIVE_REGULATION_OF_ENDOPLASMIC_RETICULUM_STRESS_INDUCED_INTRINSIC_APOPTOTIC_SIGNALING_PATHWAY	22	Up	0.0378602	0.27117
GOBP_NEGATIVE_REGULATION_OF_INTERLEUKIN_1_BETA_PRODUCTION	5	Up	0.0378608	0.27117
GOBP_INTERLEUKIN_23_PRODUCTION	7	Up	0.0381097	0.272187
GOBP_NEGATIVE_REGULATION_OF_AMINO_ACID_TRANSPORT	18	Up	0.0382451	0.272644
GOBP_GLYCOLIPID_CATABOLIC_PROCESS	19	Up	0.0386093	0.27487
GOBP_POSITIVE_REGULATION_OF_PROGRAMMED_NECROTIC_CELL_DEATH	6	Up	0.0386696	0.2749
GOBP_QUINOLINATE_METABOLIC_PROCESS	3	Up	0.0389881	0.275976
GOBP_POSITIVE_REGULATION_OF_NEUTROPHIL_MIGRATION	17	Up	0.0390577	0.275976
GOBP_C21_STEROID_HORMONE_BIOSYNTHETIC_PROCESS	13	Up	0.0391456	0.276226
GOBP_RESPONSE_TO_COLD	19	Up	0.0392325	0.276345
GOBP_COMPLEMENT_RECEPTOR_MEDIATED_SIGNALING_PATHWAY	3	Up	0.0396685	0.277729
GOBP_REGULATION_OF_FLAGELLATED_SPERM_MOTILITY	6	Up	0.0397589	0.277729
GOBP_PHARYNGEAL_SYSTEM_DEVELOPMENT	13	Up	0.0399235	0.277788
GOBP_NEGATIVE_REGULATION_OF_TRANSLATIONAL_ELONGATION	5	Up	0.0399491	0.277788
GOBP_MYELOID_CELL_DIFFERENTIATION	21	Up	0.0399998	0.277888
GOBP_REGULATION_OF_VIRAL_GENOME_REPLICATION	22	Up	0.0401498	0.278423
GOBP_REGULATION_OF_CARDIAC_MUSCLE_TISSUE_DEVELOPMENT	3	Up	0.0403068	0.279027
GOBP_METANEPHRIC_MESENCHYMAL_CELL_DIFFERENTIATION	3	Up	0.0403466	0.279027
GOBP_DETECTION_OF_STIMULUS_INVOLVED_IN_SENSORY_PERCEPTION_OF_PAIN	18	Up	0.0404842	0.279473
GOBP_NEGATIVE_REGULATION_OF_CD8_POSITIVE_ALPHA_BETA_T_CELL_ACTIVATION	5	Up	0.0407551	0.281089
GOBP_RETINAL_BLOOD_VESSEL_MORPHOGENESIS	6	Up	0.0408692	0.281399
GOBP_SEMINIFEROUS_TUBULE_DEVELOPMENT	12	Up	0.0410506	0.282107
GOBP_RESPONSE_TO_BACTERIAL_LIPOPROTEIN	6	Up	0.0411362	0.282267
GOBP_CELLULAR_RESPONSE_TO_LAMINAR_FLUID_SHEAR_STRESS	7	Up	0.0411477	0.282267
GOBP_RESPONSE_TO_SYMBIONT	3	Up	0.0412977	0.283041
GOBP_NEGATIVE_REGULATION_OF_KINASE_ACTIVITY	22	Up	0.0413983	0.283222
GOBP_REGULATION_OF_PLATELET_AGGREGATION	17	Up	0.0415554	0.283766
GOBP_B_CELL_DIFFERENTIATION	13	Up	0.0415771	0.283766
GOBP_NEGATIVE_REGULATION_OF_AMYLOID_PRECURSOR_PROTEIN_CATABOLIC_PROCESS	9	Up	0.0416789	0.284123
GOBP_NEGATIVE_REGULATION_OF_CATALYTIC_ACTIVITY	15	Up	0.0418247	0.284441
GOBP_REGULATION_OF_PRODUCTION_OF_SMALL_RNA_INVOLVED_IN_GENE_SILENCING_BY_RNA	23	Up	0.0418372	0.284441
GOBP_PROTEIN_ADP_RIBOSYLATION	21	Up	0.0420079	0.28485
GOBP_POSITIVE_REGULATION_OF_CELL_AGING	17	Up	0.0420465	0.28485
GOBP_POSITIVE_REGULATION_OF_TRANSCRIPTION_FROM_RNA_POLYMERASE_II_PROMOTER_IN_RESPONSE_TO_STRESS	26	Up	0.0422064	0.285475
GOBP_CAMERA_TYPE_EYE_DEVELOPMENT	16	Up	0.0422136	0.285475
GOBP_POTASSIUM_ION_IMPORT_ACROSS_PLASMA_MEMBRANE	7	Up	0.0423334	0.285906
GOBP_ENDOSOME_TO_LYSOSOME_TRANSPORT	17	Up	0.042607	0.287118
GOBP_POSITIVE_REGULATION_OF_AMPA_RECEPTOR_ACTIVITY	5	Up	0.0426527	0.287172
GOBP_LOCOMOTORY_EXPLORATION_BEHAVIOR	12	Up	0.0428189	0.288037
GOBP_VACUOLAR_TRANSPORT	18	Up	0.042964	0.288759
GOBP_REGULATION_OF_TRANSLATION_IN_RESPONSE_TO_ENDOPLASMIC_RETICULUM_STRESS	12	Up	0.0432881	0.290512
GOBP_DETECTION_OF_VIRUS	6	Up	0.043512	0.291672
GOBP_CALCIUM_ION_IMPORT_INTO_CYTOSOL	11	Up	0.0435761	0.291845
GOBP_POSITIVE_REGULATION_OF_NEURON_MIGRATION	16	Up	0.0436612	0.292073
GOBP_ERK1_AND_ERK2_CASCADE	17	Up	0.0437249	0.292073
GOBP_CYTOKINE_PRODUCTION_INVOLVED_IN_IMMUNE_RESPONSE	17	Up	0.044319	0.294593
GOBP_REGULATION_OF_INSULIN_LIKE_GROWTH_FACTOR_RECEPTOR_SIGNALING_PATHWAY	12	Up	0.0443336	0.294593
GOBP_POSITIVE_REGULATION_OF_MYELOID_LEUKOCYTE_DIFFERENTIATION	14	Up	0.0444899	0.294861
GOBP_POSITIVE_REGULATION_OF_CELLULAR_RESPONSE_TO_TRANSFORMING_GROWTH_FACTOR_BETA_STIMULUS	21	Up	0.0447376	0.295733
GOBP_TOLL_LIKE_RECEPTOR_4_SIGNALING_PATHWAY	21	Up	0.0448678	0.295889
GOBP_REGULATION_OF_IMMUNE_RESPONSE	20	Up	0.0448775	0.295889
GOBP_MONOCYTE_DIFFERENTIATION	20	Up	0.0449418	0.2959
GOBP_MITOTIC_CELL_CYCLE_PHASE_TRANSITION	20	Up	0.0449618	0.2959
GOBP_POSITIVE_REGULATION_OF_LEUKOCYTE_PROLIFERATION	13	Up	0.0450475	0.295987
GOBP_REGULATION_OF_LIPID_KINASE_ACTIVITY	16	Up	0.0458251	0.299692
GOBP_POSITIVE_REGULATION_OF_JUN_KINASE_ACTIVITY	20	Up	0.0469132	0.3047
GOBP_NEGATIVE_REGULATION_OF_ACTIVATED_T_CELL_PROLIFERATION	12	Up	0.0469194	0.3047
GOBP_NEGATIVE_REGULATION_OF_PROTEIN_KINASE_B_SIGNALING	25	Up	0.0471939	0.3047
GOBP_REGULATION_OF_MICROTUBULE_NUCLEATION	17	Up	0.0473123	0.3047
GOBP_REGULATION_OF_HOMOTYPIC_CELL_CELL_ADHESION	18	Up	0.0473313	0.3047
GOBP_IMMUNE_RESPONSE_REGULATING_SIGNALING_PATHWAY	20	Up	0.0476075	0.30622
GOBP_RETINOIC_ACID_RECEPTOR_SIGNALING_PATHWAY	20	Up	0.0477986	0.306932
GOBP_TOLL_LIKE_RECEPTOR_8_SIGNALING_PATHWAY	3	Up	0.0478723	0.307147
GOBP_CELLULAR_RESPONSE_TO_VASCULAR_ENDOTHELIAL_GROWTH_FACTOR_STIMULUS	19	Up	0.0480506	0.308032
GOBP_LUNG_EPITHELIUM_DEVELOPMENT	17	Up	0.0481778	0.308455
GOBP_NEGATIVE_REGULATION_OF_MONOCYTE_CHEMOTACTIC_PROTEIN_1_PRODUCTION	4	Up	0.0485836	0.310317
GOBP_NEGATIVE_REGULATION_OF_PEPTIDE_SECRETION	11	Up	0.048682	0.310317
GOBP_REGULATION_OF_LYMPHOCYTE_DIFFERENTIATION	12	Up	0.0489345	0.311086
GOBP_PYROPTOSIS	19	Up	0.0490801	0.311591
GOBP_REGULATION_OF_CYTOSOLIC_CALCIUM_ION_CONCENTRATION	12	Up	0.0491772	0.311591
GOBP_REGULATION_OF_SYNAPTIC_TRANSMISSION_CHOLINERGIC	3	Up	0.0495732	0.31278
GOBP_NATURAL_KILLER_CELL_DIFFERENTIATION	18	Up	0.0496515	0.31278
GOBP_POSITIVE_REGULATION_OF_MIRNA_CATABOLIC_PROCESS	3	Up	0.0497423	0.312835
GOBP_BLASTOCYST_DEVELOPMENT	17	Up	0.0499188	0.31343
GOBP_NEGATIVE_REGULATION_OF_ANTIGEN_RECEPTOR_MEDIATED_SIGNALING_PATHWAY	15	Up	0.0499727	0.31351
GOBP_CELL_PROLIFERATION_INVOLVED_IN_KIDNEY_DEVELOPMENT	14	Up	0.0502166	0.314523
GOBP_GLIAL_CELL_PROLIFERATION	18	Up	0.0507466	0.315441
GOBP_RETINA_VASCULATURE_MORPHOGENESIS_IN_CAMERA_TYPE_EYE	8	Up	0.0507705	0.315441
GOBP_NAD_BIOSYNTHESIS_VIA_NICOTINAMIDE_RIBOSIDE_SALVAGE_PATHWAY	7	Up	0.0507927	0.315441
GOBP_POSITIVE_REGULATION_OF_MEIOTIC_NUCLEAR_DIVISION	9	Up	0.0508083	0.315441
GOBP_NEGATIVE_REGULATION_OF_GRANULOCYTE_CHEMOTAXIS	4	Up	0.0508176	0.315441
GOBP_NEGATIVE_REGULATION_OF_NEUTROPHIL_MIGRATION	4	Up	0.0508176	0.315441
GOBP_NEGATIVE_REGULATION_OF_TRANSCRIPTION_FROM_RNA_POLYMERASE_II_PROMOTER_IN_RESPONSE_TO_STRESS	16	Up	0.0509769	0.316173
GOBP_NEGATIVE_REGULATION_OF_CELLULAR_RESPONSE_TO_GROWTH_FACTOR_STIMULUS	14	Up	0.0511315	0.316644
GOBP_MACROPHAGE_MIGRATION	11	Up	0.0511358	0.316644
GOBP_NEGATIVE_REGULATION_OF_ACTION_POTENTIAL	3	Up	0.0511836	0.316683
GOBP_REGULATION_OF_FAT_CELL_DIFFERENTIATION	20	Up	0.0513351	0.316852
GOBP_RECEPTOR_INTERNALIZATION	19	Up	0.0513354	0.316852
GOBP_WOUND_HEALING	22	Up	0.0513834	0.316892
GOBP_NEGATIVE_REGULATION_OF_PHOSPHOPROTEIN_PHOSPHATASE_ACTIVITY	31	Up	0.0515753	0.317562
GOBP_MAMMARY_GLAND_DEVELOPMENT	17	Up	0.0518892	0.318678
GOBP_NEGATIVE_REGULATION_OF_SYNCYTIUM_FORMATION_BY_PLASMA_MEMBRANE_FUSION	4	Up	0.0520657	0.318842
GOBP_REGULATION_OF_PROTEIN_K48_LINKED_UBIQUITINATION	5	Up	0.0521787	0.318842
GOBP_REGULATION_OF_PRODUCTION_OF_MOLECULAR_MEDIATOR_OF_IMMUNE_RESPONSE	13	Up	0.0522008	0.318842
GOBP_IMMUNE_RESPONSE_INHIBITING_SIGNAL_TRANSDUCTION	9	Up	0.0523095	0.319251
GOBP_CELLULAR_RESPONSE_TO_TOPOLOGICALLY_INCORRECT_PROTEIN	27	Up	0.0523527	0.319259
GOBP_RESPONSE_TO_FLUID_SHEAR_STRESS	17	Up	0.0524707	0.319433
GOBP_PHOTOPERIODISM	16	Up	0.0524709	0.319433
GOBP_SOMATIC_DIVERSIFICATION_OF_IMMUNE_RECEPTORS	20	Up	0.0527178	0.31961
GOBP_REGULATION_OF_AUTOPHAGOSOME_MATURATION	16	Up	0.0527919	0.31964
GOBP_NEGATIVE_REGULATION_OF_BIOSYNTHETIC_PROCESS	11	Up	0.0529167	0.319889
GOBP_POSITIVE_REGULATION_OF_EPIDERMAL_GROWTH_FACTOR_ACTIVATED_RECEPTOR_ACTIVITY	11	Up	0.0533423	0.321534
GOBP_CORTISOL_METABOLIC_PROCESS	7	Up	0.0536885	0.322488
GOBP_NEGATIVE_REGULATION_OF_MAPK_CASCADE	19	Up	0.0537127	0.322488
GOBP_POSITIVE_REGULATION_OF_TRANSCRIPTION_OF_NOTCH_RECEPTOR_TARGET	6	Up	0.0537541	0.322488
GOBP_PEPTIDYL_TYROSINE_DEPHOSPHORYLATION_INVOLVED_IN_INACTIVATION_OF_PROTEIN_KINASE_ACTIVITY	5	Up	0.0537839	0.322488
GOBP_PROTEIN_DESTABILIZATION	21	Up	0.0538113	0.322488
GOBP_CD8_POSITIVE_ALPHA_BETA_T_CELL_DIFFERENTIATION	8	Up	0.0540457	0.323638
GOBP_EXTRACELLULAR_MATRIX_DISASSEMBLY	22	Up	0.0541075	0.323755
GOBP_ENTRAINMENT_OF_CIRCADIAN_CLOCK	19	Up	0.0542872	0.324286
GOBP_T_CELL_LINEAGE_COMMITMENT	13	Up	0.0543238	0.324286
GOBP_REGULATION_OF_LEUKOCYTE_DIFFERENTIATION	16	Up	0.0544927	0.324698
GOBP_MICROGLIAL_CELL_PROLIFERATION	7	Up	0.0545204	0.324698
GOBP_NEGATIVE_REGULATION_OF_NEUROTRANSMITTER_SECRETION	9	Up	0.0546646	0.325303
GOBP_NEGATIVE_REGULATION_OF_CELLULAR_RESPONSE_TO_OXIDATIVE_STRESS	2	Up	0.0550616	0.32741
GOBP_ONCOSTATIN_M_MEDIATED_SIGNALING_PATHWAY	5	Up	0.0551475	0.327412
GOBP_HYDROCARBON_METABOLIC_PROCESS	5	Up	0.0554796	0.328708
GOBP_REGULATION_OF_MESENCHYMAL_TO_EPITHELIAL_TRANSITION_INVOLVED_IN_METANEPHROS_MORPHOGENESIS	5	Up	0.0554869	0.328708
GOBP_REGULATION_OF_MESONEPHROS_DEVELOPMENT	4	Up	0.0555381	0.328708
GOBP_REGULATION_OF_MEIOTIC_NUCLEAR_DIVISION	10	Up	0.0556301	0.328998
GOBP_NEGATIVE_REGULATION_OF_GLUCOSE_TRANSMEMBRANE_TRANSPORT	20	Up	0.0557102	0.329078
GOBP_RESPONSE_TO_OXYGEN_CONTAINING_COMPOUND	12	Up	0.0559325	0.329078
GOBP_REGULATION_OF_CELLULAR_RESPONSE_TO_MACROPHAGE_COLONY_STIMULATING_FACTOR_STIMULUS	5	Up	0.0559396	0.329078
GOBP_REGULATION_OF_MDA_5_SIGNALING_PATHWAY	6	Up	0.0561762	0.32942
GOBP_PLASMA_MEMBRANE_ORGANIZATION	21	Up	0.0564452	0.33049
GOBP_NEGATIVE_REGULATION_OF_MONOCYTE_CHEMOTAXIS	8	Up	0.0565371	0.330774
GOBP_B_CELL_APOPTOTIC_PROCESS	20	Up	0.0567486	0.33168
GOBP_REGULATION_OF_ANTIGEN_PROCESSING_AND_PRESENTATION_OF_PEPTIDE_ANTIGEN	6	Up	0.0567788	0.33168
GOBP_POSITIVE_REGULATION_OF_LEUKOCYTE_DEGRANULATION	21	Up	0.0569147	0.331814
GOBP_PROXIMAL_DISTAL_PATTERN_FORMATION	18	Up	0.056932	0.331814
GOBP_LENS_MORPHOGENESIS_IN_CAMERA_TYPE_EYE	17	Up	0.0570307	0.331983
GOBP_RIG_I_SIGNALING_PATHWAY	23	Up	0.0570627	0.331983
GOBP_REGULATION_OF_TYPE_B_PANCREATIC_CELL_PROLIFERATION	10	Up	0.0571308	0.331983
GOBP_INOSITOL_TRISPHOSPHATE_BIOSYNTHETIC_PROCESS	7	Up	0.0571667	0.331983
GOBP_MACROPHAGE_CYTOKINE_PRODUCTION	22	Up	0.0571785	0.331983
GOBP_NEGATIVE_REGULATION_OF_KIDNEY_DEVELOPMENT	3	Up	0.0572664	0.332241
GOBP_HISTONE_H3_K27_DEMETHYLATION	4	Up	0.0573558	0.332507
GOBP_REGULATION_OF_CIRCADIAN_SLEEP_WAKE_CYCLE	4	Up	0.0574289	0.332678
GOBP_CORTICOTROPIN_SECRETION	1	Up	0.0576417	0.333186
GOBP_REGULATION_OF_CORTICOTROPIN_SECRETION	1	Up	0.0576417	0.333186
GOBP_ENDOCARDIAL_CUSHION_MORPHOGENESIS	15	Up	0.0577647	0.333394
GOBP_PROTEIN_K29_LINKED_DEUBIQUITINATION	4	Up	0.0582686	0.334363
GOBP_REGULATION_OF_CELL_ACTIVATION	18	Up	0.0582725	0.334363
GOBP_NEGATIVE_REGULATION_OF_RESPIRATORY_BURST_INVOLVED_IN_INFLAMMATORY_RESPONSE	3	Up	0.0582892	0.334363
GOBP_POST_EMBRYONIC_CAMERA_TYPE_EYE_DEVELOPMENT	7	Up	0.0587064	0.335986
GOBP_REGULATION_OF_SKELETAL_MUSCLE_CONTRACTION	7	Up	0.0587481	0.335986
GOBP_NEGATIVE_REGULATION_OF_EPITHELIAL_CELL_PROLIFERATION_INVOLVED_IN_PROSTATE_GLAND_DEVELOPMENT	5	Up	0.0591075	0.337536
GOBP_REGULATION_OF_BLOOD_BRAIN_BARRIER_PERMEABILITY	8	Up	0.0592333	0.337909
GOBP_SMALL_GTPASE_MEDIATED_SIGNAL_TRANSDUCTION	26	Up	0.0592613	0.337909
GOBP_POSITIVE_REGULATION_OF_INTERLEUKIN_17_PRODUCTION	15	Up	0.0594734	0.338748
GOBP_SKELETAL_MUSCLE_CELL_PROLIFERATION	9	Up	0.059686	0.338748
GOBP_C21_STEROID_HORMONE_METABOLIC_PROCESS	13	Up	0.0596931	0.338748
GOBP_NEGATIVE_REGULATION_OF_VASCULAR_ENDOTHELIAL_CELL_PROLIFERATION	3	Up	0.0597191	0.338748
GOBP_POSITIVE_REGULATION_OF_TOLERANCE_INDUCTION	13	Up	0.0602147	0.340296
GOBP_POSITIVE_REGULATION_OF_IRE1_MEDIATED_UNFOLDED_PROTEIN_RESPONSE	7	Up	0.0602998	0.34042
GOBP_DIPEPTIDE_TRANSMEMBRANE_TRANSPORT	7	Up	0.0605461	0.341158
GOBP_MESENCHYMAL_CELL_DIFFERENTIATION_INVOLVED_IN_KIDNEY_DEVELOPMENT	6	Up	0.0605996	0.341208
GOBP_RETINA_VASCULATURE_DEVELOPMENT_IN_CAMERA_TYPE_EYE	13	Up	0.0610378	0.343128
GOBP_UBIQUITIN_DEPENDENT_PROTEIN_CATABOLIC_PROCESS_VIA_THE_MULTIVESICULAR_BODY_SORTING_PATHWAY	25	Up	0.0611371	0.343128
GOBP_POSITIVE_REGULATION_OF_EXCITATORY_POSTSYNAPTIC_POTENTIAL	23	Up	0.0612136	0.343128
GOBP_MESENCHYMAL_CELL_APOPTOTIC_PROCESS	9	Up	0.0612373	0.343128
GOBP_LUNG_GROWTH	2	Up	0.0614831	0.343128
GOBP_REGULATION_OF_LONG_TERM_SYNAPTIC_DEPRESSION	5	Up	0.0614884	0.343128
GOBP_POSITIVE_REGULATION_OF_ASPARTIC_TYPE_PEPTIDASE_ACTIVITY	7	Up	0.0615255	0.343128
GOBP_REGULATION_OF_HETEROTYPIC_CELL_CELL_ADHESION	25	Up	0.0616187	0.343128
GOBP_REGULATION_OF_T_CELL_DIFFERENTIATION	13	Up	0.0616358	0.343128
GOBP_SKELETAL_MUSCLE_CONTRACTION	14	Up	0.0617172	0.343198
GOBP_HYPOTHALAMUS_CELL_DIFFERENTIATION	6	Up	0.0620503	0.344549
GOBP_CHAPERONE_COFACTOR_DEPENDENT_PROTEIN_REFOLDING	29	Up	0.0621631	0.344924
GOBP_POSITIVE_REGULATION_OF_ENDOPLASMIC_RETICULUM_UNFOLDED_PROTEIN_RESPONSE	13	Up	0.062243	0.345117
GOBP_REGULATION_OF_VACUOLE_ORGANIZATION	28	Up	0.0624221	0.345432
GOBP_REGULATION_OF_CELL_ADHESION_MEDIATED_BY_INTEGRIN	17	Up	0.062564	0.345432
GOBP_NEGATIVE_REGULATION_OF_IMMUNOGLOBULIN_PRODUCTION	6	Up	0.0631018	0.346631
GOBP_LIMBIC_SYSTEM_DEVELOPMENT	10	Up	0.0636488	0.348183
GOBP_OLIGOPEPTIDE_IMPORT_ACROSS_PLASMA_MEMBRANE	5	Up	0.0638445	0.348679
GOBP_REGULATION_OF_RESPONSE_TO_CYTOKINE_STIMULUS	19	Up	0.0640953	0.349461
GOBP_RESPONSE_TO_ORGANIC_CYCLIC_COMPOUND	24	Up	0.0641251	0.349461
GOBP_REGULATION_OF_VIRAL_PROCESS	20	Up	0.0644908	0.350466
GOBP_REGULATION_OF_INFLAMMATORY_RESPONSE	17	Up	0.0649369	0.352376
GOBP_MYELOID_LEUKOCYTE_CYTOKINE_PRODUCTION	28	Up	0.0652324	0.353728
GOBP_POSITIVE_REGULATION_OF_INTERLEUKIN_23_PRODUCTION	5	Up	0.0655248	0.354741
GOBP_POSITIVE_REGULATION_OF_CELL_CELL_ADHESION_MEDIATED_BY_INTEGRIN	3	Up	0.0656877	0.354937
GOBP_FC_RECEPTOR_MEDIATED_INHIBITORY_SIGNALING_PATHWAY	1	Up	0.0658111	0.355106
GOBP_PEPTIDE_CROSS_LINKING_VIA_CHONDROITIN_4_SULFATE_GLYCOSAMINOGLYCAN	4	Up	0.0659042	0.355106
GOBP_LYMPHOCYTE_MEDIATED_IMMUNITY	16	Up	0.065905	0.355106
GOBP_PROTEIN_DEUBIQUITINATION_INVOLVED_IN_UBIQUITIN_DEPENDENT_PROTEIN_CATABOLIC_PROCESS	4	Up	0.0660679	0.355231
GOBP_RESPONSE_TO_TEMPERATURE_STIMULUS	25	Up	0.0662198	0.355298
GOBP_REGULATION_OF_GONAD_DEVELOPMENT	8	Up	0.066447	0.35625
GOBP_MYELOID_LEUKOCYTE_DIFFERENTIATION	14	Up	0.0665424	0.356277
GOBP_NEGATIVE_REGULATION_OF_RESPONSE_TO_EXTERNAL_STIMULUS	18	Up	0.0668251	0.35704
GOBP_CERAMIDE_CATABOLIC_PROCESS	24	Up	0.0672682	0.358154
GOBP_MEGAKARYOCYTE_DIFFERENTIATION	20	Up	0.0673537	0.358293
GOBP_VASCULAR_ENDOTHELIAL_GROWTH_FACTOR_SIGNALING_PATHWAY	18	Up	0.0673882	0.358293
GOBP_MITOTIC_DNA_INTEGRITY_CHECKPOINT_SIGNALING	19	Up	0.0676406	0.358548
GOBP_REGULATION_OF_DEPHOSPHORYLATION	17	Up	0.0676616	0.358548
GOBP_MALE_SEX_DIFFERENTIATION	16	Up	0.0677981	0.358548
GOBP_NEGATIVE_REGULATION_OF_GLYCOPROTEIN_METABOLIC_PROCESS	10	Up	0.0678027	0.358548
GOBP_POSITIVE_REGULATION_OF_POSTTRANSCRIPTIONAL_GENE_SILENCING	21	Up	0.0683937	0.360377
GOBP_NEGATIVE_REGULATION_OF_RESPONSE_TO_DNA_DAMAGE_STIMULUS	22	Up	0.0686672	0.36128
GOBP_DETECTION_OF_MOLECULE_OF_BACTERIAL_ORIGIN	9	Up	0.0688846	0.36128
GOBP_REGULATION_OF_MAP_KINASE_ACTIVITY	19	Up	0.0690251	0.361685
GOBP_AMYLOID_BETA_METABOLIC_PROCESS	19	Up	0.0690713	0.361685
GOBP_AMACRINE_CELL_DIFFERENTIATION	3	Up	0.0691634	0.361685
GOBP_CELL_GROWTH	21	Up	0.0694786	0.362559
GOBP_REGULATION_OF_ISOTYPE_SWITCHING_TO_IGE_ISOTYPES	5	Up	0.0695676	0.362559
GOBP_CELLULAR_RESPONSE_TO_PEPTIDOGLYCAN	4	Up	0.0697669	0.36261
GOBP_REGULATION_OF_VASCULAR_PERMEABILITY	15	Up	0.0698747	0.36261
GOBP_POSITIVE_REGULATION_OF_LIPID_KINASE_ACTIVITY	15	Up	0.0699099	0.36261
GOBP_MAMMALIAN_OOGENESIS_STAGE	8	Up	0.0699983	0.362822
GOBP_CELLULAR_RESPONSE_TO_GROWTH_HORMONE_STIMULUS	17	Up	0.07017	0.363004
GOBP_LYMPHOCYTE_ACTIVATION_INVOLVED_IN_IMMUNE_RESPONSE	12	Up	0.0702868	0.363331
GOBP_REGULATION_OF_PERK_MEDIATED_UNFOLDED_PROTEIN_RESPONSE	11	Up	0.0704019	0.36368
GOBP_POSITIVE_REGULATION_OF_MACROAUTOPHAGY	22	Up	0.0706921	0.364407
GOBP_MHC_CLASS_II_BIOSYNTHETIC_PROCESS	10	Up	0.0707496	0.364407
GOBP_ZYMOGEN_INHIBITION	7	Up	0.070762	0.364407
GOBP_RESPONSE_TO_INTERLEUKIN_3	5	Up	0.0708096	0.364407
GOBP_REGULATION_OF_PHOSPHATIDYLINOSITOL_3_KINASE_SIGNALING	16	Up	0.0708767	0.364407
GOBP_T_CELL_MEDIATED_IMMUNITY	21	Up	0.0710502	0.36501
GOBP_RESPONSE_TO_DSRNA	22	Up	0.0711583	0.365116
GOBP_POSITIVE_REGULATION_OF_VASCULAR_ENDOTHELIAL_GROWTH_FACTOR_RECEPTOR_SIGNALING_PATHWAY	7	Up	0.0716376	0.36659
GOBP_NEGATIVE_REGULATION_OF_GLIAL_CELL_PROLIFERATION	10	Up	0.0718645	0.366714
GOBP_CELL_CYCLE_PHASE_TRANSITION	21	Up	0.0719018	0.366714
GOBP_NATURAL_KILLER_CELL_ACTIVATION	20	Up	0.0720866	0.367349
GOBP_REGULATION_OF_MITOCHONDRIAL_MEMBRANE_PERMEABILITY	24	Up	0.0721225	0.367349
GOBP_HORMONE_BIOSYNTHETIC_PROCESS	12	Up	0.0723282	0.367653
GOBP_MOTOR_NEURON_AXON_GUIDANCE	16	Up	0.0723676	0.367653
GOBP_NEGATIVE_REGULATION_OF_ISOTYPE_SWITCHING	4	Up	0.0723883	0.367653
GOBP_NUCLEAR_TRANSCRIBED_MRNA_CATABOLIC_PROCESS	27	Up	0.0724171	0.367653
GOBP_NEGATIVE_REGULATION_OF_CELLULAR_RESPONSE_TO_TRANSFORMING_GROWTH_FACTOR_BETA_STIMULUS	2	Up	0.0725896	0.368254
GOBP_CELLULAR_RESPONSE_TO_NITROGEN_COMPOUND	26	Up	0.0729535	0.369609
GOBP_LYMPH_VESSEL_MORPHOGENESIS	17	Up	0.0732003	0.370613
GOBP_NEGATIVE_REGULATION_OF_INTRACELLULAR_SIGNAL_TRANSDUCTION	24	Up	0.0736743	0.372193
GOBP_RECEPTOR_MEDIATED_VIRION_ATTACHMENT_TO_HOST_CELL	4	Up	0.0737112	0.372193
GOBP_POSITIVE_REGULATION_OF_B_CELL_PROLIFERATION	15	Up	0.073936	0.372584
GOBP_POSITIVE_REGULATION_OF_AMINE_TRANSPORT	15	Up	0.0740065	0.372584
GOBP_REGULATION_OF_BRANCHING_INVOLVED_IN_SALIVARY_GLAND_MORPHOGENESIS	11	Up	0.0740402	0.372584
GOBP_PROTEIN_KINASE_C_SIGNALING	19	Up	0.0740969	0.372584
GOBP_REGULATION_OF_AMYLOID_BETA_CLEARANCE	19	Up	0.074211	0.372584
GOBP_CELLULAR_RESPONSE_TO_OXIDISED_LOW_DENSITY_LIPOPROTEIN_PARTICLE_STIMULUS	11	Up	0.0742321	0.372584
GOBP_NEGATIVE_REGULATION_OF_MACROPHAGE_DERIVED_FOAM_CELL_DIFFERENTIATION	11	Up	0.0743386	0.372584
GOBP_NEGATIVE_REGULATION_OF_RETINOIC_ACID_RECEPTOR_SIGNALING_PATHWAY	5	Up	0.0743704	0.372584
GOBP_ANTIGEN_PROCESSING_AND_PRESENTATION_OF_PEPTIDE_OR_POLYSACCHARIDE_ANTIGEN_VIA_MHC_CLASS_II	18	Up	0.0746063	0.373177
GOBP_NEGATIVE_REGULATION_OF_PLATELET_DERIVED_GROWTH_FACTOR_RECEPTOR_SIGNALING_PATHWAY	10	Up	0.0746355	0.373177
GOBP_CD4_POSITIVE_ALPHA_BETA_T_CELL_ACTIVATION	11	Up	0.0747853	0.373374
GOBP_POSITIVE_REGULATION_OF_CELLULAR_AMIDE_METABOLIC_PROCESS	19	Up	0.0747894	0.373374
GOBP_INHIBITORY_SYNAPSE_ASSEMBLY	10	Up	0.0748671	0.373374
GOBP_SODIUM_DEPENDENT_PHOSPHATE_TRANSPORT	3	Up	0.0751732	0.373907
GOBP_REGULATION_OF_SODIUM_DEPENDENT_PHOSPHATE_TRANSPORT	3	Up	0.0751732	0.373907
GOBP_NEGATIVE_REGULATION_OF_HUMORAL_IMMUNE_RESPONSE_MEDIATED_BY_CIRCULATING_IMMUNOGLOBULIN	4	Up	0.0752923	0.374256
GOBP_LYMPHOCYTE_APOPTOTIC_PROCESS	19	Up	0.0754259	0.374533
GOBP_ANTRAL_OVARIAN_FOLLICLE_GROWTH	7	Up	0.0754462	0.374533
GOBP_REGULATION_OF_RESPIRATORY_GASEOUS_EXCHANGE_BY_NERVOUS_SYSTEM_PROCESS	7	Up	0.0757405	0.375231
GOBP_MONONUCLEAR_CELL_MIGRATION	11	Up	0.0758662	0.375398
GOBP_NEGATIVE_REGULATION_OF_LYMPHOCYTE_ACTIVATION	17	Up	0.0760672	0.375662
GOBP_NIK_NF_KAPPAB_SIGNALING	18	Up	0.0761506	0.375676
GOBP_REGULATION_OF_MICROGLIAL_CELL_ACTIVATION	11	Up	0.0761685	0.375676
GOBP_NEGATIVE_REGULATION_OF_INTERLEUKIN_1_PRODUCTION	6	Up	0.0767273	0.376701
GOBP_REGULATION_OF_T_CELL_ACTIVATION_VIA_T_CELL_RECEPTOR_CONTACT_WITH_ANTIGEN_BOUND_TO_MHC_MOLECULE_ON_ANTIGEN_PRESENTING_CELL	3	Up	0.0770245	0.377427
GOBP_MESONEPHRIC_TUBULE_FORMATION	8	Up	0.0777618	0.379906
GOBP_PANCREATIC_A_CELL_DIFFERENTIATION	3	Up	0.0778038	0.379906
GOBP_PURKINJE_MYOCYTE_TO_VENTRICULAR_CARDIAC_MUSCLE_CELL_SIGNALING	4	Up	0.077988	0.380472
GOBP_REGULATION_OF_RESPONSE_TO_DNA_DAMAGE_STIMULUS	23	Up	0.0784839	0.382402
GOBP_HISTONE_H2A_UBIQUITINATION	28	Up	0.0789715	0.384288
GOBP_REGULATION_OF_HEART_CONTRACTION	14	Up	0.0793441	0.385301
GOBP_POSITIVE_REGULATION_OF_T_HELPER_2_CELL_CYTOKINE_PRODUCTION	6	Up	0.0794557	0.385301
GOBP_REGULATION_OF_TRANSLATION_INITIATION_IN_RESPONSE_TO_ENDOPLASMIC_RETICULUM_STRESS	8	Up	0.079478	0.385301
GOBP_FAT_CELL_DIFFERENTIATION	19	Up	0.0796632	0.385443
GOBP_INTERLEUKIN_6_PRODUCTION	13	Up	0.0798825	0.38577
GOBP_TRANSMISSION_OF_NERVE_IMPULSE	10	Up	0.0804966	0.387625
GOBP_POSITIVE_REGULATION_OF_MHC_CLASS_I_BIOSYNTHETIC_PROCESS	4	Up	0.0805289	0.387625
GOBP_N_ACETYLNEURAMINATE_CATABOLIC_PROCESS	6	Up	0.0807742	0.387625
GOBP_DEFINITIVE_HEMOPOIESIS	17	Up	0.0810739	0.388428
GOBP_POSITIVE_REGULATION_OF_PROTEIN_LOCALIZATION_TO_CELL_SURFACE	19	Up	0.081145	0.388428
GOBP_REGULATION_OF_CALCIUM_ION_TRANSMEMBRANE_TRANSPORTER_ACTIVITY	13	Up	0.081512	0.388597
GOBP_RESPONSE_TO_IMMOBILIZATION_STRESS	16	Up	0.0815128	0.388597
GOBP_RETINA_DEVELOPMENT_IN_CAMERA_TYPE_EYE	16	Up	0.0815876	0.388597
GOBP_NEGATIVE_REGULATION_OF_MULTICELLULAR_ORGANISM_GROWTH	10	Up	0.0816517	0.38866
GOBP_CIRCADIAN_REGULATION_OF_GENE_EXPRESSION	18	Up	0.0819495	0.389834
GOBP_DISACCHARIDE_METABOLIC_PROCESS	8	Up	0.0820879	0.389865
GOBP_HYDROGEN_SULFIDE_BIOSYNTHETIC_PROCESS	5	Up	0.0821012	0.389865
GOBP_REGULATION_OF_MEMBRANE_PROTEIN_ECTODOMAIN_PROTEOLYSIS	22	Up	0.0827257	0.392489
GOBP_LENS_FIBER_CELL_MORPHOGENESIS	5	Up	0.0829073	0.392489
GOBP_RESPONSE_TO_MACROPHAGE_COLONY_STIMULATING_FACTOR	10	Up	0.0830146	0.392489
GOBP_REGULATION_OF_MONOCYTE_EXTRAVASATION	2	Up	0.083073	0.392489
GOBP_REGULATION_OF_DELAYED_RECTIFIER_POTASSIUM_CHANNEL_ACTIVITY	8	Up	0.0836555	0.394093
GOBP_REGULATION_OF_NEURONAL_ACTION_POTENTIAL	4	Up	0.0836703	0.394093
GOBP_NEGATIVE_REGULATION_OF_INTERLEUKIN_4_PRODUCTION	5	Up	0.0837188	0.394093
GOBP_EPITHELIAL_STRUCTURE_MAINTENANCE	15	Up	0.0838826	0.394605
GOBP_REGULATION_OF_MACROPHAGE_MIGRATION	15	Up	0.0841706	0.395229
GOBP_IMP_CATABOLIC_PROCESS	4	Up	0.0846433	0.397204
GOBP_REGULATION_OF_CELL_FATE_COMMITMENT	10	Up	0.0850301	0.397896
GOBP_REGULATION_OF_CAMP_MEDIATED_SIGNALING	9	Up	0.0850319	0.397896
GOBP_ANTIGEN_PROCESSING_AND_PRESENTATION_OF_EXOGENOUS_PEPTIDE_ANTIGEN_VIA_MHC_CLASS_II	15	Up	0.0854762	0.399182
GOBP_PROCESS_UTILIZING_AUTOPHAGIC_MECHANISM	23	Up	0.0854829	0.399182
GOBP_REGULATION_OF_MYELOID_CELL_APOPTOTIC_PROCESS	21	Up	0.0859675	0.400043
GOBP_REGULATION_OF_LYMPHOCYTE_ACTIVATION	19	Up	0.0860279	0.400043
GOBP_MEMBRANE_LIPID_CATABOLIC_PROCESS	24	Up	0.0860341	0.400043
GOBP_MYELOID_CELL_APOPTOTIC_PROCESS	20	Up	0.0865821	0.401567
GOBP_NEUROTRANSMITTER_BIOSYNTHETIC_PROCESS	13	Up	0.0866249	0.401567
GOBP_NEGATIVE_REGULATION_OF_CHEMOTAXIS	18	Up	0.0869666	0.402418
GOBP_POSITIVE_REGULATION_OF_ENDOTHELIAL_CELL_PROLIFERATION	18	Up	0.0873387	0.403407
GOBP_POSITIVE_REGULATION_OF_RECEPTOR_BINDING	8	Up	0.0878548	0.404567
GOBP_POSITIVE_REGULATION_OF_ASTROCYTE_DIFFERENTIATION	10	Up	0.0879175	0.404569
GOBP_ANTIGEN_PROCESSING_AND_PRESENTATION	16	Up	0.0883532	0.405882
GOBP_CELLULAR_RESPONSE_TO_PURINE_CONTAINING_COMPOUND	10	Up	0.0884706	0.406177
GOBP_HYPOTHALAMUS_GONADOTROPHIN_RELEASING_HORMONE_NEURON_DIFFERENTIATION	5	Up	0.0886823	0.406905
GOBP_CELL_ADHESION_MOLECULE_PRODUCTION	13	Up	0.0887881	0.407145
GOBP_REGULATION_OF_INNATE_IMMUNE_RESPONSE	20	Up	0.0890197	0.407963
GOBP_SELF_PROTEOLYSIS	8	Up	0.0892988	0.408506
GOBP_NEGATIVE_REGULATION_OF_T_CELL_APOPTOTIC_PROCESS	17	Up	0.089567	0.409488
GOBP_REGULATION_OF_ENDOTHELIAL_CELL_CHEMOTAXIS	15	Up	0.0898528	0.410057
GOBP_NEGATIVE_REGULATION_OF_COMPLEMENT_ACTIVATION	5	Up	0.0908825	0.412509
GOBP_NEGATIVE_REGULATION_OF_EXTRACELLULAR_MATRIX_DISASSEMBLY	4	Up	0.0910341	0.412509
GOBP_POSITIVE_REGULATION_OF_LYMPHOCYTE_MIGRATION	16	Up	0.0910383	0.412509
GOBP_NEGATIVE_REGULATION_OF_PROTEIN_CATABOLIC_PROCESS	19	Up	0.0911716	0.412868
GOBP_AMINO_SUGAR_CATABOLIC_PROCESS	9	Up	0.0914068	0.413198
GOBP_NEGATIVE_REGULATION_OF_CELL_PROLIFERATION_INVOLVED_IN_KIDNEY_DEVELOPMENT	3	Up	0.0914949	0.413351
GOBP_NEGATIVE_REGULATION_OF_LEUKOCYTE_CHEMOTAXIS	19	Up	0.0915692	0.413442
GOBP_INTERLEUKIN_1_ALPHA_PRODUCTION	9	Up	0.0916321	0.413482
GOBP_MRNA_TRANSCRIPTION	24	Up	0.0918935	0.414416
GOBP_RENAL_SYSTEM_PROCESS	11	Up	0.092051	0.414637
GOBP_POSITIVE_REGULATION_OF_MORPHOGENESIS_OF_AN_EPITHELIUM	19	Up	0.0922586	0.415327
GOBP_NEGATIVE_REGULATION_OF_CHRONIC_INFLAMMATORY_RESPONSE	1	Up	0.0925731	0.416252
GOBP_INFLAMMATORY_CELL_APOPTOTIC_PROCESS	20	Up	0.0929804	0.416997
GOBP_SEQUESTERING_OF_TRIGLYCERIDE	19	Up	0.0930657	0.416997
GOBP_POSITIVE_REGULATION_OF_I_KAPPAB_KINASE_NF_KAPPAB_SIGNALING	21	Up	0.0930765	0.416997
GOBP_MYELOID_CELL_HOMEOSTASIS	19	Up	0.0933302	0.417016
GOBP_NEGATIVE_REGULATION_OF_PRODUCTION_OF_MIRNAS_INVOLVED_IN_GENE_SILENCING_BY_MIRNA	15	Up	0.0933364	0.417016
GOBP_LOCOMOTOR_RHYTHM	13	Up	0.0935088	0.417016
GOBP_POSITIVE_REGULATION_OF_PRODUCTION_OF_MIRNAS_INVOLVED_IN_GENE_SILENCING_BY_MIRNA	9	Up	0.0935919	0.417016
GOBP_NEGATIVE_REGULATION_OF_BMP_SIGNALING_PATHWAY	15	Up	0.0936131	0.417016
GOBP_BONE_RESORPTION	18	Up	0.093617	0.417016
GOBP_OLEFINIC_COMPOUND_BIOSYNTHETIC_PROCESS	13	Up	0.0936802	0.417055
GOBP_REGULATION_OF_MYOBLAST_FUSION	22	Up	0.0940519	0.417672
GOBP_PEPTIDYL_PROLINE_HYDROXYLATION_TO_4_HYDROXY_L_PROLINE	10	Up	0.0940888	0.417672
GOBP_DEVELOPMENTAL_GROWTH	22	Up	0.0940939	0.417672
GOBP_REGULATION_OF_BIOLOGICAL_PROCESS_INVOLVED_IN_SYMBIOTIC_INTERACTION	15	Up	0.0941471	0.417672
GOBP_CELLULAR_RESPONSE_TO_ALKALOID	18	Up	0.0942679	0.417965
GOBP_REGULATION_OF_PODOSOME_ASSEMBLY	19	Up	0.0944341	0.418141
GOBP_POSITIVE_REGULATION_OF_RELEASE_OF_CYTOCHROME_C_FROM_MITOCHONDRIA	24	Up	0.094472	0.418141
GOBP_CELLULAR_RESPONSE_TO_BACTERIAL_LIPOPROTEIN	5	Up	0.094556	0.418189
GOBP_GANGLIOSIDE_METABOLIC_PROCESS	23	Up	0.0945924	0.418189
GOBP_REGULATION_OF_NEUROBLAST_PROLIFERATION	13	Up	0.0948104	0.418668
GOBP_MYELOID_DENDRITIC_CELL_DIFFERENTIATION	13	Up	0.0949599	0.418932
GOBP_METANEPHRIC_NEPHRON_TUBULE_EPITHELIAL_CELL_DIFFERENTIATION	5	Up	0.0951082	0.418932
GOBP_CELLULAR_RESPONSE_TO_UNFOLDED_PROTEIN	27	Up	0.0967096	0.422972
GOBP_NEGATIVE_REGULATION_OF_INTERFERON_GAMMA_PRODUCTION	11	Up	0.0968293	0.422972
GOBP_POSITIVE_REGULATION_OF_LOCOMOTION	16	Up	0.0968863	0.422972
GOBP_MORPHOGENESIS_OF_AN_ENDOTHELIUM	19	Up	0.0970038	0.422972
GOBP_EXPLORATION_BEHAVIOR	16	Up	0.097247	0.423223
GOBP_NEGATIVE_REGULATION_OF_CARDIAC_MUSCLE_CELL_PROLIFERATION	8	Up	0.0972831	0.423223
GOBP_REGULATION_OF_INFLAMMATORY_RESPONSE_TO_WOUNDING	3	Up	0.0974509	0.423712
GOBP_POSITIVE_REGULATION_OF_INTERLEUKIN_1_BETA_PRODUCTION	16	Up	0.0978999	0.424696
GOBP_PROTEIN_K63_LINKED_DEUBIQUITINATION	20	Up	0.0980201	0.424833
GOBP_DETECTION_OF_STIMULUS	11	Up	0.098847	0.426382
GOBP_HISTONE_H3_K4_DIMETHYLATION	6	Up	0.0990152	0.42642
GOBP_T_HELPER_17_TYPE_IMMUNE_RESPONSE	14	Up	0.0990557	0.42642
GOBP_ACTIVATED_T_CELL_PROLIFERATION	17	Up	0.0992555	0.426458
GOBP_VASCULAR_ASSOCIATED_SMOOTH_MUSCLE_CELL_DIFFERENTIATION	10	Up	0.0996932	0.427376
GOBP_ENDOTHELIAL_CELL_APOPTOTIC_PROCESS	19	Up	0.0999558	0.42818
GOBP_DNA_REPLICATION_DEPENDENT_CHROMATIN_ORGANIZATION	14	Up	0.100175	0.428252
GOBP_POSITIVE_REGULATION_OF_T_CELL_RECEPTOR_SIGNALING_PATHWAY	13	Up	0.100266	0.428303
GOBP_POSITIVE_REGULATION_OF_3_UTR_MEDIATED_MRNA_STABILIZATION	4	Up	0.100302	0.428303
GOBP_POSITIVE_REGULATION_OF_ERBB_SIGNALING_PATHWAY	16	Up	0.100674	0.429171
GOBP_REGULATION_OF_INCLUSION_BODY_ASSEMBLY	24	Up	0.100991	0.430044
GOBP_POSITIVE_REGULATION_OF_NECROTIC_CELL_DEATH	14	Up	0.101238	0.430217
GOBP_REGULATION_OF_BROWN_FAT_CELL_DIFFERENTIATION	18	Up	0.101257	0.430217
GOBP_NEGATIVE_REGULATION_OF_EPITHELIAL_TO_MESENCHYMAL_TRANSITION	19	Up	0.101568	0.431057
GOBP_CELLULAR_RESPONSE_TO_OXYGEN_CONTAINING_COMPOUND	12	Up	0.101773	0.431448
GOBP_DEFENSE_RESPONSE_TO_BACTERIUM	12	Up	0.101931	0.431877
GOBP_REGULATION_OF_TOLL_LIKE_RECEPTOR_7_SIGNALING_PATHWAY	4	Up	0.102085	0.43229
GOBP_REGULATION_OF_RELAXATION_OF_CARDIAC_MUSCLE	3	Up	0.102326	0.432413
GOBP_LEUKOCYTE_MIGRATION	12	Up	0.102521	0.432456
GOBP_REGULATION_OF_PHOSPHATE_TRANSPORT	4	Up	0.103112	0.434371
GOBP_POSITIVE_REGULATION_OF_CYTOKINE_PRODUCTION_INVOLVED_IN_IMMUNE_RESPONSE	18	Up	0.103392	0.434865
GOBP_RESPONSE_TO_INTERLEUKIN_6	13	Up	0.103434	0.434865
GOBP_PHOSPHORYLATION	19	Up	0.103656	0.43508
GOBP_WOUND_HEALING_INVOLVED_IN_INFLAMMATORY_RESPONSE	8	Up	0.104652	0.439021
GOBP_RESPIRATORY_BURST_INVOLVED_IN_INFLAMMATORY_RESPONSE	5	Up	0.105166	0.440498
GOBP_SEROTONIN_RECEPTOR_SIGNALING_PATHWAY	4	Up	0.105229	0.440498
GOBP_HUMORAL_IMMUNE_RESPONSE_MEDIATED_BY_CIRCULATING_IMMUNOGLOBULIN	3	Up	0.105286	0.440498
GOBP_INTERMEMBRANE_LIPID_TRANSFER	17	Up	0.105408	0.440498
GOBP_TERMINAL_BUTTON_ORGANIZATION	4	Up	0.105881	0.441623
GOBP_REGULATION_OF_TOLL_LIKE_RECEPTOR_4_SIGNALING_PATHWAY	23	Up	0.10608	0.441623
GOBP_PHAGOSOME_LYSOSOME_FUSION	10	Up	0.106116	0.441623
GOBP_MACROPHAGE_CHEMOTAXIS	15	Up	0.106123	0.441623
GOBP_LEUKOTRIENE_B4_CATABOLIC_PROCESS	3	Up	0.106173	0.441623
GOBP_LYMPHOCYTE_MIGRATION	12	Up	0.106203	0.441623
GOBP_REGULATION_OF_PROTEIN_ADP_RIBOSYLATION	9	Up	0.10632	0.441623
GOBP_RELEASE_OF_SEQUESTERED_CALCIUM_ION_INTO_CYTOSOL_BY_ENDOPLASMIC_RETICULUM	12	Up	0.106469	0.441623
GOBP_GAMMA_AMINOBUTYRIC_ACID_SIGNALING_PATHWAY	14	Up	0.106479	0.441623
GOBP_REGULATION_OF_ENDOPLASMIC_RETICULUM_UNFOLDED_PROTEIN_RESPONSE	26	Up	0.106484	0.441623
GOBP_POSITIVE_REGULATION_OF_PLATELET_AGGREGATION	7	Up	0.106889	0.442569
GOBP_POSITIVE_REGULATION_OF_GASTRO_INTESTINAL_SYSTEM_SMOOTH_MUSCLE_CONTRACTION	1	Up	0.107004	0.442805
GOBP_FOREBRAIN_REGIONALIZATION	11	Up	0.10712	0.442807
GOBP_VASCULAR_ENDOTHELIAL_GROWTH_FACTOR_RECEPTOR_2_SIGNALING_PATHWAY	4	Up	0.107347	0.443502
GOBP_VASCULAR_ASSOCIATED_SMOOTH_MUSCLE_CELL_DEVELOPMENT	8	Up	0.107528	0.443743
GOBP_NEGATIVE_REGULATION_OF_SINGLE_STRANDED_VIRAL_RNA_REPLICATION_VIA_DOUBLE_STRANDED_DNA_INTERMEDIATE	14	Up	0.10762	0.443743
GOBP_MUSCLE_CELL_PROLIFERATION	15	Up	0.107754	0.443743
GOBP_POSITIVE_REGULATION_OF_PROTEIN_DEACETYLATION	21	Up	0.107973	0.443927
GOBP_POSITIVE_REGULATION_OF_FIBROBLAST_MIGRATION	14	Up	0.108104	0.444226
GOBP_NEGATIVE_REGULATION_OF_INTERLEUKIN_10_PRODUCTION	10	Up	0.108354	0.444566
GOBP_GLYCOSYL_COMPOUND_CATABOLIC_PROCESS	19	Up	0.10848	0.444566
GOBP_NATURAL_KILLER_CELL_MEDIATED_IMMUNE_RESPONSE_TO_TUMOR_CELL	5	Up	0.108566	0.444566
GOBP_REGULATION_OF_NATURAL_KILLER_CELL_MEDIATED_IMMUNE_RESPONSE_TO_TUMOR_CELL	5	Up	0.108566	0.444566
GOBP_MUSCLE_CELL_FATE_COMMITMENT	6	Up	0.108869	0.444975
GOBP_PEPTIDYL_TYROSINE_MODIFICATION	20	Up	0.109989	0.448383
GOBP_NEGATIVE_REGULATION_OF_LEUKOCYTE_MIGRATION	18	Up	0.110002	0.448383
GOBP_REGULATION_OF_PEPTIDYL_CYSTEINE_S_NITROSYLATION	6	Up	0.110242	0.448383
GOBP_RESPONSE_TO_CAFFEINE	11	Up	0.11026	0.448383
GOBP_POSITIVE_REGULATION_OF_VASCULATURE_DEVELOPMENT	13	Up	0.11034	0.448383
GOBP_ACTIVATION_OF_INNATE_IMMUNE_RESPONSE	18	Up	0.110348	0.448383
GOBP_CELL_CHEMOTAXIS	11	Up	0.110435	0.448415
GOBP_POSITIVE_REGULATION_OF_HISTONE_DEACETYLATION	21	Up	0.111074	0.449655
GOBP_ORGANISM_EMERGENCE_FROM_PROTECTIVE_STRUCTURE	20	Up	0.11119	0.449887
GOBP_RAS_PROTEIN_SIGNAL_TRANSDUCTION	27	Up	0.11134	0.450152
GOBP_POSITIVE_REGULATION_OF_GRANULOCYTE_CHEMOTAXIS	16	Up	0.111374	0.450152
GOBP_NEGATIVE_REGULATION_OF_SYNAPTIC_TRANSMISSION	15	Up	0.111552	0.450397
GOBP_NUCLEOTIDE_PHOSPHORYLATION	22	Up	0.111831	0.451285
GOBP_POST_EMBRYONIC_ANIMAL_ORGAN_DEVELOPMENT	16	Up	0.112034	0.451864
GOBP_POSITIVE_REGULATION_OF_CATABOLIC_PROCESS	23	Up	0.112118	0.451966
GOBP_REGULATION_OF_DNA_REPAIR	23	Up	0.112434	0.452377
GOBP_SOMATIC_DIVERSIFICATION_OF_IMMUNOGLOBULINS	17	Up	0.112486	0.452377
GOBP_CELLULAR_WATER_HOMEOSTASIS	1	Up	0.112569	0.452377
GOBP_NEGATIVE_REGULATION_OF_MAST_CELL_DEGRANULATION	4	Up	0.112589	0.452377
GOBP_RESPONSE_TO_PURINE_CONTAINING_COMPOUND	16	Up	0.11268	0.452377
GOBP_RESPONSE_TO_SALT_STRESS	18	Up	0.112694	0.452377
GOBP_CHITIN_METABOLIC_PROCESS	2	Up	0.113015	0.452949
GOBP_NEGATIVE_REGULATION_OF_TUMOR_NECROSIS_FACTOR_MEDIATED_SIGNALING_PATHWAY	18	Up	0.11321	0.453255
GOBP_MYELOID_DENDRITIC_CELL_ACTIVATION	12	Up	0.113439	0.453612
GOBP_POSITIVE_REGULATION_OF_NUCLEAR_TRANSCRIBED_MRNA_CATABOLIC_PROCESS_DEADENYLATION_DEPENDENT_DECAY	14	Up	0.113632	0.453793
GOBP_REGULATION_OF_KETONE_BIOSYNTHETIC_PROCESS	15	Up	0.113852	0.454397
GOBP_REGULATION_OF_AUTOPHAGY	22	Up	0.114081	0.454554
GOBP_DORSAL_SPINAL_CORD_DEVELOPMENT	7	Up	0.114239	0.454554
GOBP_IMMUNE_SYSTEM_DEVELOPMENT	18	Up	0.114362	0.454554
GOBP_PROTEIN_K48_LINKED_DEUBIQUITINATION	18	Up	0.11501	0.455866
GOBP_CELL_KILLING	18	Up	0.115068	0.455866
GOBP_NEGATIVE_REGULATION_OF_MEMBRANE_PROTEIN_ECTODOMAIN_PROTEOLYSIS	6	Up	0.115073	0.455866
GOBP_MITOTIC_CELL_CYCLE_CHECKPOINT_SIGNALING	18	Up	0.115103	0.455866
GOBP_NEGATIVE_REGULATION_OF_CELLULAR_RESPONSE_TO_VASCULAR_ENDOTHELIAL_GROWTH_FACTOR_STIMULUS	8	Up	0.115116	0.455866
GOBP_MYELIN_MAINTENANCE	16	Up	0.116175	0.45887
GOBP_NEGATIVE_REGULATION_OF_STRIATED_MUSCLE_CELL_APOPTOTIC_PROCESS	21	Up	0.116455	0.458977
GOBP_REGENERATION	17	Up	0.11656	0.458977
GOBP_POSITIVE_REGULATION_OF_TYPE_I_INTERFERON_PRODUCTION	31	Up	0.116574	0.458977
GOBP_EMBRYONIC_PROCESS_INVOLVED_IN_FEMALE_PREGNANCY	4	Up	0.116743	0.458977
GOBP_REVERSE_CHOLESTEROL_TRANSPORT	9	Up	0.117202	0.460071
GOBP_SARCOPLASMIC_RETICULUM_CALCIUM_ION_TRANSPORT	11	Up	0.117366	0.460478
GOBP_REGULATION_OF_RECEPTOR_CLUSTERING	9	Up	0.117507	0.460794
GOBP_REGULATION_OF_AMYLOID_PRECURSOR_PROTEIN_CATABOLIC_PROCESS	17	Up	0.117663	0.461018
GOBP_MEMBRANE_REPOLARIZATION_DURING_VENTRICULAR_CARDIAC_MUSCLE_CELL_ACTION_POTENTIAL	3	Up	0.117793	0.461205
GOBP_REGULATION_OF_MITOTIC_SPINDLE_ASSEMBLY	30	Up	0.118008	0.46181
GOBP_NEGATIVE_REGULATION_OF_VASCULAR_ASSOCIATED_SMOOTH_MUSCLE_CELL_PROLIFERATION	9	Up	0.118268	0.462008
GOBP_IRON_ION_IMPORT_ACROSS_PLASMA_MEMBRANE	5	Up	0.118288	0.462008
GOBP_GRANULOCYTE_MIGRATION	11	Up	0.118334	0.462008
GOBP_NEGATIVE_REGULATION_OF_OSTEOCLAST_DEVELOPMENT	3	Up	0.11856	0.462077
GOBP_NEGATIVE_REGULATION_OF_CELL_PROLIFERATION_INVOLVED_IN_HEART_MORPHOGENESIS	4	Up	0.118655	0.462132
GOBP_REGULATION_OF_NUCLEAR_TRANSCRIBED_MRNA_POLY_A_TAIL_SHORTENING	16	Up	0.118715	0.462132
GOBP_CELLULAR_RESPONSE_TO_IONIZING_RADIATION	23	Up	0.118756	0.462132
GOBP_NEGATIVE_REGULATION_OF_ENDOTHELIAL_CELL_DIFFERENTIATION	8	Up	0.119058	0.462312
GOBP_MITOCHONDRIAL_PROTEIN_CATABOLIC_PROCESS	6	Up	0.119105	0.462312
GOBP_GLUCOSAMINE_CONTAINING_COMPOUND_CATABOLIC_PROCESS	5	Up	0.119266	0.462703
GOBP_POSITIVE_REGULATION_OF_MEMORY_T_CELL_DIFFERENTIATION	4	Up	0.119648	0.463437
GOBP_POSITIVE_REGULATION_OF_CALCINEURIN_MEDIATED_SIGNALING	18	Up	0.119768	0.463437
GOBP_HEPATOCYTE_GROWTH_FACTOR_RECEPTOR_SIGNALING_PATHWAY	20	Up	0.119794	0.463437
GOBP_NOTOCHORD_MORPHOGENESIS	4	Up	0.119983	0.463598
GOBP_NEGATIVE_REGULATION_OF_MITOTIC_CELL_CYCLE	22	Up	0.120175	0.464105
GOBP_CARBOHYDRATE_CATABOLIC_PROCESS	19	Up	0.120523	0.465213
GOBP_CARDIAC_MUSCLE_MYOBLAST_PROLIFERATION	3	Up	0.120741	0.465585
GOBP_REGULATION_OF_MALE_GONAD_DEVELOPMENT	6	Up	0.121185	0.466228
GOBP_BROWN_FAT_CELL_DIFFERENTIATION	18	Up	0.121304	0.466228
GOBP_NEGATIVE_REGULATION_OF_CELL_CYCLE_CHECKPOINT	20	Up	0.12141	0.466228
GOBP_NEGATIVE_REGULATION_OF_PEPTIDYL_CYSTEINE_S_NITROSYLATION	5	Up	0.121429	0.466228
GOBP_REGULATION_OF_SMALL_GTPASE_MEDIATED_SIGNAL_TRANSDUCTION	28	Up	0.121458	0.466228
GOBP_NEGATIVE_REGULATION_OF_TOLL_LIKE_RECEPTOR_2_SIGNALING_PATHWAY	7	Up	0.121761	0.46669
GOBP_REGULATION_OF_HEMATOPOIETIC_STEM_CELL_PROLIFERATION	7	Up	0.122005	0.467025
GOBP_RESPONSE_TO_STAUROSPORINE	3	Up	0.122169	0.467025
GOBP_NEGATIVE_REGULATION_OF_PROTEIN_EXIT_FROM_ENDOPLASMIC_RETICULUM	9	Up	0.122759	0.467998
GOBP_RESPONSE_TO_LIPID	16	Up	0.122794	0.467998
GOBP_CELLULAR_RESPONSE_TO_ENDOGENOUS_STIMULUS	16	Up	0.122822	0.467998
GOBP_LEUKOCYTE_DIFFERENTIATION	17	Up	0.122933	0.467998
GOBP_NEGATIVE_REGULATION_OF_MAP_KINASE_ACTIVITY	21	Up	0.123059	0.467998
GOBP_NEGATIVE_REGULATION_OF_ORGANIC_ACID_TRANSPORT	24	Up	0.123198	0.467998
GOBP_ANATOMICAL_STRUCTURE_FORMATION_INVOLVED_IN_MORPHOGENESIS	21	Up	0.123206	0.467998
GOBP_NEGATIVE_REGULATION_OF_T_CELL_RECEPTOR_SIGNALING_PATHWAY	16	Up	0.123619	0.468346
GOBP_INTERLEUKIN_17_PRODUCTION	10	Up	0.123846	0.468346
GOBP_POSITIVE_REGULATION_OF_LIPID_STORAGE	13	Up	0.123849	0.468346
GOBP_REGULATION_OF_GASTRIC_ACID_SECRETION	5	Up	0.124619	0.470101
GOBP_POSITIVE_REGULATION_OF_CYTOKINE_PRODUCTION_INVOLVED_IN_INFLAMMATORY_RESPONSE	15	Up	0.124665	0.470101
GOBP_SEMAPHORIN_PLEXIN_SIGNALING_PATHWAY	21	Up	0.124683	0.470101
GOBP_GLOMERULAR_MESANGIAL_CELL_PROLIFERATION	7	Up	0.124842	0.470467
GOBP_POSITIVE_REGULATION_OF_VASCULAR_PERMEABILITY	13	Up	0.125366	0.470467
GOBP_LEUKOCYTE_MEDIATED_IMMUNITY	16	Up	0.125428	0.470467
GOBP_RESPONSE_TO_MURAMYL_DIPEPTIDE	20	Up	0.125449	0.470467
GOBP_REGULATION_OF_CD8_POSITIVE_ALPHA_BETA_T_CELL_DIFFERENTIATION	6	Up	0.12545	0.470467
GOBP_NEGATIVE_REGULATION_OF_TRANSCRIPTION_BY_RNA_POLYMERASE_II	18	Up	0.125475	0.470467
GOBP_RESPONSE_TO_ESTROGEN	18	Up	0.126243	0.472945
GOBP_MESENCHYMAL_TO_EPITHELIAL_TRANSITION_INVOLVED_IN_METANEPHROS_MORPHOGENESIS	11	Up	0.126387	0.473255
GOBP_VASCULAR_PROCESS_IN_CIRCULATORY_SYSTEM	15	Up	0.12654	0.473594
GOBP_EATING_BEHAVIOR	7	Up	0.12707	0.474218
GOBP_METANEPHRIC_MESENCHYME_DEVELOPMENT	9	Up	0.127141	0.474218
GOBP_SIGNAL_TRANSDUCTION_INVOLVED_IN_REGULATION_OF_GENE_EXPRESSION	13	Up	0.127664	0.475479
GOBP_PARASYMPATHETIC_NERVOUS_SYSTEM_DEVELOPMENT	14	Up	0.127666	0.475479
GOBP_ANIMAL_ORGAN_REGENERATION	16	Up	0.127913	0.476164
GOBP_POSITIVE_REGULATION_OF_T_CELL_PROLIFERATION	15	Up	0.128129	0.476412
GOBP_REGULATION_OF_MELANOCYTE_DIFFERENTIATION	5	Up	0.128453	0.476732
GOBP_NEGATIVE_REGULATION_OF_ANION_TRANSPORT	24	Up	0.128602	0.476871
GOBP_HISTONE_H2A_MONOUBIQUITINATION	21	Up	0.128889	0.477471
GOBP_STRIATED_MUSCLE_ATROPHY	5	Up	0.129108	0.477817
GOBP_ENDOCARDIAL_CUSHION_FORMATION	13	Up	0.12923	0.478039
GOBP_POSITIVE_REGULATION_OF_APOPTOTIC_SIGNALING_PATHWAY	20	Up	0.129783	0.479157
GOBP_POSITIVE_REGULATION_OF_CALCIUM_ION_TRANSPORT_INTO_CYTOSOL	10	Up	0.130175	0.480139
GOBP_COMMON_PARTNER_SMAD_PROTEIN_PHOSPHORYLATION	6	Up	0.13028	0.480295
GOBP_NEGATIVE_REGULATION_OF_ENDOPLASMIC_RETICULUM_STRESS_INDUCED_EIF2_ALPHA_PHOSPHORYLATION	5	Up	0.130748	0.481345
GOBP_MYELOID_LEUKOCYTE_ACTIVATION	13	Up	0.130754	0.481345
GOBP_MEMBRANE_DEPOLARIZATION_DURING_AV_NODE_CELL_ACTION_POTENTIAL	2	Up	0.131069	0.482039
GOBP_RESPONSE_TO_FOOD	10	Up	0.131253	0.482468
GOBP_POSITIVE_REGULATION_OF_IMMATURE_T_CELL_PROLIFERATION	3	Up	0.131553	0.482847
GOBP_SKELETAL_MUSCLE_CELL_DIFFERENTIATION	13	Up	0.131605	0.482847
GOBP_REGULATION_OF_RELAXATION_OF_MUSCLE	6	Up	0.131675	0.48287
GOBP_NEGATIVE_REGULATION_OF_NF_KAPPAB_TRANSCRIPTION_FACTOR_ACTIVITY	17	Up	0.131851	0.482958
GOBP_NEGATIVE_REGULATION_OF_I_KAPPAB_KINASE_NF_KAPPAB_SIGNALING	18	Up	0.132376	0.483892
GOBP_REGULATION_OF_CYCLIN_DEPENDENT_PROTEIN_KINASE_ACTIVITY	22	Up	0.132424	0.483892
GOBP_REGULATION_OF_GROWTH	21	Up	0.132564	0.483892
GOBP_IMMUNOGLOBULIN_PRODUCTION_INVOLVED_IN_IMMUNOGLOBULIN_MEDIATED_IMMUNE_RESPONSE	16	Up	0.132623	0.483892
GOBP_NEURONAL_ACTION_POTENTIAL	11	Up	0.132658	0.483892
GOBP_CHROMATIN_ASSEMBLY_OR_DISASSEMBLY	19	Up	0.132667	0.483892
GOBP_EXCRETION	9	Up	0.132787	0.483892
GOBP_NEGATIVE_REGULATION_OF_INTERLEUKIN_12_PRODUCTION	10	Up	0.132903	0.483892
GOBP_NEGATIVE_REGULATION_OF_LEUKOCYTE_ADHESION_TO_VASCULAR_ENDOTHELIAL_CELL	2	Up	0.133301	0.484877
GOBP_DNA_DAMAGE_RESPONSE_SIGNAL_TRANSDUCTION_RESULTING_IN_TRANSCRIPTION	17	Up	0.133442	0.485155
GOBP_RESPONSE_TO_INTERLEUKIN_17	8	Up	0.133732	0.48598
GOBP_INTRINSIC_APOPTOTIC_SIGNALING_PATHWAY_BY_P53_CLASS_MEDIATOR	22	Up	0.1339	0.486359
GOBP_NEGATIVE_REGULATION_OF_CHONDROCYTE_PROLIFERATION	4	Up	0.134126	0.48695
GOBP_NEGATIVE_REGULATION_OF_TYPE_2_IMMUNE_RESPONSE	11	Up	0.134816	0.488675
GOBP_INSULIN_METABOLIC_PROCESS	10	Up	0.134986	0.488675
GOBP_NEGATIVE_REGULATION_OF_HEMATOPOIETIC_PROGENITOR_CELL_DIFFERENTIATION	8	Up	0.135152	0.488679
GOBP_DETERMINATION_OF_DORSAL_VENTRAL_ASYMMETRY	9	Up	0.135571	0.489287
GOBP_CORONARY_VASCULATURE_MORPHOGENESIS	12	Up	0.135603	0.489287
GOBP_REGULATION_OF_PLATELET_DERIVED_GROWTH_FACTOR_RECEPTOR_SIGNALING_PATHWAY	19	Up	0.135994	0.489559
GOBP_REGULATION_OF_CELL_PROLIFERATION_INVOLVED_IN_KIDNEY_DEVELOPMENT	10	Up	0.136654	0.491222
GOBP_BIOLOGICAL_PROCESS_INVOLVED_IN_INTERACTION_WITH_HOST	18	Up	0.136979	0.491747
GOBP_EPINEPHRINE_SECRETION	8	Up	0.136994	0.491747
GOBP_CYSTEINE_CATABOLIC_PROCESS	3	Up	0.137753	0.493124
GOBP_POSITIVE_REGULATION_OF_NITRIC_OXIDE_METABOLIC_PROCESS	23	Up	0.137894	0.493124
GOBP_REGULATION_OF_CARDIAC_MUSCLE_CONTRACTION_BY_REGULATION_OF_THE_RELEASE_OF_SEQUESTERED_CALCIUM_ION	16	Up	0.138278	0.493916
GOBP_BEHAVIORAL_RESPONSE_TO_NICOTINE	5	Up	0.138309	0.493916
GOBP_DEMETHYLATION	15	Up	0.138496	0.494121
GOBP_RENAL_TUBULAR_SECRETION	10	Up	0.13852	0.494121
GOBP_OVULATION_FROM_OVARIAN_FOLLICLE	8	Up	0.138573	0.494121
GOBP_MORPHOGENESIS_OF_A_BRANCHING_STRUCTURE	22	Up	0.13873	0.494121
GOBP_CRANIAL_GANGLION_DEVELOPMENT	6	Up	0.138763	0.494121
GOBP_POSITIVE_REGULATION_OF_VIRAL_LIFE_CYCLE	16	Up	0.138898	0.494121
GOBP_POSITIVE_REGULATION_OF_MEIOTIC_CELL_CYCLE	15	Up	0.138964	0.494121
GOBP_NEGATIVE_REGULATION_OF_TOLL_LIKE_RECEPTOR_4_SIGNALING_PATHWAY	8	Up	0.139014	0.494121
GOBP_CELL_CYCLE_G1_S_PHASE_TRANSITION	21	Up	0.139113	0.494243
GOBP_PLASMA_MEMBRANE_PHOSPHOLIPID_SCRAMBLING	15	Up	0.139422	0.49511
GOBP_POSITIVE_REGULATION_OF_NEURAL_PRECURSOR_CELL_PROLIFERATION	14	Up	0.139786	0.495316
GOBP_SIGNAL_TRANSDUCTION_IN_RESPONSE_TO_DNA_DAMAGE	20	Up	0.139896	0.495409
GOBP_POSITIVE_REGULATION_OF_RECEPTOR_CLUSTERING	6	Up	0.139968	0.495436
GOBP_POSITIVE_REGULATION_OF_ANIMAL_ORGAN_MORPHOGENESIS	16	Up	0.140094	0.495654
GOBP_IRE1_MEDIATED_UNFOLDED_PROTEIN_RESPONSE	19	Up	0.140824	0.497315
GOBP_ICOSANOID_CATABOLIC_PROCESS	8	Up	0.141048	0.497809
GOBP_NEGATIVE_REGULATION_OF_LYMPHOCYTE_APOPTOTIC_PROCESS	19	Up	0.14182	0.4987
GOBP_INTERLEUKIN_5_PRODUCTION	12	Up	0.142025	0.4987
GOBP_HEMATOPOIETIC_STEM_CELL_PROLIFERATION	17	Up	0.142055	0.4987
GOBP_MYELOID_LEUKOCYTE_MIGRATION	10	Up	0.142066	0.4987
GOBP_NEGATIVE_REGULATION_OF_STRIATED_MUSCLE_CELL_DIFFERENTIATION	16	Up	0.14229	0.499121
GOBP_NEGATIVE_REGULATION_OF_COLD_INDUCED_THERMOGENESIS	16	Up	0.142317	0.499121
GOBP_RESPONSE_TO_YEAST	4	Up	0.142484	0.499187
GOBP_LIPOPOLYSACCHARIDE_MEDIATED_SIGNALING_PATHWAY	15	Up	0.142619	0.499187
GOBP_DETECTION_OF_TEMPERATURE_STIMULUS	11	Up	0.142834	0.499187
GOBP_CADMIUM_ION_TRANSMEMBRANE_TRANSPORT	5	Up	0.14293	0.499187
GOBP_POSITIVE_REGULATION_OF_PROTEIN_BINDING	25	Up	0.143038	0.499187
GOBP_REGULATION_OF_TRANSCRIPTION_FROM_RNA_POLYMERASE_II_PROMOTER_IN_RESPONSE_TO_HYPOXIA	13	Up	0.143096	0.499187
GOBP_REGULATION_OF_PROTEIN_SECRETION	17	Up	0.143171	0.499187
GOBP_POSITIVE_REGULATION_OF_NEURON_PROJECTION_REGENERATION	8	Up	0.143363	0.499187
GOBP_REGULATION_OF_B_CELL_PROLIFERATION	13	Up	0.143434	0.499187
GOBP_NEGATIVE_REGULATION_OF_CELL_CYCLE_PHASE_TRANSITION	19	Up	0.143722	0.499539
GOBP_CALCIUM_MEDIATED_SIGNALING_USING_INTRACELLULAR_CALCIUM_SOURCE	18	Up	0.143806	0.499539
GOBP_POSITIVE_REGULATION_OF_ENDOTHELIAL_CELL_CHEMOTAXIS_BY_VEGF_ACTIVATED_VASCULAR_ENDOTHELIAL_GROWTH_FACTOR_RECEPTOR_SIGNALING_PATHWAY	5	Up	0.144747	0.501655
GOBP_POSITIVE_REGULATION_OF_MAPK_CASCADE	17	Up	0.144904	0.501971
GOBP_POSITIVE_REGULATION_OF_LONG_TERM_SYNAPTIC_POTENTIATION	17	Up	0.145075	0.502334
GOBP_NEGATIVE_REGULATION_OF_ALPHA_BETA_T_CELL_ACTIVATION	13	Up	0.145174	0.502449
GOBP_MYOBLAST_FATE_COMMITMENT	4	Up	0.145703	0.503003
GOBP_ACTIVATION_OF_NF_KAPPAB_INDUCING_KINASE_ACTIVITY	16	Up	0.145711	0.503003
GOBP_PROTEIN_LOCALIZATION_TO_SITE_OF_DOUBLE_STRAND_BREAK	5	Up	0.145754	0.503003
GOBP_NATURAL_KILLER_CELL_CHEMOTAXIS	4	Up	0.145965	0.503003
GOBP_CD40_SIGNALING_PATHWAY	15	Up	0.146055	0.503003
GOBP_REGULATION_OF_RESPONSE_TO_ENDOPLASMIC_RETICULUM_STRESS	26	Up	0.146091	0.503003
GOBP_REGULATION_OF_ASPARTIC_TYPE_PEPTIDASE_ACTIVITY	10	Up	0.146149	0.503003
GOBP_NEGATIVE_REGULATION_OF_DENDRITIC_SPINE_MORPHOGENESIS	7	Up	0.14619	0.503003
GOBP_CALCIUM_ION_TRANSPORT_INTO_CYTOSOL	8	Up	0.146528	0.503939
GOBP_URETER_DEVELOPMENT	9	Up	0.146929	0.504626
GOBP_POSITIVE_REGULATION_OF_PHOSPHORUS_METABOLIC_PROCESS	22	Up	0.147547	0.506076
GOBP_STEROL_HOMEOSTASIS	18	Up	0.147716	0.506329
GOBP_REGULATION_OF_NMDA_RECEPTOR_ACTIVITY	14	Up	0.14784	0.506329
GOBP_IMMATURE_T_CELL_PROLIFERATION	7	Up	0.148171	0.506849
GOBP_CARDIAC_VASCULAR_SMOOTH_MUSCLE_CELL_DIFFERENTIATION	5	Up	0.149093	0.509089
GOBP_POSITIVE_REGULATION_OF_EPITHELIAL_TUBE_FORMATION	8	Up	0.149431	0.509849
GOBP_ENDOCARDIAL_CUSHION_DEVELOPMENT	15	Up	0.149459	0.509849
GOBP_B_CELL_ACTIVATION	14	Up	0.15025	0.512022
GOBP_REGULATION_OF_MAST_CELL_CHEMOTAXIS	8	Up	0.150287	0.512022
GOBP_REGULATION_OF_BLOOD_CIRCULATION	14	Up	0.150583	0.512346
GOBP_POSITIVE_REGULATION_OF_MICROTUBULE_POLYMERIZATION_OR_DEPOLYMERIZATION	28	Up	0.151507	0.514115
GOBP_CORTISOL_BIOSYNTHETIC_PROCESS	6	Up	0.151863	0.514865
GOBP_REGULATION_OF_TISSUE_REMODELING	18	Up	0.151951	0.514912
GOBP_REGULATION_OF_ANIMAL_ORGAN_MORPHOGENESIS	19	Up	0.152012	0.514912
GOBP_NEGATIVE_REGULATION_OF_JUN_KINASE_ACTIVITY	14	Up	0.152102	0.51499
GOBP_DE_NOVO_NAD_BIOSYNTHETIC_PROCESS	5	Up	0.152357	0.515394
GOBP_SEX_DIFFERENTIATION	12	Up	0.152531	0.515753
GOBP_REGULATION_OF_FEMALE_GONAD_DEVELOPMENT	3	Up	0.152748	0.51626
GOBP_NEGATIVE_REGULATION_OF_MYOTUBE_DIFFERENTIATION	11	Up	0.153336	0.517412
GOBP_HISTONE_H2A_K119_MONOUBIQUITINATION	9	Up	0.15336	0.517412
GOBP_NEGATIVE_REGULATION_OF_LYMPHOCYTE_DIFFERENTIATION	12	Up	0.153796	0.51774
GOBP_REGULATION_OF_NEUROTRANSMITTER_LEVELS	19	Up	0.1541	0.518306
GOBP_REGULATION_OF_NK_T_CELL_PROLIFERATION	5	Up	0.154416	0.518912
GOBP_LEUKOTRIENE_B4_METABOLIC_PROCESS	4	Up	0.15459	0.519039
GOBP_MONOACYLGLYCEROL_CATABOLIC_PROCESS	9	Up	0.15474	0.519183
GOBP_ADP_METABOLIC_PROCESS	22	Up	0.155068	0.519393
GOBP_ANTERIOR_COMMISSURE_MORPHOGENESIS	3	Up	0.155451	0.519393
GOBP_NEGATIVE_REGULATION_OF_MIRNA_TRANSCRIPTION	19	Up	0.155698	0.519393
GOBP_NUCLEOBASE_CONTAINING_SMALL_MOLECULE_CATABOLIC_PROCESS	16	Up	0.155712	0.519393
GOBP_NEGATIVE_REGULATION_OF_RELAXATION_OF_MUSCLE	2	Up	0.155789	0.519393
GOBP_REGULATION_OF_DEFENSE_RESPONSE	17	Up	0.155856	0.519393
GOBP_REGULATION_OF_IRE1_MEDIATED_UNFOLDED_PROTEIN_RESPONSE	15	Up	0.155858	0.519393
GOBP_REGULATION_OF_LEUKOCYTE_CHEMOTAXIS	13	Up	0.155866	0.519393
GOBP_RESPONSE_TO_WOUNDING	18	Up	0.155912	0.519393
GOBP_TRANSPOSITION_RNA_MEDIATED	5	Up	0.156701	0.520662
GOBP_VIRION_ATTACHMENT_TO_HOST_CELL	7	Up	0.157378	0.522518
GOBP_METANEPHRIC_GLOMERULUS_DEVELOPMENT	6	Up	0.157416	0.522518
GOBP_POSITIVE_REGULATION_OF_GLOMERULAR_MESANGIAL_CELL_PROLIFERATION	5	Up	0.157474	0.522518
GOBP_REPLICATION_BORN_DOUBLE_STRAND_BREAK_REPAIR_VIA_SISTER_CHROMATID_EXCHANGE	7	Up	0.157652	0.522881
GOBP_IRON_ION_TRANSMEMBRANE_TRANSPORT	17	Up	0.157758	0.523006
GOBP_NEGATIVE_REGULATION_OF_EXTRINSIC_APOPTOTIC_SIGNALING_PATHWAY_VIA_DEATH_DOMAIN_RECEPTORS	14	Up	0.158226	0.523354
GOBP_CELLULAR_RESPONSE_TO_INTERFERON_ALPHA	9	Up	0.158274	0.523354
GOBP_REGULATION_OF_NUCLEAR_CELL_CYCLE_DNA_REPLICATION	10	Up	0.158358	0.523405
GOBP_REGULATION_OF_NEURON_PROJECTION_ARBORIZATION	15	Up	0.158594	0.523957
GOBP_RESPONSE_TO_GRAVITY	4	Up	0.158808	0.524372
GOBP_REGULATION_OF_MYELOID_LEUKOCYTE_DIFFERENTIATION	16	Up	0.159078	0.524875
GOBP_LYMPHOCYTE_ACTIVATION	15	Up	0.159607	0.526167
GOBP_CELL_DIFFERENTIATION_INVOLVED_IN_METANEPHROS_DEVELOPMENT	18	Up	0.159788	0.526295
GOBP_POSITIVE_REGULATION_OF_MEIOTIC_CELL_CYCLE_PHASE_TRANSITION	4	Up	0.160332	0.526469
GOBP_ARGININE_BIOSYNTHETIC_PROCESS	4	Up	0.160425	0.526469
GOBP_REGULATION_OF_LIPID_TRANSPORTER_ACTIVITY	2	Up	0.160658	0.526469
GOBP_NEGATIVE_REGULATION_OF_CELL_ADHESION	17	Up	0.160757	0.526469
GOBP_IMMUNE_RESPONSE_REGULATING_CELL_SURFACE_RECEPTOR_SIGNALING_PATHWAY	11	Up	0.160844	0.526469
GOBP_POSITIVE_REGULATION_OF_MONOCYTE_CHEMOTAXIS	12	Up	0.16095	0.526469
GOBP_POSITIVE_REGULATION_OF_ANTIMICROBIAL_HUMORAL_RESPONSE	3	Up	0.16104	0.526469
GOBP_POSITIVE_REGULATION_OF_ANTIBACTERIAL_PEPTIDE_PRODUCTION	3	Up	0.16104	0.526469
GOBP_CELLULAR_RESPONSE_TO_MURAMYL_DIPEPTIDE	9	Up	0.161069	0.526469
GOBP_WOUND_HEALING_SPREADING_OF_EPIDERMAL_CELLS	18	Up	0.161371	0.526764
GOBP_PARACRINE_SIGNALING	5	Up	0.161375	0.526764
GOBP_NEGATIVE_REGULATION_OF_SYNAPTIC_VESICLE_EXOCYTOSIS	3	Up	0.161492	0.526918
GOBP_REACTIVE_NITROGEN_SPECIES_METABOLIC_PROCESS	24	Up	0.161851	0.527415
GOBP_POSITIVE_REGULATION_OF_PROTEIN_ACETYLATION	20	Up	0.161986	0.52763
GOBP_POSITIVE_REGULATION_OF_CELL_PROLIFERATION_INVOLVED_IN_HEART_MORPHOGENESIS	5	Up	0.162188	0.528062
GOBP_PROTEIN_TRIMERIZATION	19	Up	0.162272	0.52811
GOBP_RESPONSE_TO_NICOTINE	17	Up	0.162642	0.528164
GOBP_EPITHELIAL_CILIUM_MOVEMENT_INVOLVED_IN_DETERMINATION_OF_LEFT_RIGHT_ASYMMETRY	10	Up	0.162662	0.528164
GOBP_POSITIVE_REGULATION_OF_IMMUNE_SYSTEM_PROCESS	12	Up	0.162684	0.528164
GOBP_NEGATIVE_REGULATION_OF_PROTEIN_BINDING	16	Up	0.163116	0.529029
GOBP_REGULATION_OF_INTERLEUKIN_6_MEDIATED_SIGNALING_PATHWAY	3	Up	0.163349	0.52936
GOBP_AMINOGLYCAN_CATABOLIC_PROCESS	16	Up	0.163671	0.529521
GOBP_FATTY_ACID_TRANSMEMBRANE_TRANSPORT	17	Up	0.16415	0.53038
GOBP_RNA_DESTABILIZATION	26	Up	0.164381	0.530529
GOBP_REGULATION_OF_SPINDLE_ASSEMBLY	31	Up	0.164405	0.530529
GOBP_CELLULAR_RESPONSE_TO_ABIOTIC_STIMULUS	18	Up	0.164595	0.530919
GOBP_TUBE_MORPHOGENESIS	15	Up	0.164706	0.531039
GOBP_RESPONSE_TO_HYDROPEROXIDE	13	Up	0.164901	0.531039
GOBP_REGULATION_OF_SKELETAL_MUSCLE_CONTRACTION_BY_CALCIUM_ION_SIGNALING	4	Up	0.164911	0.531039
GOBP_PURINE_NUCLEOSIDE_MONOPHOSPHATE_CATABOLIC_PROCESS	10	Up	0.165749	0.533078
GOBP_D_ASPARTATE_IMPORT_ACROSS_PLASMA_MEMBRANE	2	Up	0.165793	0.533078
GOBP_POSITIVE_REGULATION_OF_MUSCLE_CELL_APOPTOTIC_PROCESS	8	Up	0.165823	0.533078
GOBP_PEPTIDOGLYCAN_METABOLIC_PROCESS	4	Up	0.165905	0.533079
GOBP_DNA_INTEGRITY_CHECKPOINT_SIGNALING	20	Up	0.165963	0.533079
GOBP_HISTONE_H3_K36_TRIMETHYLATION	5	Up	0.166514	0.533379
GOBP_REGULATION_OF_CHROMATIN_ASSEMBLY_OR_DISASSEMBLY	22	Up	0.166831	0.533379
GOBP_SYNAPTIC_TRANSMISSION_GABAERGIC	8	Up	0.166889	0.533379
GOBP_REGULATION_OF_HORMONE_BIOSYNTHETIC_PROCESS	20	Up	0.166894	0.533379
GOBP_CONVERGENT_EXTENSION_INVOLVED_IN_ORGANOGENESIS	4	Up	0.167108	0.533612
GOBP_REGULATION_OF_MONOCYTE_DIFFERENTIATION	16	Up	0.167396	0.533865
GOBP_POSITIVE_REGULATION_OF_VASCULAR_ASSOCIATED_SMOOTH_MUSCLE_CELL_PROLIFERATION	13	Up	0.167619	0.533886
GOBP_SIGNAL_COMPLEX_ASSEMBLY	7	Up	0.167683	0.533886
[truncated: 6,207 more rows]
