# Supplementary material for: Japanese encephalitis virus persists in the human reproductive epithelium and porcine reproductive tissues
Source: PLoS Negl Trop Dis. 2022 Jul 29;16(7):e0010656. doi: 10.1371/journal.pntd.0010656 (PMC9337681; doi:10.1371/journal.pntd.0010656)
Supplement: S2 Table — (XLSX) [file pntd.0010656.s011.xlsx]

## Sheet: Fetal pathology
Pig ID	Fetus #	Gross pathology	Fetal brain pathology
A (early pregnancy)	1	-	-
	2	-	-
	3	-	-
	4	-	-
	5	-	-
	6	-	-
	7	-	-
	8	-	-
	9	-	-
	10	edema	focal hemorrhage
	11	-	-
	12	-	-
	13	-	-
	14	-	-
B (early pregnancy)	1	-	-
	2	-	-
	3	-	-
	4	-	-
	5	-	-
	6	-	-
	7	-	-
	8	-	-
	9	-	-
	10	-	-
	11	-	-
	12	-	-
	13	-	-
	14	-	-
	15	-	-
	16	hemorrhages	-
C (mid pregnancy)	1	edema	fully autolyzed brain
	2	edema	severe brain autolysis
	3	-	diffuse brain hemorrhages
	4	-	partial autolysis and diffuse hemorrhages
	5	-	focal brain hemorrhages
	6	-	-
	7	-	-
	8	autolysis	-
	9	-	-
	10	-	-
	11	-	-
	12	-	-
	13	-	-
	14	-	-
	15	autolysis	severe brain autolysis
	16	-	severe brain autolysis
	17	-	severe brain autolysis
D (mid pregnancy)	1	-	-
	2	-	-
	3	-	-
	4	-	-
	5	-	-
	6	-	-
	7	-	-
	8	-	-
	9	mummification	na
	10	-	-
	11	-	-
	12	-	-
	13	-	-
	14	-	-
	15	-	-
	16	-	-
E (late pregnancy)	1	-	-
	2	-	-
	3	-	-
	4	-	-
	5	-	-
	6	-	-
	7	-	-
	8	-	-
	9	-	-
	10	-	-
	11	-	-
	12	-	-
	13	-	-
	14	-	-
F (late pregnancy)	1	-	-
	2	-	-
	3	-	-
	4	-	-
	5	-	-
	6	-	-
	7	-	-
	8	-	-
	9	-	-
	10	-	-
	11	-	-
	12	mummification	na
	13	-	-
	14	-	-
	15	-	-
	16	-	-
"-": no pathology
na: not available
